# Supplementary material for: Functional Protein Composition in Femoral Glands of Sand Lizards (Lacerta agilis)
Source: Molecules. 2022 Apr 6;27(7):2371. doi: 10.3390/molecules27072371 (PMC9000839; doi:10.3390/molecules27072371)
Supplement: Supplementary file 1 [file molecules-27-02371-s001.zip]

Archive with 3 entries (3 files):
- Supplementary_rev/~$Supplementary File S1_mod.xlsx
- Supplementary_rev/Supplementary File S2_DAVID_analysis_18_03_2022.xlsx
- Supplementary_rev/Supplementary File S1_mod.xlsx
