# Supplementary material for: Functional Protein Composition in Femoral Glands of Sand Lizards (Lacerta agilis)
Source: Molecules. 2022 Apr 6;27(7):2371. doi: 10.3390/molecules27072371 (PMC9000839; doi:10.3390/molecules27072371)
Supplement: Supplementary file 1 [file molecules-27-02371-s001.zip › Supplementary_rev/Supplementary File S2_DAVID_analysis_18_03_2022.xlsx]

## Sheet: Uploaded
The Database for Annotation, Visualization and Integrated Discovery
DAVID Bioinformatics Resources (2021 Update)
Uploaded To DAVID
Gene name	protein name		From	To	Species	Gene Name
ABCA3	ATP binding cassette subfamily A member 3(ABCA3)		ABCA3	H0Y3H2_HUMAN	Homo sapiens	ATP binding cassette subfamily A member 3(ABCA3)
ABCD3	ATP binding cassette subfamily D member 3(ABCD3)		ABCA3	A7MBM9_HUMAN	Homo sapiens	ATP binding cassette subfamily A member 3(ABCA3)
ABCE1	ATP binding cassette subfamily E member 1(ABCE1)		ABCA3	Q4LE27_HUMAN	Homo sapiens	ATP binding cassette subfamily A member 3(ABCA3)
ABHD12B	abhydrolase domain containing 12B(ABHD12B)		ABCA3	ABCA3_HUMAN	Homo sapiens	ATP binding cassette subfamily A member 3(ABCA3)
ACAA1	acetyl-CoA acyltransferase 1(ACAA1)		ABCD3	ABCD3_HUMAN	Homo sapiens	ATP binding cassette subfamily D member 3(ABCD3)
ACAA2	acetyl-CoA acyltransferase 2(ACAA2)		ABCD3	A0A3B3ITW3_HUMAN	Homo sapiens	ATP binding cassette subfamily D member 3(ABCD3)
ACAD11	acyl-CoA dehydrogenase family member 11(ACAD11)		ABCE1	D6R9I9_HUMAN	Homo sapiens	ATP binding cassette subfamily E member 1(ABCE1)
ACADVL	acyl-CoA dehydrogenase, very long chain(ACADVL)		ABCE1	H0Y990_HUMAN	Homo sapiens	ATP binding cassette subfamily E member 1(ABCE1)
ACAT1	acetyl-CoA acetyltransferase 1(ACAT1)		ABCE1	ABCE1_HUMAN	Homo sapiens	ATP binding cassette subfamily E member 1(ABCE1)
ACAT2	acetyl-CoA acetyltransferase 2(ACAT2)		ABCE1	D6RGF4_HUMAN	Homo sapiens	ATP binding cassette subfamily E member 1(ABCE1)
ACLY	ATP citrate lyase(ACLY)		ABHD12B	AB12B_HUMAN	Homo sapiens	abhydrolase domain containing 12B(ABHD12B)
ACO2	aconitase 2(ACO2)		ACAA1	B4DVF4_HUMAN	Homo sapiens	acetyl-CoA acyltransferase 1(ACAA1)
ACOT8	acyl-CoA thioesterase 8(ACOT8)		ACAA1	C9JDE9_HUMAN	Homo sapiens	acetyl-CoA acyltransferase 1(ACAA1)
ACOX1	acyl-CoA oxidase 1(ACOX1)		ACAA1	H0Y4D4_HUMAN	Homo sapiens	acetyl-CoA acyltransferase 1(ACAA1)
ACOX2	acyl-CoA oxidase 2(ACOX2)		ACAA1	THIK_HUMAN	Homo sapiens	acetyl-CoA acyltransferase 1(ACAA1)
ACP7	acid phosphatase 7, tartrate resistant (putative)(ACP7)		ACAA1	A0A024R2M6_HUMAN	Homo sapiens	acetyl-CoA acyltransferase 1(ACAA1)
ACSL1	acyl-CoA synthetase long-chain family member 1(ACSL1)		ACAA1	F2Z3P7_HUMAN	Homo sapiens	acetyl-CoA acyltransferase 1(ACAA1)
ACTN4	actinin alpha 4(ACTN4)		ACAA1	H7C131_HUMAN	Homo sapiens	acetyl-CoA acyltransferase 1(ACAA1)
ACTR1B	ARP1 actin-related protein 1 homolog B, centractin beta(ACTR1B)		ACAA1	A0A140VJX0_HUMAN	Homo sapiens	acetyl-CoA acyltransferase 1(ACAA1)
ACTR2	ARP2 actin related protein 2 homolog(ACTR2)		ACAA1	F2Z2Q6_HUMAN	Homo sapiens	acetyl-CoA acyltransferase 1(ACAA1)
ACTR3	ARP3 actin related protein 3 homolog(ACTR3)		ACAA2	B3KNP8_HUMAN	Homo sapiens	acetyl-CoA acyltransferase 2(ACAA2)
ADGRL2	adhesion G protein-coupled receptor L2(ADGRL2)		ACAA2	K7EJB1_HUMAN	Homo sapiens	acetyl-CoA acyltransferase 2(ACAA2)
ADH5	alcohol dehydrogenase 5 (class III), chi polypeptide(ADH5)		ACAA2	A0A024R269_HUMAN	Homo sapiens	acetyl-CoA acyltransferase 2(ACAA2)
ADRM1	adhesion regulating molecule 1(ADRM1)		ACAA2	K7EME0_HUMAN	Homo sapiens	acetyl-CoA acyltransferase 2(ACAA2)
AHCY	adenosylhomocysteinase(AHCY)		ACAA2	K7EJ68_HUMAN	Homo sapiens	acetyl-CoA acyltransferase 2(ACAA2)
AHNAK	AHNAK nucleoprotein(AHNAK)		ACAA2	K7ER88_HUMAN	Homo sapiens	acetyl-CoA acyltransferase 2(ACAA2)
ALDH1A1	aldehyde dehydrogenase 1 family member A1(ALDH1A1)		ACAA2	A0A0B4J2A4_HUMAN	Homo sapiens	acetyl-CoA acyltransferase 2(ACAA2)
ALDH2	aldehyde dehydrogenase 2 family (mitochondrial)(ALDH2)		ACAA2	THIM_HUMAN	Homo sapiens	acetyl-CoA acyltransferase 2(ACAA2)
ALDH3A2	aldehyde dehydrogenase 3 family member A2(ALDH3A2)		ACAD11	F8WEV0_HUMAN	Homo sapiens	acyl-CoA dehydrogenase family member 11(ACAD11)
ALDH3B2	aldehyde dehydrogenase 3 family member B2(ALDH3B2)		ACAD11	Q08AE9_HUMAN	Homo sapiens	acyl-CoA dehydrogenase family member 11(ACAD11)
ALDH7A1	aldehyde dehydrogenase 7 family member A1(ALDH7A1)		ACAD11	ACD11_HUMAN	Homo sapiens	acyl-CoA dehydrogenase family member 11(ACAD11)
ALDOC	aldolase, fructose-bisphosphate C(ALDOC)		ACAD11	H0Y9C6_HUMAN	Homo sapiens	acyl-CoA dehydrogenase family member 11(ACAD11)
ALYREF	Aly/REF export factor(ALYREF)		ACAD11	D6RDI8_HUMAN	Homo sapiens	acyl-CoA dehydrogenase family member 11(ACAD11)
ANXA2	annexin A2(ANXA2)		ACADVL	J3QKU9_HUMAN	Homo sapiens	acyl-CoA dehydrogenase very long chain(ACADVL)
ANXA3	annexin A3(ANXA3)		ACADVL	J9JID6_HUMAN	Homo sapiens	acyl-CoA dehydrogenase very long chain(ACADVL)
ANXA4	annexin A4(ANXA4)		ACADVL	ACADV_HUMAN	Homo sapiens	acyl-CoA dehydrogenase very long chain(ACADVL)
ANXA5	annexin A5(ANXA5)		ACADVL	B3KPA6_HUMAN	Homo sapiens	acyl-CoA dehydrogenase very long chain(ACADVL)
ANXA6	annexin A6(ANXA6)		ACADVL	A0A077H1I5_HUMAN	Homo sapiens	acyl-CoA dehydrogenase very long chain(ACADVL)
ANXA7	annexin A7(ANXA7)		ACADVL	J3QRJ8_HUMAN	Homo sapiens	acyl-CoA dehydrogenase very long chain(ACADVL)
AP1B1	adaptor related protein complex 1 beta 1 subunit(AP1B1)		ACADVL	K7EQP4_HUMAN	Homo sapiens	acyl-CoA dehydrogenase very long chain(ACADVL)
AP2B1	adaptor related protein complex 2 beta 1 subunit(AP2B1)		ACADVL	G3V1M7_HUMAN	Homo sapiens	acyl-CoA dehydrogenase very long chain(ACADVL)
APLP2	amyloid beta precursor like protein 2(APLP2)		ACADVL	K7EMF8_HUMAN	Homo sapiens	acyl-CoA dehydrogenase very long chain(ACADVL)
APMAP	adipocyte plasma membrane associated protein(APMAP)		ACADVL	J3KS89_HUMAN	Homo sapiens	acyl-CoA dehydrogenase very long chain(ACADVL)
AQP3	aquaporin 3 (Gill blood group)(AQP3)		ACADVL	J3KSR4_HUMAN	Homo sapiens	acyl-CoA dehydrogenase very long chain(ACADVL)
ARF3	ADP ribosylation factor 3(ARF3)		ACADVL	K7EJW8_HUMAN	Homo sapiens	acyl-CoA dehydrogenase very long chain(ACADVL)
ARL1	ADP ribosylation factor like GTPase 1(ARL1)		ACAT1	H0YEL7_HUMAN	Homo sapiens	acetyl-CoA acetyltransferase 1(ACAT1)
ARL8B	ADP ribosylation factor like GTPase 8B(ARL8B)		ACAT1	A0A5F9ZHJ0_HUMAN	Homo sapiens	acetyl-CoA acetyltransferase 1(ACAT1)
ARPC2	actin related protein 2/3 complex subunit 2(ARPC2)		ACAT1	A0A5F9ZHH9_HUMAN	Homo sapiens	acetyl-CoA acetyltransferase 1(ACAT1)
ARPC3	actin related protein 2/3 complex subunit 3(ARPC3)		ACAT1	A0A5F9ZHL1_HUMAN	Homo sapiens	acetyl-CoA acetyltransferase 1(ACAT1)
ARPC4	actin related protein 2/3 complex subunit 4(ARPC4)		ACAT1	A0A5F9ZHL7_HUMAN	Homo sapiens	acetyl-CoA acetyltransferase 1(ACAT1)
ASAH1	N-acylsphingosine amidohydrolase 1(ASAH1)		ACAT1	A0A140VJX1_HUMAN	Homo sapiens	acetyl-CoA acetyltransferase 1(ACAT1)
ASAH2	N-acylsphingosine amidohydrolase 2(ASAH2)		ACAT1	THIL_HUMAN	Homo sapiens	acetyl-CoA acetyltransferase 1(ACAT1)
ATP2A2	ATPase sarcoplasmic/endoplasmic reticulum Ca2+ transporting 2(ATP2A2)		ACAT1	A0A5F9ZHJ7_HUMAN	Homo sapiens	acetyl-CoA acetyltransferase 1(ACAT1)
ATP6V0C	ATPase H+ transporting V0 subunit c(ATP6V0C)		ACAT1	A0A5F9ZHD4_HUMAN	Homo sapiens	acetyl-CoA acetyltransferase 1(ACAT1)
ATP6V1A	ATPase H+ transporting V1 subunit A(ATP6V1A)		ACAT1	A0A5F9ZI66_HUMAN	Homo sapiens	acetyl-CoA acetyltransferase 1(ACAT1)
ATP6V1B2	ATPase H+ transporting V1 subunit B2(ATP6V1B2)		ACAT1	E9PRQ6_HUMAN	Homo sapiens	acetyl-CoA acetyltransferase 1(ACAT1)
ATP6V1H	ATPase H+ transporting V1 subunit H(ATP6V1H)		ACAT2	THIC_HUMAN	Homo sapiens	acetyl-CoA acetyltransferase 2(ACAT2)
ATP8B3	ATPase phospholipid transporting 8B3(ATP8B3)		ACLY	ACLY_HUMAN	Homo sapiens	ATP citrate lyase(ACLY)
BAAT	bile acid-CoA:amino acid N-acyltransferase(BAAT)		ACLY	A0A024R1T9_HUMAN	Homo sapiens	ATP citrate lyase(ACLY)
BAG3	BCL2 associated athanogene 3(BAG3)		ACLY	A0A024R1Y2_HUMAN	Homo sapiens	ATP citrate lyase(ACLY)
BANF1	barrier to autointegration factor 1(BANF1)		ACLY	K7ESG8_HUMAN	Homo sapiens	ATP citrate lyase(ACLY)
BCAP31	B-cell receptor-associated protein 31(BCAP31)		ACLY	Q4LE36_HUMAN	Homo sapiens	ATP citrate lyase(ACLY)
BDH2	3-hydroxybutyrate dehydrogenase, type 2(BDH2)		ACLY	K7EIE7_HUMAN	Homo sapiens	ATP citrate lyase(ACLY)
BLMH	bleomycin hydrolase(BLMH)		ACO2	A0A7I2V3U7_HUMAN	Homo sapiens	aconitase 2(ACO2)
BLVRA	biliverdin reductase A(BLVRA)		ACO2	A0A7I2V538_HUMAN	Homo sapiens	aconitase 2(ACO2)
BLVRB	biliverdin reductase B(BLVRB)		ACO2	A0A7I2V586_HUMAN	Homo sapiens	aconitase 2(ACO2)
BTG2	BTG anti-proliferation factor 2(BTG2)		ACO2	ACON_HUMAN	Homo sapiens	aconitase 2(ACO2)
C11ORF54	chromosome 11 open reading frame 54(C11orf54)		ACO2	A0A7I2V3C8_HUMAN	Homo sapiens	aconitase 2(ACO2)
C1QBP	complement C1q binding protein(C1QBP)		ACO2	A2A274_HUMAN	Homo sapiens	aconitase 2(ACO2)
CA2	carbonic anhydrase 2(CA2)		ACO2	A0A7I2V3F1_HUMAN	Homo sapiens	aconitase 2(ACO2)
CALM1	calmodulin 1(CALM1)		ACO2	A0A7I2V5U4_HUMAN	Homo sapiens	aconitase 2(ACO2)
CALM2	calmodulin 2(CALM2)		ACO2	A0A7I2V5A1_HUMAN	Homo sapiens	aconitase 2(ACO2)
CALML3	calmodulin like 3(CALML3)		ACO2	A0A7I2V499_HUMAN	Homo sapiens	aconitase 2(ACO2)
CALR	calreticulin(CALR)		ACO2	A0A7I2V5T4_HUMAN	Homo sapiens	aconitase 2(ACO2)
CAND1	cullin associated and neddylation dissociated 1(CAND1)		ACO2	A0A7I2V614_HUMAN	Homo sapiens	aconitase 2(ACO2)
CANX	calnexin(CANX)		ACO2	A0A7I2V3U0_HUMAN	Homo sapiens	aconitase 2(ACO2)
CAP1	adenylate cyclase associated protein 1(CAP1)		ACO2	A0A7I2V2Y4_HUMAN	Homo sapiens	aconitase 2(ACO2)
CARM1	coactivator associated arginine methyltransferase 1(CARM1)		ACO2	A0A7I2V6A6_HUMAN	Homo sapiens	aconitase 2(ACO2)
CCT2	chaperonin containing TCP1 subunit 2(CCT2)		ACO2	A0A7I2V4I8_HUMAN	Homo sapiens	aconitase 2(ACO2)
CCT3	chaperonin containing TCP1 subunit 3(CCT3)		ACO2	A0A7I2V5W7_HUMAN	Homo sapiens	aconitase 2(ACO2)
CCT4	chaperonin containing TCP1 subunit 4(CCT4)		ACO2	Q71UF1_HUMAN	Homo sapiens	aconitase 2(ACO2)
CCT5	chaperonin containing TCP1 subunit 5(CCT5)		ACOT8	A0A494C0N6_HUMAN	Homo sapiens	acyl-CoA thioesterase 8(ACOT8)
CCT6B	chaperonin containing TCP1 subunit 6B(CCT6B)		ACOT8	E9PMC4_HUMAN	Homo sapiens	acyl-CoA thioesterase 8(ACOT8)
CCT7	chaperonin containing TCP1 subunit 7(CCT7)		ACOT8	E9PJN0_HUMAN	Homo sapiens	acyl-CoA thioesterase 8(ACOT8)
CD36	CD36 molecule(CD36)		ACOT8	F6VBM3_HUMAN	Homo sapiens	acyl-CoA thioesterase 8(ACOT8)
CDC42	cell division cycle 42(CDC42)		ACOT8	E9PIS4_HUMAN	Homo sapiens	acyl-CoA thioesterase 8(ACOT8)
CDH1	cadherin 1(CDH1)		ACOT8	H0Y698_HUMAN	Homo sapiens	acyl-CoA thioesterase 8(ACOT8)
CFL1	cofilin 1(CFL1)		ACOT8	ACOT8_HUMAN	Homo sapiens	acyl-CoA thioesterase 8(ACOT8)
CKB	creatine kinase B(CKB)		ACOT8	Q9BR14_HUMAN	Homo sapiens	acyl-CoA thioesterase 8(ACOT8)
CLIC1	chloride intracellular channel 1(CLIC1)		ACOT8	E9PRD4_HUMAN	Homo sapiens	acyl-CoA thioesterase 8(ACOT8)
CLTC	clathrin heavy chain(CLTC)		ACOT8	H7C5A7_HUMAN	Homo sapiens	acyl-CoA thioesterase 8(ACOT8)
CNDP1	carnosine dipeptidase 1(CNDP1)		ACOX1	I3L4S5_HUMAN	Homo sapiens	acyl-CoA oxidase 1(ACOX1)
COPB2	coatomer protein complex subunit beta 2(COPB2)		ACOX1	A0A024R8L7_HUMAN	Homo sapiens	acyl-CoA oxidase 1(ACOX1)
COPG2	coatomer protein complex subunit gamma 2(COPG2)		ACOX1	K7ESC7_HUMAN	Homo sapiens	acyl-CoA oxidase 1(ACOX1)
CORO1C	coronin 1C(CORO1C)		ACOX1	I3L0T4_HUMAN	Homo sapiens	acyl-CoA oxidase 1(ACOX1)
CPNE3	copine 3(CPNE3)		ACOX1	K7ELT1_HUMAN	Homo sapiens	acyl-CoA oxidase 1(ACOX1)
CPVL	carboxypeptidase, vitellogenic like(CPVL)		ACOX1	I3L2U4_HUMAN	Homo sapiens	acyl-CoA oxidase 1(ACOX1)
CRYGS	crystallin gamma S(CRYGS)		ACOX1	A0A024R8T3_HUMAN	Homo sapiens	acyl-CoA oxidase 1(ACOX1)
CS	citrate synthase(CS)		ACOX1	ACOX1_HUMAN	Homo sapiens	acyl-CoA oxidase 1(ACOX1)
CTH	cystathionine gamma-lyase(CTH)		ACOX1	K7ENF1_HUMAN	Homo sapiens	acyl-CoA oxidase 1(ACOX1)
CTNNA1	catenin alpha 1(CTNNA1)		ACOX2	C9J0G0_HUMAN	Homo sapiens	acyl-CoA oxidase 2(ACOX2)
CTNND1	catenin delta 1(CTNND1)		ACOX2	C9JY29_HUMAN	Homo sapiens	acyl-CoA oxidase 2(ACOX2)
CTSA	cathepsin A(CTSA)		ACOX2	H7C4Y2_HUMAN	Homo sapiens	acyl-CoA oxidase 2(ACOX2)
CTSD	cathepsin D(CTSD)		ACOX2	H7C4Q2_HUMAN	Homo sapiens	acyl-CoA oxidase 2(ACOX2)
CYB5R3	cytochrome b5 reductase 3(CYB5R3)		ACOX2	ACOX2_HUMAN	Homo sapiens	acyl-CoA oxidase 2(ACOX2)
DBT	dihydrolipoamide branched chain transacylase E2(DBT)		ACOX2	H7C573_HUMAN	Homo sapiens	acyl-CoA oxidase 2(ACOX2)
DDOST	dolichyl-diphosphooligosaccharide--protein glycosyltransferase non-catalytic subunit(DDOST)		ACP7	M0QXC1_HUMAN	Homo sapiens	acid phosphatase 7, tartrate resistant (putative)(ACP7)
DDX1	DEAD-box helicase 1(DDX1)		ACP7	ACP7_HUMAN	Homo sapiens	acid phosphatase 7, tartrate resistant (putative)(ACP7)
DDX39A	DExD-box helicase 39A(DDX39A)		ACP7	M0QYV2_HUMAN	Homo sapiens	acid phosphatase 7, tartrate resistant (putative)(ACP7)
DDX3X	DEAD-box helicase 3, X-linked(DDX3X)		ACP7	M0R045_HUMAN	Homo sapiens	acid phosphatase 7, tartrate resistant (putative)(ACP7)
DERL3	derlin 3(DERL3)		ACSL1	B7Z3Z9_HUMAN	Homo sapiens	acyl-CoA synthetase long chain family member 1(ACSL1)
DHDDS	dehydrodolichyl diphosphate synthase subunit(DHDDS)		ACSL1	H0Y9Z9_HUMAN	Homo sapiens	acyl-CoA synthetase long chain family member 1(ACSL1)
DHX15	DEAH-box helicase 15(DHX15)		ACSL1	E7EPM6_HUMAN	Homo sapiens	acyl-CoA synthetase long chain family member 1(ACSL1)
DLD	dihydrolipoamide dehydrogenase(DLD)		ACSL1	D6RG07_HUMAN	Homo sapiens	acyl-CoA synthetase long chain family member 1(ACSL1)
DLST	dihydrolipoamide S-succinyltransferase(DLST)		ACSL1	Q108N1_HUMAN	Homo sapiens	acyl-CoA synthetase long chain family member 1(ACSL1)
DNAH10	dynein axonemal heavy chain 10(DNAH10)		ACSL1	H0Y9U7_HUMAN	Homo sapiens	acyl-CoA synthetase long chain family member 1(ACSL1)
DNAJA2	DnaJ heat shock protein family (Hsp40) member A2(DNAJA2)		ACSL1	ACSL1_HUMAN	Homo sapiens	acyl-CoA synthetase long chain family member 1(ACSL1)
DNAJB1	DnaJ heat shock protein family (Hsp40) member B1(DNAJB1)		ACSL1	A8K9T3_HUMAN	Homo sapiens	acyl-CoA synthetase long chain family member 1(ACSL1)
DSP	desmoplakin(DSP)		ACSL1	D6RER0_HUMAN	Homo sapiens	acyl-CoA synthetase long chain family member 1(ACSL1)
DUSP14	dual specificity phosphatase 14(DUSP14)		ACSL1	Q108N2_HUMAN	Homo sapiens	acyl-CoA synthetase long chain family member 1(ACSL1)
DYNC1H1	dynein cytoplasmic 1 heavy chain 1(DYNC1H1)		ACSL1	B4E0R0_HUMAN	Homo sapiens	acyl-CoA synthetase long chain family member 1(ACSL1)
ECH1	enoyl-CoA hydratase 1(ECH1)		ACTN4	A0A0S2Z3G9_HUMAN	Homo sapiens	actinin alpha 4(ACTN4)
ECI1	enoyl-CoA delta isomerase 1(ECI1)		ACTN4	Q96BG6_HUMAN	Homo sapiens	actinin alpha 4(ACTN4)
EEF1A1	eukaryotic translation elongation factor 1 alpha 1(EEF1A1)		ACTN4	A0A0S2Z3X3_HUMAN	Homo sapiens	actinin alpha 4(ACTN4)
EEF1B2	eukaryotic translation elongation factor 1 beta 2(EEF1B2)		ACTN4	F5GXS2_HUMAN	Homo sapiens	actinin alpha 4(ACTN4)
EEF1G	eukaryotic translation elongation factor 1 gamma(EEF1G)		ACTN4	A0A0S2Z3C0_HUMAN	Homo sapiens	actinin alpha 4(ACTN4)
EEF2	eukaryotic translation elongation factor 2(EEF2)		ACTN4	A0A0S2Z3G1_HUMAN	Homo sapiens	actinin alpha 4(ACTN4)
EHHADH	enoyl-CoA hydratase and 3-hydroxyacyl CoA dehydrogenase(EHHADH)		ACTN4	H7C144_HUMAN	Homo sapiens	actinin alpha 4(ACTN4)
EIF3A	eukaryotic translation initiation factor 3 subunit A(EIF3A)		ACTN4	ACTN4_HUMAN	Homo sapiens	actinin alpha 4(ACTN4)
EIF3B	eukaryotic translation initiation factor 3 subunit B(EIF3B)		ACTN4	K7EP19_HUMAN	Homo sapiens	actinin alpha 4(ACTN4)
EIF3C	eukaryotic translation initiation factor 3 subunit C(EIF3C)		ACTR1B	ACTY_HUMAN	Homo sapiens	actin related protein 1B(ACTR1B)
EIF3F	eukaryotic translation initiation factor 3 subunit F(EIF3F)		ACTR2	ARP2_HUMAN	Homo sapiens	actin related protein 2(ACTR2)
EIF3G	eukaryotic translation initiation factor 3 subunit G(EIF3G)		ACTR2	A0A1B0GWD0_HUMAN	Homo sapiens	actin related protein 2(ACTR2)
EIF3M	eukaryotic translation initiation factor 3 subunit M(EIF3M)		ACTR2	Q8IY98_HUMAN	Homo sapiens	actin related protein 2(ACTR2)
EIF4A1	eukaryotic translation initiation factor 4A1(EIF4A1)		ACTR2	A0A1B0GWH0_HUMAN	Homo sapiens	actin related protein 2(ACTR2)
EIF4B	eukaryotic translation initiation factor 4B(EIF4B)		ACTR2	F5H6T1_HUMAN	Homo sapiens	actin related protein 2(ACTR2)
EIF4G1	eukaryotic translation initiation factor 4 gamma 1(EIF4G1)		ACTR3	F8WEW2_HUMAN	Homo sapiens	actin related protein 3(ACTR3)
EIF4H	eukaryotic translation initiation factor 4H(EIF4H)		ACTR3	ARP3_HUMAN	Homo sapiens	actin related protein 3(ACTR3)
EIF6	eukaryotic translation initiation factor 6(EIF6)		ACTR3	B4DXW1_HUMAN	Homo sapiens	actin related protein 3(ACTR3)
ENGASE	endo-beta-N-acetylglucosaminidase(ENGASE)		ACTR3	A0A024RAI1_HUMAN	Homo sapiens	actin related protein 3(ACTR3)
ENO1	enolase 1(ENO1)		ACTR3	F8WE84_HUMAN	Homo sapiens	actin related protein 3(ACTR3)
EPHX2	epoxide hydrolase 2(EPHX2)		ACTR3	F8WDR7_HUMAN	Homo sapiens	actin related protein 3(ACTR3)
EPN3	epsin 3(EPN3)		ADGRL2	B1ALU3_HUMAN	Homo sapiens	adhesion G protein-coupled receptor L2(ADGRL2)
EPPK1	epiplakin 1(EPPK1)		ADGRL2	H0Y5C0_HUMAN	Homo sapiens	adhesion G protein-coupled receptor L2(ADGRL2)
ERMP1	endoplasmic reticulum metallopeptidase 1(ERMP1)		ADGRL2	A0A6I8PRJ0_HUMAN	Homo sapiens	adhesion G protein-coupled receptor L2(ADGRL2)
ETFA	electron transfer flavoprotein alpha subunit(ETFA)		ADGRL2	AGRL2_HUMAN	Homo sapiens	adhesion G protein-coupled receptor L2(ADGRL2)
EZR	ezrin(EZR)		ADGRL2	A0A6I8PLG0_HUMAN	Homo sapiens	adhesion G protein-coupled receptor L2(ADGRL2)
FAAH2	fatty acid amide hydrolase 2(FAAH2)		ADGRL2	A0A6I8PIV6_HUMAN	Homo sapiens	adhesion G protein-coupled receptor L2(ADGRL2)
FABP5	fatty acid binding protein 5(FABP5)		ADGRL2	H0Y3V3_HUMAN	Homo sapiens	adhesion G protein-coupled receptor L2(ADGRL2)
FARSA	phenylalanyl-tRNA synthetase alpha subunit(FARSA)		ADGRL2	A0A6I8PTT2_HUMAN	Homo sapiens	adhesion G protein-coupled receptor L2(ADGRL2)
FASN	fatty acid synthase(FASN)		ADGRL2	A0A6I8PRQ0_HUMAN	Homo sapiens	adhesion G protein-coupled receptor L2(ADGRL2)
FBP1	fructose-bisphosphatase 1(FBP1)		ADGRL2	A0A6I8PRM6_HUMAN	Homo sapiens	adhesion G protein-coupled receptor L2(ADGRL2)
FDPS	farnesyl diphosphate synthase(FDPS)		ADGRL2	A0A6I8PUE4_HUMAN	Homo sapiens	adhesion G protein-coupled receptor L2(ADGRL2)
FIS1	fission, mitochondrial 1(FIS1)		ADGRL2	A0A6I8PU30_HUMAN	Homo sapiens	adhesion G protein-coupled receptor L2(ADGRL2)
FLNB	filamin B(FLNB)		ADGRL2	B1ALU1_HUMAN	Homo sapiens	adhesion G protein-coupled receptor L2(ADGRL2)
FRRS1	ferric chelate reductase 1(FRRS1)		ADH5	D6R9G2_HUMAN	Homo sapiens	alcohol dehydrogenase 5 (class III), chi polypeptide(ADH5)
FTH1	ferritin heavy chain 1(FTH1)		ADH5	D6RAY0_HUMAN	Homo sapiens	alcohol dehydrogenase 5 (class III), chi polypeptide(ADH5)
FUCA1	fucosidase, alpha-L- 1, tissue(FUCA1)		ADH5	H0YAG8_HUMAN	Homo sapiens	alcohol dehydrogenase 5 (class III), chi polypeptide(ADH5)
G6PD	glucose-6-phosphate dehydrogenase(G6PD)		ADH5	ADHX_HUMAN	Homo sapiens	alcohol dehydrogenase 5 (class III), chi polypeptide(ADH5)
GALC	galactosylceramidase(GALC)		ADH5	Q6IRT1_HUMAN	Homo sapiens	alcohol dehydrogenase 5 (class III), chi polypeptide(ADH5)
GALNS	galactosamine (N-acetyl)-6-sulfatase(GALNS)		ADH5	D6RFE4_HUMAN	Homo sapiens	alcohol dehydrogenase 5 (class III), chi polypeptide(ADH5)
GAPDH	glyceraldehyde-3-phosphate dehydrogenase(GAPDH)		ADH5	Q6FI45_HUMAN	Homo sapiens	alcohol dehydrogenase 5 (class III), chi polypeptide(ADH5)
GDPD3	glycerophosphodiester phosphodiesterase domain containing 3(GDPD3)		ADH5	Q9H1A0_HUMAN	Homo sapiens	alcohol dehydrogenase 5 (class III), chi polypeptide(ADH5)
GGH	gamma-glutamyl hydrolase(GGH)		ADRM1	ADRM1_HUMAN	Homo sapiens	ADRM1 26S proteasome ubiquitin receptor(ADRM1)
GLMP	glycosylated lysosomal membrane protein(GLMP)		ADRM1	A0A087WX59_HUMAN	Homo sapiens	ADRM1 26S proteasome ubiquitin receptor(ADRM1)
GLOD4	glyoxalase domain containing 4(GLOD4)		ADRM1	A0A087WUX6_HUMAN	Homo sapiens	ADRM1 26S proteasome ubiquitin receptor(ADRM1)
GLRX	glutaredoxin(GLRX)		AHCY	SAHH_HUMAN	Homo sapiens	adenosylhomocysteinase(AHCY)
GM2A	GM2 ganglioside activator(GM2A)		AHCY	Q1RMG2_HUMAN	Homo sapiens	adenosylhomocysteinase(AHCY)
GMPPB	GDP-mannose pyrophosphorylase B(GMPPB)		AHCY	A0A384MTQ3_HUMAN	Homo sapiens	adenosylhomocysteinase(AHCY)
GMPR	guanosine monophosphate reductase(GMPR)		AHNAK	E9PQE3_HUMAN	Homo sapiens	AHNAK nucleoprotein(AHNAK)
GMPR2	guanosine monophosphate reductase 2(GMPR2)		AHNAK	Q9BVU3_HUMAN	Homo sapiens	AHNAK nucleoprotein(AHNAK)
GNS	glucosamine (N-acetyl)-6-sulfatase(GNS)		AHNAK	B4DTV0_HUMAN	Homo sapiens	AHNAK nucleoprotein(AHNAK)
GOT1	glutamic-oxaloacetic transaminase 1(GOT1)		AHNAK	Q96EC4_HUMAN	Homo sapiens	AHNAK nucleoprotein(AHNAK)
GPI	glucose-6-phosphate isomerase(GPI)		AHNAK	E9PJZ0_HUMAN	Homo sapiens	AHNAK nucleoprotein(AHNAK)
GPX1	glutathione peroxidase 1(GPX1)		AHNAK	AHNK_HUMAN	Homo sapiens	AHNAK nucleoprotein(AHNAK)
GPX6	glutathione peroxidase 6(GPX6)		AHNAK	E9PJC6_HUMAN	Homo sapiens	AHNAK nucleoprotein(AHNAK)
GSS	glutathione synthetase(GSS)		AHNAK	E9PKR9_HUMAN	Homo sapiens	AHNAK nucleoprotein(AHNAK)
GSTO1	glutathione S-transferase omega 1(GSTO1)		AHNAK	E9PLK4_HUMAN	Homo sapiens	AHNAK nucleoprotein(AHNAK)
HACD2	3-hydroxyacyl-CoA dehydratase 2(HACD2)		ALDH1A1	Q5SYQ8_HUMAN	Homo sapiens	aldehyde dehydrogenase 1 family member A1(ALDH1A1)
HACL1	2-hydroxyacyl-CoA lyase 1(HACL1)		ALDH1A1	AL1A1_HUMAN	Homo sapiens	aldehyde dehydrogenase 1 family member A1(ALDH1A1)
HADHA	hydroxyacyl-CoA dehydrogenase/3-ketoacyl-CoA thiolase/enoyl-CoA hydratase (trifunctional protein), alpha subunit(HADHA)		ALDH1A1	Q5SYQ9_HUMAN	Homo sapiens	aldehyde dehydrogenase 1 family member A1(ALDH1A1)
HADHB	hydroxyacyl-CoA dehydrogenase/3-ketoacyl-CoA thiolase/enoyl-CoA hydratase (trifunctional protein), beta subunit(HADHB)		ALDH1A1	V9HW83_HUMAN	Homo sapiens	aldehyde dehydrogenase 1 family member A1(ALDH1A1)
HEXA	hexosaminidase subunit alpha(HEXA)		ALDH1A1	Q5SYQ7_HUMAN	Homo sapiens	aldehyde dehydrogenase 1 family member A1(ALDH1A1)
HEXB	hexosaminidase subunit beta(HEXB)		ALDH2	ALDH2_HUMAN	Homo sapiens	aldehyde dehydrogenase 2 family member(ALDH2)
HMGCS1	3-hydroxy-3-methylglutaryl-CoA synthase 1(HMGCS1)		ALDH2	F8VSB0_HUMAN	Homo sapiens	aldehyde dehydrogenase 2 family member(ALDH2)
HMOX1	heme oxygenase 1(HMOX1)		ALDH2	B0LUG0_HUMAN	Homo sapiens	aldehyde dehydrogenase 2 family member(ALDH2)
HNRNPA1	heterogeneous nuclear ribonucleoprotein A1(HNRNPA1)		ALDH2	S4R3S4_HUMAN	Homo sapiens	aldehyde dehydrogenase 2 family member(ALDH2)
HNRNPA2B1	heterogeneous nuclear ribonucleoprotein A2/B1(HNRNPA2B1)		ALDH2	B4YAH7_HUMAN	Homo sapiens	aldehyde dehydrogenase 2 family member(ALDH2)
HNRNPA3	heterogeneous nuclear ribonucleoprotein A3(HNRNPA3)		ALDH2	B0LUG2_HUMAN	Homo sapiens	aldehyde dehydrogenase 2 family member(ALDH2)
HNRNPH1	heterogeneous nuclear ribonucleoprotein H1 (H)(HNRNPH1)		ALDH2	B0LUF9_HUMAN	Homo sapiens	aldehyde dehydrogenase 2 family member(ALDH2)
HNRNPH3	heterogeneous nuclear ribonucleoprotein H3(HNRNPH3)		ALDH2	Q9UN17_HUMAN	Homo sapiens	aldehyde dehydrogenase 2 family member(ALDH2)
HNRNPK	heterogeneous nuclear ribonucleoprotein K(HNRNPK)		ALDH2	A0A384NPN7_HUMAN	Homo sapiens	aldehyde dehydrogenase 2 family member(ALDH2)
HNRNPU	heterogeneous nuclear ribonucleoprotein U(HNRNPU)		ALDH3A2	A0A5F9ZGX4_HUMAN	Homo sapiens	aldehyde dehydrogenase 3 family member A2(ALDH3A2)
HPSE	heparanase(HPSE)		ALDH3A2	A0A5K1VW72_HUMAN	Homo sapiens	aldehyde dehydrogenase 3 family member A2(ALDH3A2)
HSD17B10	hydroxysteroid 17-beta dehydrogenase 10(HSD17B10)		ALDH3A2	A0A5F9ZHZ9_HUMAN	Homo sapiens	aldehyde dehydrogenase 3 family member A2(ALDH3A2)
HSD17B4	hydroxysteroid 17-beta dehydrogenase 4(HSD17B4)		ALDH3A2	I3L4G6_HUMAN	Homo sapiens	aldehyde dehydrogenase 3 family member A2(ALDH3A2)
HSD3B7	hydroxy-delta-5-steroid dehydrogenase, 3 beta- and steroid delta-isomerase 7(HSD3B7)		ALDH3A2	J3QRD1_HUMAN	Homo sapiens	aldehyde dehydrogenase 3 family member A2(ALDH3A2)
HSDL2	hydroxysteroid dehydrogenase like 2(HSDL2)		ALDH3A2	A0A5F9ZI12_HUMAN	Homo sapiens	aldehyde dehydrogenase 3 family member A2(ALDH3A2)
HSP90AA1	heat shock protein 90 alpha family class A member 1(HSP90AA1)		ALDH3A2	J3QQV9_HUMAN	Homo sapiens	aldehyde dehydrogenase 3 family member A2(ALDH3A2)
HSP90AB1	heat shock protein 90 alpha family class B member 1(HSP90AB1)		ALDH3A2	J3KTG1_HUMAN	Homo sapiens	aldehyde dehydrogenase 3 family member A2(ALDH3A2)
HSP90B1	heat shock protein 90 beta family member 1(HSP90B1)		ALDH3A2	I3L2W1_HUMAN	Homo sapiens	aldehyde dehydrogenase 3 family member A2(ALDH3A2)
HSPA2	heat shock protein family A (Hsp70) member 2(HSPA2)		ALDH3A2	J3QS00_HUMAN	Homo sapiens	aldehyde dehydrogenase 3 family member A2(ALDH3A2)
HSPA4	heat shock protein family A (Hsp70) member 4(HSPA4)		ALDH3A2	A0A5F9ZHP6_HUMAN	Homo sapiens	aldehyde dehydrogenase 3 family member A2(ALDH3A2)
HSPA4L	heat shock protein family A (Hsp70) member 4 like(HSPA4L)		ALDH3A2	I3L1M4_HUMAN	Homo sapiens	aldehyde dehydrogenase 3 family member A2(ALDH3A2)
HSPA5	heat shock protein family A (Hsp70) member 5(HSPA5)		ALDH3A2	K7EN73_HUMAN	Homo sapiens	aldehyde dehydrogenase 3 family member A2(ALDH3A2)
HSPA8	heat shock protein family A (Hsp70) member 8(HSPA8)		ALDH3A2	A0A5F9ZHI5_HUMAN	Homo sapiens	aldehyde dehydrogenase 3 family member A2(ALDH3A2)
HSPA9	heat shock protein family A (Hsp70) member 9(HSPA9)		ALDH3A2	J3QKK9_HUMAN	Homo sapiens	aldehyde dehydrogenase 3 family member A2(ALDH3A2)
HYAL3	hyaluronoglucosaminidase 3(HYAL3)		ALDH3A2	AL3A2_HUMAN	Homo sapiens	aldehyde dehydrogenase 3 family member A2(ALDH3A2)
HYOU1	hypoxia up-regulated 1(HYOU1)		ALDH3A2	I3L0X1_HUMAN	Homo sapiens	aldehyde dehydrogenase 3 family member A2(ALDH3A2)
IDE	insulin degrading enzyme(IDE)		ALDH3A2	A0A0D9SGC3_HUMAN	Homo sapiens	aldehyde dehydrogenase 3 family member A2(ALDH3A2)
IDH1	isocitrate dehydrogenase (NADP(+)) 1, cytosolic(IDH1)		ALDH3A2	A0A5F9ZHN9_HUMAN	Homo sapiens	aldehyde dehydrogenase 3 family member A2(ALDH3A2)
IFI30	IFI30, lysosomal thiol reductase(IFI30)		ALDH3A2	J3KTD9_HUMAN	Homo sapiens	aldehyde dehydrogenase 3 family member A2(ALDH3A2)
IMPA1	inositol monophosphatase 1(IMPA1)		ALDH3B2	A0A669KBB2_HUMAN	Homo sapiens	aldehyde dehydrogenase 3 family member B2(ALDH3B2)
IMPA2	inositol monophosphatase 2(IMPA2)		ALDH3B2	E9PJV0_HUMAN	Homo sapiens	aldehyde dehydrogenase 3 family member B2(ALDH3B2)
IQGAP1	IQ motif containing GTPase activating protein 1(IQGAP1)		ALDH3B2	A0A669KB42_HUMAN	Homo sapiens	aldehyde dehydrogenase 3 family member B2(ALDH3B2)
JUP	junction plakoglobin(JUP)		ALDH3B2	AL3B2_HUMAN	Homo sapiens	aldehyde dehydrogenase 3 family member B2(ALDH3B2)
KANSL1L	KAT8 regulatory NSL complex subunit 1 like(KANSL1L)		ALDH3B2	H0YEC0_HUMAN	Homo sapiens	aldehyde dehydrogenase 3 family member B2(ALDH3B2)
KATNAL2	katanin catalytic subunit A1 like 2(KATNAL2)		ALDH3B2	A0A669KBD2_HUMAN	Homo sapiens	aldehyde dehydrogenase 3 family member B2(ALDH3B2)
KPNB1	karyopherin subunit beta 1(KPNB1)		ALDH3B2	A0A669KAV1_HUMAN	Homo sapiens	aldehyde dehydrogenase 3 family member B2(ALDH3B2)
KRT15	keratin 15(KRT15)		ALDH3B2	E9PKY9_HUMAN	Homo sapiens	aldehyde dehydrogenase 3 family member B2(ALDH3B2)
KRT23	keratin 23(KRT23)		ALDH7A1	A0A1B0GVU0_HUMAN	Homo sapiens	aldehyde dehydrogenase 7 family member A1(ALDH7A1)
KRT8	keratin 8(KRT8)		ALDH7A1	AL7A1_HUMAN	Homo sapiens	aldehyde dehydrogenase 7 family member A1(ALDH7A1)
LAMTOR2	late endosomal/lysosomal adaptor, MAPK and MTOR activator 2(LAMTOR2)		ALDH7A1	F8VVF2_HUMAN	Homo sapiens	aldehyde dehydrogenase 7 family member A1(ALDH7A1)
LAMTOR3	late endosomal/lysosomal adaptor, MAPK and MTOR activator 3(LAMTOR3)		ALDH7A1	A0A1B0GUY0_HUMAN	Homo sapiens	aldehyde dehydrogenase 7 family member A1(ALDH7A1)
LAP3	leucine aminopeptidase 3(LAP3)		ALDH7A1	A0A0J9YWM6_HUMAN	Homo sapiens	aldehyde dehydrogenase 7 family member A1(ALDH7A1)
LDHA	lactate dehydrogenase A(LDHA)		ALDH7A1	A0A0J9YWF7_HUMAN	Homo sapiens	aldehyde dehydrogenase 7 family member A1(ALDH7A1)
LDHB	lactate dehydrogenase B(LDHB)		ALDH7A1	A0A1B0GTG2_HUMAN	Homo sapiens	aldehyde dehydrogenase 7 family member A1(ALDH7A1)
LGALS1	galectin 1(LGALS1)		ALDH7A1	H0YHM6_HUMAN	Homo sapiens	aldehyde dehydrogenase 7 family member A1(ALDH7A1)
LGALSL	galectin like(LGALSL)		ALDH7A1	A0A1B0GW65_HUMAN	Homo sapiens	aldehyde dehydrogenase 7 family member A1(ALDH7A1)
LGMN	legumain(LGMN)		ALDH7A1	A0A1B0GTY9_HUMAN	Homo sapiens	aldehyde dehydrogenase 7 family member A1(ALDH7A1)
LMAN2	lectin, mannose binding 2(LMAN2)		ALDH7A1	A0A1B0GW82_HUMAN	Homo sapiens	aldehyde dehydrogenase 7 family member A1(ALDH7A1)
LMNA	lamin A/C(LMNA)		ALDH7A1	A0A1B0GUA1_HUMAN	Homo sapiens	aldehyde dehydrogenase 7 family member A1(ALDH7A1)
LSM8	LSM8 homolog, U6 small nuclear RNA associated(LSM8)		ALDH7A1	A0A1B0GV49_HUMAN	Homo sapiens	aldehyde dehydrogenase 7 family member A1(ALDH7A1)
M6PR	mannose-6-phosphate receptor, cation dependent(M6PR)		ALDH7A1	A0A1B0GW77_HUMAN	Homo sapiens	aldehyde dehydrogenase 7 family member A1(ALDH7A1)
MAGT1	magnesium transporter 1(MAGT1)		ALDH7A1	A0A1B0GTJ4_HUMAN	Homo sapiens	aldehyde dehydrogenase 7 family member A1(ALDH7A1)
MAL2	mal, T-cell differentiation protein 2 (gene/pseudogene)(MAL2)		ALDH7A1	F8WDY6_HUMAN	Homo sapiens	aldehyde dehydrogenase 7 family member A1(ALDH7A1)
MAN2B1	mannosidase alpha class 2B member 1(MAN2B1)		ALDH7A1	F8WD33_HUMAN	Homo sapiens	aldehyde dehydrogenase 7 family member A1(ALDH7A1)
MDH1	malate dehydrogenase 1(MDH1)		ALDH7A1	A0A0J9YWK1_HUMAN	Homo sapiens	aldehyde dehydrogenase 7 family member A1(ALDH7A1)
MDH2	malate dehydrogenase 2(MDH2)		ALDOC	J3QKK1_HUMAN	Homo sapiens	aldolase, fructose-bisphosphate C(ALDOC)
MIF	macrophage migration inhibitory factor (glycosylation-inhibiting factor)(MIF)		ALDOC	J3KSV6_HUMAN	Homo sapiens	aldolase, fructose-bisphosphate C(ALDOC)
MOSPD2	motile sperm domain containing 2(MOSPD2)		ALDOC	K7EKH5_HUMAN	Homo sapiens	aldolase, fructose-bisphosphate C(ALDOC)
MPC2	mitochondrial pyruvate carrier 2(MPC2)		ALDOC	A8MVZ9_HUMAN	Homo sapiens	aldolase, fructose-bisphosphate C(ALDOC)
MSN	moesin(MSN)		ALDOC	J3QKP5_HUMAN	Homo sapiens	aldolase, fructose-bisphosphate C(ALDOC)
MVK	mevalonate kinase(MVK)		ALDOC	C9J8F3_HUMAN	Homo sapiens	aldolase, fructose-bisphosphate C(ALDOC)
MYH14	myosin heavy chain 14(MYH14)		ALDOC	A0A024QZ64_HUMAN	Homo sapiens	aldolase, fructose-bisphosphate C(ALDOC)
MYH9	myosin heavy chain 9(MYH9)		ALDOC	ALDOC_HUMAN	Homo sapiens	aldolase, fructose-bisphosphate C(ALDOC)
NAA10	N(alpha)-acetyltransferase 10, NatA catalytic subunit(NAA10)		ALYREF	THOC4_HUMAN	Homo sapiens	Aly/REF export factor(ALYREF)
NACA	nascent polypeptide-associated complex alpha subunit(NACA)		ALYREF	E9PB61_HUMAN	Homo sapiens	Aly/REF export factor(ALYREF)
NAGA	alpha-N-acetylgalactosaminidase(NAGA)		ANXA2	H0YN42_HUMAN	Homo sapiens	annexin A2(ANXA2)
NANS	N-acetylneuraminate synthase(NANS)		ANXA2	H0YLE2_HUMAN	Homo sapiens	annexin A2(ANXA2)
NAXE	NAD(P)HX epimerase(NAXE)		ANXA2	H0YKV8_HUMAN	Homo sapiens	annexin A2(ANXA2)
NCL	nucleolin(NCL)		ANXA2	H0YKS4_HUMAN	Homo sapiens	annexin A2(ANXA2)
NCSTN	nicastrin(NCSTN)		ANXA2	H0YLV6_HUMAN	Homo sapiens	annexin A2(ANXA2)
NDRG2	NDRG family member 2(NDRG2)		ANXA2	H0YKN4_HUMAN	Homo sapiens	annexin A2(ANXA2)
NDUFS3	NADH:ubiquinone oxidoreductase core subunit S3(NDUFS3)		ANXA2	H0YL33_HUMAN	Homo sapiens	annexin A2(ANXA2)
NDUFV1	NADH:ubiquinone oxidoreductase core subunit V1(NDUFV1)		ANXA2	H0YKZ7_HUMAN	Homo sapiens	annexin A2(ANXA2)
NEU3	neuraminidase 3(NEU3)		ANXA2	H0YNP5_HUMAN	Homo sapiens	annexin A2(ANXA2)
NKPD1	NTPase, KAP family P-loop domain containing 1(NKPD1)		ANXA2	A0A024R5Z7_HUMAN	Homo sapiens	annexin A2(ANXA2)
NME2	NME/NM23 nucleoside diphosphate kinase 2(NME2)		ANXA2	H0YKL9_HUMAN	Homo sapiens	annexin A2(ANXA2)
NME3	NME/NM23 nucleoside diphosphate kinase 3(NME3)		ANXA2	H0YMM1_HUMAN	Homo sapiens	annexin A2(ANXA2)
NONO	non-POU domain containing, octamer-binding(NONO)		ANXA2	H0YNA0_HUMAN	Homo sapiens	annexin A2(ANXA2)
NPC1	NPC intracellular cholesterol transporter 1(NPC1)		ANXA2	A0A7I2V4P4_HUMAN	Homo sapiens	annexin A2(ANXA2)
NPC2	NPC intracellular cholesterol transporter 2(NPC2)		ANXA2	H0YMT9_HUMAN	Homo sapiens	annexin A2(ANXA2)
NPEPPS	aminopeptidase puromycin sensitive(NPEPPS)		ANXA2	H0YMU9_HUMAN	Homo sapiens	annexin A2(ANXA2)
NPM1	nucleophosmin(NPM1)		ANXA2	H0YKX9_HUMAN	Homo sapiens	annexin A2(ANXA2)
NSF	N-ethylmaleimide sensitive factor, vesicle fusing ATPase(NSF)		ANXA2	ANXA2_HUMAN	Homo sapiens	annexin A2(ANXA2)
NSFL1C	NSFL1 cofactor(NSFL1C)		ANXA2	H0YM50_HUMAN	Homo sapiens	annexin A2(ANXA2)
NT5C2	5'-nucleotidase, cytosolic II(NT5C2)		ANXA2	H0YMD9_HUMAN	Homo sapiens	annexin A2(ANXA2)
NUTF2	nuclear transport factor 2(NUTF2)		ANXA2	H0YMD0_HUMAN	Homo sapiens	annexin A2(ANXA2)
OLA1	Obg like ATPase 1(OLA1)		ANXA2	H0YMW4_HUMAN	Homo sapiens	annexin A2(ANXA2)
OXCT1	3-oxoacid CoA-transferase 1(OXCT1)		ANXA2	H0YN28_HUMAN	Homo sapiens	annexin A2(ANXA2)
P4HB	prolyl 4-hydroxylase subunit beta(P4HB)		ANXA2	H0YNB8_HUMAN	Homo sapiens	annexin A2(ANXA2)
PA2G4	proliferation-associated 2G4(PA2G4)		ANXA3	D6RFG5_HUMAN	Homo sapiens	annexin A3(ANXA3)
PABPC1	poly(A) binding protein cytoplasmic 1(PABPC1)		ANXA3	D6RA82_HUMAN	Homo sapiens	annexin A3(ANXA3)
PAPSS2	3'-phosphoadenosine 5'-phosphosulfate synthase 2(PAPSS2)		ANXA3	ANXA3_HUMAN	Homo sapiens	annexin A3(ANXA3)
PCBP2	poly(rC) binding protein 2(PCBP2)		ANXA3	D6RAZ8_HUMAN	Homo sapiens	annexin A3(ANXA3)
PDCD6	programmed cell death 6(PDCD6)		ANXA3	D6RCA8_HUMAN	Homo sapiens	annexin A3(ANXA3)
PDCD6IP	programmed cell death 6 interacting protein(PDCD6IP)		ANXA3	D6RFJ9_HUMAN	Homo sapiens	annexin A3(ANXA3)
PDIA3	protein disulfide isomerase family A member 3(PDIA3)		ANXA4	B4E1S2_HUMAN	Homo sapiens	annexin A4(ANXA4)
PDIA6	protein disulfide isomerase family A member 6(PDIA6)		ANXA4	Q6P452_HUMAN	Homo sapiens	annexin A4(ANXA4)
PFN1	profilin 1(PFN1)		ANXA4	A0A1Y8EKW3_HUMAN	Homo sapiens	annexin A4(ANXA4)
PFN2	profilin 2(PFN2)		ANXA4	Q6LES2_HUMAN	Homo sapiens	annexin A4(ANXA4)
PGAM1	phosphoglycerate mutase 1(PGAM1)		ANXA4	A0A0U1RRE7_HUMAN	Homo sapiens	annexin A4(ANXA4)
PGD	phosphogluconate dehydrogenase(PGD)		ANXA4	ANXA4_HUMAN	Homo sapiens	annexin A4(ANXA4)
PGK1	phosphoglycerate kinase 1(PGK1)		ANXA5	D3DNW8_HUMAN	Homo sapiens	annexin A5(ANXA5)
PGLS	6-phosphogluconolactonase(PGLS)		ANXA5	V9HWE0_HUMAN	Homo sapiens	annexin A5(ANXA5)
PGM1	phosphoglucomutase 1(PGM1)		ANXA5	D6RBE9_HUMAN	Homo sapiens	annexin A5(ANXA5)
PGRMC1	progesterone receptor membrane component 1(PGRMC1)		ANXA5	ANXA5_HUMAN	Homo sapiens	annexin A5(ANXA5)
PHB	prohibitin(PHB)		ANXA5	D6RCN3_HUMAN	Homo sapiens	annexin A5(ANXA5)
PHB2	prohibitin 2(PHB2)		ANXA5	D6RBL5_HUMAN	Homo sapiens	annexin A5(ANXA5)
PIGR	polymeric immunoglobulin receptor(PIGR)		ANXA5	E9PHT9_HUMAN	Homo sapiens	annexin A5(ANXA5)
PKM	pyruvate kinase, muscle(PKM)		ANXA6	ANXA6_HUMAN	Homo sapiens	annexin A6(ANXA6)
PKP1	plakophilin 1(PKP1)		ANXA6	E5RJF5_HUMAN	Homo sapiens	annexin A6(ANXA6)
PL4	ribosomal protein L4(RPL4)		ANXA6	E7EMC6_HUMAN	Homo sapiens	annexin A6(ANXA6)
PLA2G4A	phospholipase A2 group IVA(PLA2G4A)		ANXA6	A0A0S2Z2Z6_HUMAN	Homo sapiens	annexin A6(ANXA6)
PLA2G7	phospholipase A2 group VII(PLA2G7)		ANXA6	A0A0S2Z301_HUMAN	Homo sapiens	annexin A6(ANXA6)
PLBD1	phospholipase B domain containing 1(PLBD1)		ANXA6	E5RK69_HUMAN	Homo sapiens	annexin A6(ANXA6)
PLEC	plectin(PLEC)		ANXA6	E5RK63_HUMAN	Homo sapiens	annexin A6(ANXA6)
PLPP1	phospholipid phosphatase 1(PLPP1)		ANXA6	E5RFF0_HUMAN	Homo sapiens	annexin A6(ANXA6)
PMVK	phosphomevalonate kinase(PMVK)		ANXA6	E5RIU8_HUMAN	Homo sapiens	annexin A6(ANXA6)
POF1B	premature ovarian failure, 1B(POF1B)		ANXA6	E5RI05_HUMAN	Homo sapiens	annexin A6(ANXA6)
POLR2H	RNA polymerase II subunit H(POLR2H)		ANXA6	E5RJR0_HUMAN	Homo sapiens	annexin A6(ANXA6)
POMP	proteasome maturation protein(POMP)		ANXA6	H0YC77_HUMAN	Homo sapiens	annexin A6(ANXA6)
POR	cytochrome p450 oxidoreductase(POR)		ANXA6	A0A0S2Z377_HUMAN	Homo sapiens	annexin A6(ANXA6)
PPA1	pyrophosphatase (inorganic) 1(PPA1)		ANXA7	B9ZVT2_HUMAN	Homo sapiens	annexin A7(ANXA7)
PPL	periplakin(PPL)		ANXA7	B2R657_HUMAN	Homo sapiens	annexin A7(ANXA7)
PPP1CB	protein phosphatase 1 catalytic subunit beta(PPP1CB)		ANXA7	ANXA7_HUMAN	Homo sapiens	annexin A7(ANXA7)
PPP2R1A	protein phosphatase 2 scaffold subunit Aalpha(PPP2R1A)		AP1B1	AP1B1_HUMAN	Homo sapiens	adaptor related protein complex 1 subunit beta 1(AP1B1)
PPP2R2A	protein phosphatase 2 regulatory subunit Balpha(PPP2R2A)		AP1B1	H7C034_HUMAN	Homo sapiens	adaptor related protein complex 1 subunit beta 1(AP1B1)
PPT1	palmitoyl-protein thioesterase 1(PPT1)		AP1B1	C9J1E7_HUMAN	Homo sapiens	adaptor related protein complex 1 subunit beta 1(AP1B1)
PRCP	prolylcarboxypeptidase(PRCP)		AP2B1	K7EN71_HUMAN	Homo sapiens	adaptor related protein complex 2 subunit beta 1(AP2B1)
PRDX1	peroxiredoxin 1(PRDX1)		AP2B1	A0A087X253_HUMAN	Homo sapiens	adaptor related protein complex 2 subunit beta 1(AP2B1)
PRDX2	peroxiredoxin 2(PRDX2)		AP2B1	K7EJ01_HUMAN	Homo sapiens	adaptor related protein complex 2 subunit beta 1(AP2B1)
PRDX3	peroxiredoxin 3(PRDX3)		AP2B1	H0UID5_HUMAN	Homo sapiens	adaptor related protein complex 2 subunit beta 1(AP2B1)
PRDX4	peroxiredoxin 4(PRDX4)		AP2B1	K7EJX1_HUMAN	Homo sapiens	adaptor related protein complex 2 subunit beta 1(AP2B1)
PRDX5	peroxiredoxin 5(PRDX5)		AP2B1	A0A087WXS3_HUMAN	Homo sapiens	adaptor related protein complex 2 subunit beta 1(AP2B1)
PRELID3A	PRELI domain containing 3A(PRELID3A)		AP2B1	A0A087WZQ6_HUMAN	Homo sapiens	adaptor related protein complex 2 subunit beta 1(AP2B1)
PRPF8	pre-mRNA processing factor 8(PRPF8)		AP2B1	K7EKZ5_HUMAN	Homo sapiens	adaptor related protein complex 2 subunit beta 1(AP2B1)
PSAT1	phosphoserine aminotransferase 1(PSAT1)		AP2B1	K7EMN7_HUMAN	Homo sapiens	adaptor related protein complex 2 subunit beta 1(AP2B1)
PSMA4	proteasome subunit alpha 4(PSMA4)		AP2B1	A0A087WYD1_HUMAN	Homo sapiens	adaptor related protein complex 2 subunit beta 1(AP2B1)
PSMA7	proteasome subunit alpha 7(PSMA7)		AP2B1	K7ERB2_HUMAN	Homo sapiens	adaptor related protein complex 2 subunit beta 1(AP2B1)
PSMB1	proteasome subunit beta 1(PSMB1)		AP2B1	A0A087WU93_HUMAN	Homo sapiens	adaptor related protein complex 2 subunit beta 1(AP2B1)
PSMB2	proteasome subunit beta 2(PSMB2)		AP2B1	A0A140VJE8_HUMAN	Homo sapiens	adaptor related protein complex 2 subunit beta 1(AP2B1)
PSMB3	proteasome subunit beta 3(PSMB3)		AP2B1	H0UID4_HUMAN	Homo sapiens	adaptor related protein complex 2 subunit beta 1(AP2B1)
PSMB4	proteasome subunit beta 4(PSMB4)		AP2B1	Q96EL6_HUMAN	Homo sapiens	adaptor related protein complex 2 subunit beta 1(AP2B1)
PSMB5	proteasome subunit beta 5(PSMB5)		AP2B1	AP2B1_HUMAN	Homo sapiens	adaptor related protein complex 2 subunit beta 1(AP2B1)
PSMB6	proteasome subunit beta 6(PSMB6)		AP2B1	H0UID3_HUMAN	Homo sapiens	adaptor related protein complex 2 subunit beta 1(AP2B1)
PSMC1	proteasome 26S subunit, ATPase 1(PSMC1)		APLP2	L8E7K0_HUMAN	Homo sapiens	amyloid beta precursor like protein 2(APLP2)
PSMC2	proteasome 26S subunit, ATPase 2(PSMC2)		APLP2	E9PQS3_HUMAN	Homo sapiens	amyloid beta precursor like protein 2(APLP2)
PSMC3	proteasome 26S subunit, ATPase 3(PSMC3)		APLP2	B4E3I5_HUMAN	Homo sapiens	amyloid beta precursor like protein 2(APLP2)
PSMC4	proteasome 26S subunit, ATPase 4(PSMC4)		APLP2	A0A024R3N3_HUMAN	Homo sapiens	amyloid beta precursor like protein 2(APLP2)
PSMC5	proteasome 26S subunit, ATPase 5(PSMC5)		APLP2	E9PK76_HUMAN	Homo sapiens	amyloid beta precursor like protein 2(APLP2)
PSMC6	proteasome 26S subunit, ATPase 6(PSMC6)		APLP2	E9PPD0_HUMAN	Homo sapiens	amyloid beta precursor like protein 2(APLP2)
PSMD1	proteasome 26S subunit, non-ATPase 1(PSMD1)		APLP2	E9PSC7_HUMAN	Homo sapiens	amyloid beta precursor like protein 2(APLP2)
PSMD11	proteasome 26S subunit, non-ATPase 11(PSMD11)		APLP2	Q9UED0_HUMAN	Homo sapiens	amyloid beta precursor like protein 2(APLP2)
PSMD13	proteasome 26S subunit, non-ATPase 13(PSMD13)		APLP2	A0A140VJE9_HUMAN	Homo sapiens	amyloid beta precursor like protein 2(APLP2)
PSMD14	proteasome 26S subunit, non-ATPase 14(PSMD14)		APLP2	APLP2_HUMAN	Homo sapiens	amyloid beta precursor like protein 2(APLP2)
PSMD2	proteasome 26S subunit, non-ATPase 2(PSMD2)		APMAP	H0Y512_HUMAN	Homo sapiens	adipocyte plasma membrane associated protein(APMAP)
PSMD3	proteasome 26S subunit, non-ATPase 3(PSMD3)		APMAP	APMAP_HUMAN	Homo sapiens	adipocyte plasma membrane associated protein(APMAP)
PSMD4	proteasome 26S subunit, non-ATPase 4(PSMD4)		AQP3	B4E034_HUMAN	Homo sapiens	aquaporin 3 (Gill blood group)(AQP3)
PSMD7	proteasome 26S subunit, non-ATPase 7(PSMD7)		AQP3	A0A2R8YDV4_HUMAN	Homo sapiens	aquaporin 3 (Gill blood group)(AQP3)
PSME1	proteasome activator subunit 1(PSME1)		AQP3	AQP3_HUMAN	Homo sapiens	aquaporin 3 (Gill blood group)(AQP3)
PTBP1	polypyrimidine tract binding protein 1(PTBP1)		AQP3	A0A2R8Y2R4_HUMAN	Homo sapiens	aquaporin 3 (Gill blood group)(AQP3)
PTBP3	polypyrimidine tract binding protein 3(PTBP3)		AQP3	A0A2R8YD22_HUMAN	Homo sapiens	aquaporin 3 (Gill blood group)(AQP3)
PTPRF	protein tyrosine phosphatase, receptor type F(PTPRF)		ARF3	ARF3_HUMAN	Homo sapiens	ADP ribosylation factor 3(ARF3)
PYGL	phosphorylase, glycogen, liver(PYGL)		ARF3	F5H0C7_HUMAN	Homo sapiens	ADP ribosylation factor 3(ARF3)
QPCT	glutaminyl-peptide cyclotransferase(QPCT)		ARF3	F5H6T5_HUMAN	Homo sapiens	ADP ribosylation factor 3(ARF3)
QSOX1	quiescin sulfhydryl oxidase 1(QSOX1)		ARF3	A0A024R0Y6_HUMAN	Homo sapiens	ADP ribosylation factor 3(ARF3)
RAB10	RAB10, member RAS oncogene family(RAB10)		ARF3	F5H1V1_HUMAN	Homo sapiens	ADP ribosylation factor 3(ARF3)
RAB11A	RAB11A, member RAS oncogene family(RAB11A)		ARL1	B4DZG7_HUMAN	Homo sapiens	ADP ribosylation factor like GTPase 1(ARL1)
RAB14	RAB14, member RAS oncogene family(RAB14)		ARL1	ARL1_HUMAN	Homo sapiens	ADP ribosylation factor like GTPase 1(ARL1)
RAB18	RAB18, member RAS oncogene family(RAB18)		ARL1	F8W1Z8_HUMAN	Homo sapiens	ADP ribosylation factor like GTPase 1(ARL1)
RAB1B	RAB1B, member RAS oncogene family(RAB1B)		ARL1	F8VP99_HUMAN	Homo sapiens	ADP ribosylation factor like GTPase 1(ARL1)
RAB5A	RAB5A, member RAS oncogene family(RAB5A)		ARL1	F8VYN9_HUMAN	Homo sapiens	ADP ribosylation factor like GTPase 1(ARL1)
RAB7A	RAB7A, member RAS oncogene family(RAB7A)		ARL1	F8VP63_HUMAN	Homo sapiens	ADP ribosylation factor like GTPase 1(ARL1)
RAC1	ras-related C3 botulinum toxin substrate 1 (rho family, small GTP binding protein Rac1)(RAC1)		ARL8B	ARL8B_HUMAN	Homo sapiens	ADP ribosylation factor like GTPase 8B(ARL8B)
RACK1	receptor for activated C kinase 1(RACK1)		ARL8B	F8WAW5_HUMAN	Homo sapiens	ADP ribosylation factor like GTPase 8B(ARL8B)
RAD23B	RAD23 homolog B, nucleotide excision repair protein(RAD23B)		ARL8B	F2Z344_HUMAN	Homo sapiens	ADP ribosylation factor like GTPase 8B(ARL8B)
RAN	RAN, member RAS oncogene family(RAN)		ARL8B	A0A6Q8PGM9_HUMAN	Homo sapiens	ADP ribosylation factor like GTPase 8B(ARL8B)
RAP1B	RAP1B, member of RAS oncogene family(RAP1B)		ARPC2	H7C3F9_HUMAN	Homo sapiens	actin related protein 2/3 complex subunit 2(ARPC2)
REM1	RRAD and GEM like GTPase 1(REM1)		ARPC2	G5E9J0_HUMAN	Homo sapiens	actin related protein 2/3 complex subunit 2(ARPC2)
RGN	regucalcin(RGN)		ARPC2	ARPC2_HUMAN	Homo sapiens	actin related protein 2/3 complex subunit 2(ARPC2)
RIDA	reactive intermediate imine deaminase A homolog(RIDA)		ARPC2	A0A024R408_HUMAN	Homo sapiens	actin related protein 2/3 complex subunit 2(ARPC2)
RNH1	ribonuclease/angiogenin inhibitor 1(RNH1)		ARPC2	Q53R19_HUMAN	Homo sapiens	actin related protein 2/3 complex subunit 2(ARPC2)
RPL10	ribosomal protein L10(RPL10)		ARPC2	G5E9S7_HUMAN	Homo sapiens	actin related protein 2/3 complex subunit 2(ARPC2)
RPL10A	ribosomal protein L10a(RPL10A)		ARPC2	C9JTV5_HUMAN	Homo sapiens	actin related protein 2/3 complex subunit 2(ARPC2)
RPL11	ribosomal protein L11(RPL11)		ARPC3	F8VR50_HUMAN	Homo sapiens	actin related protein 2/3 complex subunit 3(ARPC3)
RPL12	ribosomal protein L12(RPL12)		ARPC3	ARPC3_HUMAN	Homo sapiens	actin related protein 2/3 complex subunit 3(ARPC3)
RPL13	ribosomal protein L13(RPL13)		ARPC3	C9JZD1_HUMAN	Homo sapiens	actin related protein 2/3 complex subunit 3(ARPC3)
RPL13A	ribosomal protein L13a(RPL13A)		ARPC3	Q2LE71_HUMAN	Homo sapiens	actin related protein 2/3 complex subunit 3(ARPC3)
RPL14	ribosomal protein L14(RPL14)		ARPC4	F8WDW3_HUMAN	Homo sapiens	actin related protein 2/3 complex subunit 4(ARPC4)
RPL15	ribosomal protein L15(RPL15)		ARPC4	ARPC4_HUMAN	Homo sapiens	actin related protein 2/3 complex subunit 4(ARPC4)
RPL22	ribosomal protein L22(RPL22)		ARPC4	R4GN08_HUMAN	Homo sapiens	actin related protein 2/3 complex subunit 4(ARPC4)
RPL23	ribosomal protein L23(RPL23)		ARPC4	F8WDD7_HUMAN	Homo sapiens	actin related protein 2/3 complex subunit 4(ARPC4)
RPL24	ribosomal protein L24(RPL24)		ASAH1	A0A1B0GV95_HUMAN	Homo sapiens	N-acylsphingosine amidohydrolase 1(ASAH1)
RPL27	ribosomal protein L27(RPL27)		ASAH1	A0A1B0GUB3_HUMAN	Homo sapiens	N-acylsphingosine amidohydrolase 1(ASAH1)
RPL3	ribosomal protein L3(RPL3)		ASAH1	A0A1B0GW30_HUMAN	Homo sapiens	N-acylsphingosine amidohydrolase 1(ASAH1)
RPL31	ribosomal protein L31(RPL31)		ASAH1	A0A1B0GTP7_HUMAN	Homo sapiens	N-acylsphingosine amidohydrolase 1(ASAH1)
RPL5	ribosomal protein L5(RPL5)		ASAH1	A0A1B0GTQ7_HUMAN	Homo sapiens	N-acylsphingosine amidohydrolase 1(ASAH1)
RPL6	ribosomal protein L6(RPL6)		ASAH1	A8K0B6_HUMAN	Homo sapiens	N-acylsphingosine amidohydrolase 1(ASAH1)
RPL7	ribosomal protein L7(RPL7)		ASAH1	A0A1B0GV06_HUMAN	Homo sapiens	N-acylsphingosine amidohydrolase 1(ASAH1)
RPL8	ribosomal protein L8(RPL8)		ASAH1	A0A1B0GVJ1_HUMAN	Homo sapiens	N-acylsphingosine amidohydrolase 1(ASAH1)
RPLP0	ribosomal protein lateral stalk subunit P0(RPLP0)		ASAH1	A0A1B0GUJ2_HUMAN	Homo sapiens	N-acylsphingosine amidohydrolase 1(ASAH1)
RPLP1	ribosomal protein lateral stalk subunit P1(RPLP1)		ASAH1	E7EMM4_HUMAN	Homo sapiens	N-acylsphingosine amidohydrolase 1(ASAH1)
RPN1	ribophorin I(RPN1)		ASAH1	B1B5T7_HUMAN	Homo sapiens	N-acylsphingosine amidohydrolase 1(ASAH1)
RPN2	ribophorin II(RPN2)		ASAH1	B1B5S7_HUMAN	Homo sapiens	N-acylsphingosine amidohydrolase 1(ASAH1)
RPS10-NUDT3	RPS10-NUDT3 readthrough(RPS10-NUDT3)		ASAH1	A0A1B0GTD4_HUMAN	Homo sapiens	N-acylsphingosine amidohydrolase 1(ASAH1)
RPS11	ribosomal protein S11(RPS11)		ASAH1	A0A1B0GUH5_HUMAN	Homo sapiens	N-acylsphingosine amidohydrolase 1(ASAH1)
RPS12	ribosomal protein S12(RPS12)		ASAH1	A0A1B0GUP1_HUMAN	Homo sapiens	N-acylsphingosine amidohydrolase 1(ASAH1)
RPS13	ribosomal protein S13(RPS13)		ASAH1	A0A1B0GWC9_HUMAN	Homo sapiens	N-acylsphingosine amidohydrolase 1(ASAH1)
RPS15A	ribosomal protein S15a(RPS15A)		ASAH1	D3DSQ1_HUMAN	Homo sapiens	N-acylsphingosine amidohydrolase 1(ASAH1)
RPS16	ribosomal protein S16(RPS16)		ASAH1	B1B5R8_HUMAN	Homo sapiens	N-acylsphingosine amidohydrolase 1(ASAH1)
RPS17	ribosomal protein S17(RPS17)		ASAH1	B1B5Q3_HUMAN	Homo sapiens	N-acylsphingosine amidohydrolase 1(ASAH1)
RPS18	ribosomal protein S18(RPS18)		ASAH1	A0A1B0GUE3_HUMAN	Homo sapiens	N-acylsphingosine amidohydrolase 1(ASAH1)
RPS2	ribosomal protein S2(RPS2)		ASAH1	A0A1B0GW68_HUMAN	Homo sapiens	N-acylsphingosine amidohydrolase 1(ASAH1)
RPS20	ribosomal protein S20(RPS20)		ASAH1	A0A1B0GW48_HUMAN	Homo sapiens	N-acylsphingosine amidohydrolase 1(ASAH1)
RPS23	ribosomal protein S23(RPS23)		ASAH1	Q53H01_HUMAN	Homo sapiens	N-acylsphingosine amidohydrolase 1(ASAH1)
RPS24	ribosomal protein S24(RPS24)		ASAH1	B1B5Q0_HUMAN	Homo sapiens	N-acylsphingosine amidohydrolase 1(ASAH1)
RPS27	ribosomal protein S27(RPS27)		ASAH1	A0A1B0GVA8_HUMAN	Homo sapiens	N-acylsphingosine amidohydrolase 1(ASAH1)
RPS27A	ribosomal protein S27a(RPS27A)		ASAH1	A0A1B0GU70_HUMAN	Homo sapiens	N-acylsphingosine amidohydrolase 1(ASAH1)
RPS28	ribosomal protein S28(RPS28)		ASAH1	B1B5P6_HUMAN	Homo sapiens	N-acylsphingosine amidohydrolase 1(ASAH1)
RPS3A	ribosomal protein S3A(RPS3A)		ASAH1	A0A1B0GTZ5_HUMAN	Homo sapiens	N-acylsphingosine amidohydrolase 1(ASAH1)
RPS6	ribosomal protein S6(RPS6)		ASAH1	A0A1B0GUG1_HUMAN	Homo sapiens	N-acylsphingosine amidohydrolase 1(ASAH1)
RPS7	ribosomal protein S7(RPS7)		ASAH1	B1B5S6_HUMAN	Homo sapiens	N-acylsphingosine amidohydrolase 1(ASAH1)
RPS8	ribosomal protein S8(RPS8)		ASAH1	A0A1B0GU62_HUMAN	Homo sapiens	N-acylsphingosine amidohydrolase 1(ASAH1)
RPS9	ribosomal protein S9(RPS9)		ASAH1	A0A1B0GVY5_HUMAN	Homo sapiens	N-acylsphingosine amidohydrolase 1(ASAH1)
RPSA	ribosomal protein SA(RPSA)		ASAH1	A0A1B0GTX9_HUMAN	Homo sapiens	N-acylsphingosine amidohydrolase 1(ASAH1)
RTCB	RNA 2',3'-cyclic phosphate and 5'-OH ligase(RTCB)		ASAH1	B1B5Q9_HUMAN	Homo sapiens	N-acylsphingosine amidohydrolase 1(ASAH1)
S100A11	S100 calcium binding protein A11(S100A11)		ASAH1	A0A1B0GVG2_HUMAN	Homo sapiens	N-acylsphingosine amidohydrolase 1(ASAH1)
S100A14	S100 calcium binding protein A14(S100A14)		ASAH1	A0A1B0GU06_HUMAN	Homo sapiens	N-acylsphingosine amidohydrolase 1(ASAH1)
S100A16	S100 calcium binding protein A16(S100A16)		ASAH1	A0A1B0GTA6_HUMAN	Homo sapiens	N-acylsphingosine amidohydrolase 1(ASAH1)
SAMM50	SAMM50 sorting and assembly machinery component(SAMM50)		ASAH1	A0A1B0GVL2_HUMAN	Homo sapiens	N-acylsphingosine amidohydrolase 1(ASAH1)
SAR1A	secretion associated Ras related GTPase 1A(SAR1A)		ASAH1	A0A1B0GUW4_HUMAN	Homo sapiens	N-acylsphingosine amidohydrolase 1(ASAH1)
SCARB1	scavenger receptor class B member 1(SCARB1)		ASAH1	B1B5R9_HUMAN	Homo sapiens	N-acylsphingosine amidohydrolase 1(ASAH1)
SCCPDH	saccharopine dehydrogenase (putative)(SCCPDH)		ASAH1	A0A1B0GUA4_HUMAN	Homo sapiens	N-acylsphingosine amidohydrolase 1(ASAH1)
SCP2	sterol carrier protein 2(SCP2)		ASAH1	A0A1B0GW66_HUMAN	Homo sapiens	N-acylsphingosine amidohydrolase 1(ASAH1)
SCPEP1	serine carboxypeptidase 1(SCPEP1)		ASAH1	B1B5S5_HUMAN	Homo sapiens	N-acylsphingosine amidohydrolase 1(ASAH1)
SDCBP2	syndecan binding protein 2(SDCBP2)		ASAH1	A0A1B0GVE7_HUMAN	Homo sapiens	N-acylsphingosine amidohydrolase 1(ASAH1)
SDHB	succinate dehydrogenase complex iron sulfur subunit B(SDHB)		ASAH1	ASAH1_HUMAN	Homo sapiens	N-acylsphingosine amidohydrolase 1(ASAH1)
SDR16C5	short chain dehydrogenase/reductase family 16C, member 5(SDR16C5)		ASAH1	A0A1B0GVC9_HUMAN	Homo sapiens	N-acylsphingosine amidohydrolase 1(ASAH1)
SEC11C	SEC11 homolog C, signal peptidase complex subunit(SEC11C)		ASAH1	A0A1B0GTM3_HUMAN	Homo sapiens	N-acylsphingosine amidohydrolase 1(ASAH1)
SEC23A	Sec23 homolog A, coat complex II component(SEC23A)		ASAH1	B1B5P7_HUMAN	Homo sapiens	N-acylsphingosine amidohydrolase 1(ASAH1)
SEC61A1	Sec61 translocon alpha 1 subunit(SEC61A1)		ASAH1	B1B5Q2_HUMAN	Homo sapiens	N-acylsphingosine amidohydrolase 1(ASAH1)
SERHL2	serine hydrolase-like 2(SERHL2)		ASAH1	B1B5S8_HUMAN	Homo sapiens	N-acylsphingosine amidohydrolase 1(ASAH1)
SERPINE2	serpin family E member 2(SERPINE2)		ASAH1	A0A1B0GUJ3_HUMAN	Homo sapiens	N-acylsphingosine amidohydrolase 1(ASAH1)
SFN	stratifin(SFN)		ASAH1	B1B5Q8_HUMAN	Homo sapiens	N-acylsphingosine amidohydrolase 1(ASAH1)
SGPL1	sphingosine-1-phosphate lyase 1(SGPL1)		ASAH1	A0A1B0GUQ5_HUMAN	Homo sapiens	N-acylsphingosine amidohydrolase 1(ASAH1)
SIGMAR1	sigma non-opioid intracellular receptor 1(SIGMAR1)		ASAH1	B1B5T0_HUMAN	Homo sapiens	N-acylsphingosine amidohydrolase 1(ASAH1)
SLC25A1	solute carrier family 25 member 1(SLC25A1)		ASAH1	A0A1B0GVA3_HUMAN	Homo sapiens	N-acylsphingosine amidohydrolase 1(ASAH1)
SLC25A3	solute carrier family 25 member 3(SLC25A3)		ASAH1	A0A1B0GV88_HUMAN	Homo sapiens	N-acylsphingosine amidohydrolase 1(ASAH1)
SLC25A5	solute carrier family 25 member 5(SLC25A5)		ASAH2	V9GYJ5_HUMAN	Homo sapiens	N-acylsphingosine amidohydrolase 2(ASAH2)
SLC25A6	solute carrier family 25 member 6(SLC25A6)		ASAH2	V9GY52_HUMAN	Homo sapiens	N-acylsphingosine amidohydrolase 2(ASAH2)
SLC27A4	solute carrier family 27 member 4(SLC27A4)		ASAH2	A0A0C4DFQ8_HUMAN	Homo sapiens	N-acylsphingosine amidohydrolase 2(ASAH2)
SLC30A7	solute carrier family 30 member 7(SLC30A7)		ASAH2	E9PBM9_HUMAN	Homo sapiens	N-acylsphingosine amidohydrolase 2(ASAH2)
SND1	staphylococcal nuclease and tudor domain containing 1(SND1)		ASAH2	ASAH2_HUMAN	Homo sapiens	N-acylsphingosine amidohydrolase 2(ASAH2)
SNRPD1	small nuclear ribonucleoprotein D1 polypeptide(SNRPD1)		ATP2A2	A0A0C4DH86_HUMAN	Homo sapiens	ATPase sarcoplasmic/endoplasmic reticulum Ca2+ transporting 2(ATP2A2)
SOD1	superoxide dismutase 1, soluble(SOD1)		ATP2A2	H7C5W9_HUMAN	Homo sapiens	ATPase sarcoplasmic/endoplasmic reticulum Ca2+ transporting 2(ATP2A2)
SORT1	sortilin 1(SORT1)		ATP2A2	A0A0S2Z425_HUMAN	Homo sapiens	ATPase sarcoplasmic/endoplasmic reticulum Ca2+ transporting 2(ATP2A2)
SPCS2	signal peptidase complex subunit 2(SPCS2)		ATP2A2	F8W1Z7_HUMAN	Homo sapiens	ATPase sarcoplasmic/endoplasmic reticulum Ca2+ transporting 2(ATP2A2)
SPCS3	signal peptidase complex subunit 3(SPCS3)		ATP2A2	B1PM99_HUMAN	Homo sapiens	ATPase sarcoplasmic/endoplasmic reticulum Ca2+ transporting 2(ATP2A2)
SPHK1	sphingosine kinase 1(SPHK1)		ATP2A2	AT2A2_HUMAN	Homo sapiens	ATPase sarcoplasmic/endoplasmic reticulum Ca2+ transporting 2(ATP2A2)
SPTBN2	spectrin beta, non-erythrocytic 2(SPTBN2)		ATP2A2	A0A0S2Z3L2_HUMAN	Homo sapiens	ATPase sarcoplasmic/endoplasmic reticulum Ca2+ transporting 2(ATP2A2)
SPTLC1	serine palmitoyltransferase long chain base subunit 1(SPTLC1)		ATP2A2	A0A0S2Z3H0_HUMAN	Homo sapiens	ATPase sarcoplasmic/endoplasmic reticulum Ca2+ transporting 2(ATP2A2)
SPTLC3	serine palmitoyltransferase long chain base subunit 3(SPTLC3)		ATP2A2	B0FYL2_HUMAN	Homo sapiens	ATPase sarcoplasmic/endoplasmic reticulum Ca2+ transporting 2(ATP2A2)
SRD5A1	steroid 5 alpha-reductase 1(SRD5A1)		ATP2A2	J3QSY6_HUMAN	Homo sapiens	ATPase sarcoplasmic/endoplasmic reticulum Ca2+ transporting 2(ATP2A2)
SRPRB	SRP receptor beta subunit(SRPRB)		ATP6V0C	H3BMY0_HUMAN	Homo sapiens	ATPase H+ transporting V0 subunit c(ATP6V0C)
SRSF3	serine and arginine rich splicing factor 3(SRSF3)		ATP6V0C	VATL_HUMAN	Homo sapiens	ATPase H+ transporting V0 subunit c(ATP6V0C)
SSBP1	single stranded DNA binding protein 1(SSBP1)		ATP6V0C	H3BNI4_HUMAN	Homo sapiens	ATPase H+ transporting V0 subunit c(ATP6V0C)
SSR1	signal sequence receptor subunit 1(SSR1)		ATP6V1A	C9JA17_HUMAN	Homo sapiens	ATPase H+ transporting V1 subunit A(ATP6V1A)
SSR4	signal sequence receptor subunit 4(SSR4)		ATP6V1A	C9JVW8_HUMAN	Homo sapiens	ATPase H+ transporting V1 subunit A(ATP6V1A)
STARD10	StAR related lipid transfer domain containing 10(STARD10)		ATP6V1A	VATA_HUMAN	Homo sapiens	ATPase H+ transporting V1 subunit A(ATP6V1A)
STOML2	stomatin like 2(STOML2)		ATP6V1A	F8WDJ3_HUMAN	Homo sapiens	ATPase H+ transporting V1 subunit A(ATP6V1A)
STT3A	STT3A, catalytic subunit of the oligosaccharyltransferase complex(STT3A)		ATP6V1B2	H0YC04_HUMAN	Homo sapiens	ATPase H+ transporting V1 subunit B2(ATP6V1B2)
STX7	syntaxin 7(STX7)		ATP6V1B2	A0A140VK65_HUMAN	Homo sapiens	ATPase H+ transporting V1 subunit B2(ATP6V1B2)
SUB1	SUB1 homolog, transcriptional regulator(SUB1)		ATP6V1B2	H0YAT8_HUMAN	Homo sapiens	ATPase H+ transporting V1 subunit B2(ATP6V1B2)
SURF4	surfeit 4(SURF4)		ATP6V1B2	VATB2_HUMAN	Homo sapiens	ATPase H+ transporting V1 subunit B2(ATP6V1B2)
SYNCRIP	synaptotagmin binding cytoplasmic RNA interacting protein(SYNCRIP)		ATP6V1B2	E5RGH6_HUMAN	Homo sapiens	ATPase H+ transporting V1 subunit B2(ATP6V1B2)
TAGLN2	transgelin 2(TAGLN2)		ATP6V1B2	H0YC45_HUMAN	Homo sapiens	ATPase H+ transporting V1 subunit B2(ATP6V1B2)
TALDO1	transaldolase 1(TALDO1)		ATP6V1H	E5RK31_HUMAN	Homo sapiens	ATPase H+ transporting V1 subunit H(ATP6V1H)
TCP1	t-complex 1(TCP1)		ATP6V1H	A0A024R7X3_HUMAN	Homo sapiens	ATPase H+ transporting V1 subunit H(ATP6V1H)
TGM1	transglutaminase 1(TGM1)		ATP6V1H	B3KUZ7_HUMAN	Homo sapiens	ATPase H+ transporting V1 subunit H(ATP6V1H)
THOP1	thimet oligopeptidase 1(THOP1)		ATP6V1H	H0YB41_HUMAN	Homo sapiens	ATPase H+ transporting V1 subunit H(ATP6V1H)
TIA1	TIA1 cytotoxic granule associated RNA binding protein(TIA1)		ATP6V1H	A0A024R7U9_HUMAN	Homo sapiens	ATPase H+ transporting V1 subunit H(ATP6V1H)
TKT	transketolase(TKT)		ATP6V1H	E5RHH0_HUMAN	Homo sapiens	ATPase H+ transporting V1 subunit H(ATP6V1H)
TKTL2	transketolase like 2(TKTL2)		ATP6V1H	G3V126_HUMAN	Homo sapiens	ATPase H+ transporting V1 subunit H(ATP6V1H)
TMED10	transmembrane p24 trafficking protein 10(TMED10)		ATP6V1H	VATH_HUMAN	Homo sapiens	ATPase H+ transporting V1 subunit H(ATP6V1H)
TMED2	transmembrane p24 trafficking protein 2(TMED2)		ATP6V1H	E5RJG1_HUMAN	Homo sapiens	ATPase H+ transporting V1 subunit H(ATP6V1H)
TMED9	transmembrane p24 trafficking protein 9(TMED9)		ATP6V1H	E5RG49_HUMAN	Homo sapiens	ATPase H+ transporting V1 subunit H(ATP6V1H)
TMEM160	transmembrane protein 160(TMEM160)		ATP8B3	F5GZM8_HUMAN	Homo sapiens	ATPase phospholipid transporting 8B3(ATP8B3)
TMEM40	transmembrane protein 40(TMEM40)		ATP8B3	H0YFS1_HUMAN	Homo sapiens	ATPase phospholipid transporting 8B3(ATP8B3)
TOM1	target of myb1 membrane trafficking protein(TOM1)		ATP8B3	F5H3R9_HUMAN	Homo sapiens	ATPase phospholipid transporting 8B3(ATP8B3)
TOMM40	translocase of outer mitochondrial membrane 40(TOMM40)		ATP8B3	AT8B3_HUMAN	Homo sapiens	ATPase phospholipid transporting 8B3(ATP8B3)
TPD52L2	tumor protein D52 like 2(TPD52L2)		ATP8B3	K7EJ52_HUMAN	Homo sapiens	ATPase phospholipid transporting 8B3(ATP8B3)
TPI1	triosephosphate isomerase 1(TPI1)		BAAT	BAAT_HUMAN	Homo sapiens	bile acid-CoA:amino acid N-acyltransferase(BAAT)
TPM1	tropomyosin 1 (alpha)(TPM1)		BAAT	A0A024R155_HUMAN	Homo sapiens	bile acid-CoA:amino acid N-acyltransferase(BAAT)
TPP1	tripeptidyl peptidase 1(TPP1)		BAAT	A0A6Q8PF60_HUMAN	Homo sapiens	bile acid-CoA:amino acid N-acyltransferase(BAAT)
TRAP1	TNF receptor associated protein 1(TRAP1)		BAAT	A0A6Q8PHR9_HUMAN	Homo sapiens	bile acid-CoA:amino acid N-acyltransferase(BAAT)
TREH	trehalase(TREH)		BAAT	A0A024R149_HUMAN	Homo sapiens	bile acid-CoA:amino acid N-acyltransferase(BAAT)
TRIM29	tripartite motif containing 29(TRIM29)		BAG3	BAG3_HUMAN	Homo sapiens	BAG cochaperone 3(BAG3)
TSG101	tumor susceptibility 101(TSG101)		BAG3	C9JFK9_HUMAN	Homo sapiens	BAG cochaperone 3(BAG3)
TUBA4A	tubulin alpha 4a(TUBA4A)		BANF1	BAF_HUMAN	Homo sapiens	BAF nuclear assembly factor 1(BANF1)
TUBAL3	tubulin alpha like 3(TUBAL3)		BANF1	A0A024R5H0_HUMAN	Homo sapiens	BAF nuclear assembly factor 1(BANF1)
TXNL1	thioredoxin like 1(TXNL1)		BANF1	E9PJJ8_HUMAN	Homo sapiens	BAF nuclear assembly factor 1(BANF1)
TXNRD1	thioredoxin reductase 1(TXNRD1)		BCAP31	C9JSP1_HUMAN	Homo sapiens	B cell receptor associated protein 31(BCAP31)
TXNRD3	thioredoxin reductase 3(TXNRD3)		BCAP31	C9JMD7_HUMAN	Homo sapiens	B cell receptor associated protein 31(BCAP31)
UBA1	ubiquitin like modifier activating enzyme 1(UBA1)		BCAP31	A0A2R8Y5M6_HUMAN	Homo sapiens	B cell receptor associated protein 31(BCAP31)
UCHL3	ubiquitin C-terminal hydrolase L3(UCHL3)		BCAP31	C9J0M4_HUMAN	Homo sapiens	B cell receptor associated protein 31(BCAP31)
UQCRC2	ubiquinol-cytochrome c reductase core protein II(UQCRC2)		BCAP31	C9JM14_HUMAN	Homo sapiens	B cell receptor associated protein 31(BCAP31)
UQCRFS1	ubiquinol-cytochrome c reductase, Rieske iron-sulfur polypeptide 1(UQCRFS1)		BCAP31	C9JQ75_HUMAN	Homo sapiens	B cell receptor associated protein 31(BCAP31)
UROD	uroporphyrinogen decarboxylase(UROD)		BCAP31	BAP31_HUMAN	Homo sapiens	B cell receptor associated protein 31(BCAP31)
USP14	ubiquitin specific peptidase 14(USP14)		BDH2	D6R9U8_HUMAN	Homo sapiens	3-hydroxybutyrate dehydrogenase 2(BDH2)
USP5	ubiquitin specific peptidase 5(USP5)		BDH2	D6RBF6_HUMAN	Homo sapiens	3-hydroxybutyrate dehydrogenase 2(BDH2)
USP7	ubiquitin specific peptidase 7(USP7)		BDH2	D6RIR6_HUMAN	Homo sapiens	3-hydroxybutyrate dehydrogenase 2(BDH2)
VAPA	VAMP associated protein A(VAPA)		BDH2	A0A024RDJ8_HUMAN	Homo sapiens	3-hydroxybutyrate dehydrogenase 2(BDH2)
VCP	valosin containing protein(VCP)		BDH2	BDH2_HUMAN	Homo sapiens	3-hydroxybutyrate dehydrogenase 2(BDH2)
VDAC1	voltage dependent anion channel 1(VDAC1)		BDH2	L0R823_HUMAN	Homo sapiens	3-hydroxybutyrate dehydrogenase 2(BDH2)
VDAC2	voltage dependent anion channel 2(VDAC2)		BDH2	D6RFG2_HUMAN	Homo sapiens	3-hydroxybutyrate dehydrogenase 2(BDH2)
VDAC3	voltage dependent anion channel 3(VDAC3)		BLMH	BLMH_HUMAN	Homo sapiens	bleomycin hydrolase(BLMH)
VPS29	VPS29, retromer complex component(VPS29)		BLMH	K7EMJ3_HUMAN	Homo sapiens	bleomycin hydrolase(BLMH)
WDR26	WD repeat domain 26(WDR26)		BLMH	J3KSD8_HUMAN	Homo sapiens	bleomycin hydrolase(BLMH)
XDH	xanthine dehydrogenase(XDH)		BLMH	K7ESE8_HUMAN	Homo sapiens	bleomycin hydrolase(BLMH)
YBX1	Y-box binding protein 1(YBX1)		BLMH	K7ENH5_HUMAN	Homo sapiens	bleomycin hydrolase(BLMH)
YWHAB	tyrosine 3-monooxygenase/tryptophan 5-monooxygenase activation protein beta(YWHAB)		BLMH	J3KS79_HUMAN	Homo sapiens	bleomycin hydrolase(BLMH)
YWHAE	tyrosine 3-monooxygenase/tryptophan 5-monooxygenase activation protein epsilon(YWHAE)		BLMH	K7ES02_HUMAN	Homo sapiens	bleomycin hydrolase(BLMH)
YWHAQ	tyrosine 3-monooxygenase/tryptophan 5-monooxygenase activation protein theta(YWHAQ)		BLVRA	BIEA_HUMAN	Homo sapiens	biliverdin reductase A(BLVRA)
YWHAZ	tyrosine 3-monooxygenase/tryptophan 5-monooxygenase activation protein zeta(YWHAZ)		BLVRA	A0A140VJF4_HUMAN	Homo sapiens	biliverdin reductase A(BLVRA)
			BLVRA	C9J1E1_HUMAN	Homo sapiens	biliverdin reductase A(BLVRA)
			BLVRB	A0A2R8Y7Y9_HUMAN	Homo sapiens	biliverdin reductase B(BLVRB)
			BLVRB	M0R192_HUMAN	Homo sapiens	biliverdin reductase B(BLVRB)
			BLVRB	V9HWI1_HUMAN	Homo sapiens	biliverdin reductase B(BLVRB)
			BLVRB	A0A2R8YEP4_HUMAN	Homo sapiens	biliverdin reductase B(BLVRB)
			BLVRB	BLVRB_HUMAN	Homo sapiens	biliverdin reductase B(BLVRB)
			BLVRB	M0QZL1_HUMAN	Homo sapiens	biliverdin reductase B(BLVRB)
			BTG2	BTG2_HUMAN	Homo sapiens	BTG anti-proliferation factor 2(BTG2)
			C11ORF54	E9PPB5_HUMAN	Homo sapiens	chromosome 11 open reading frame 54(C11orf54)
			C11ORF54	CK054_HUMAN	Homo sapiens	chromosome 11 open reading frame 54(C11orf54)
			C11ORF54	A0A024R396_HUMAN	Homo sapiens	chromosome 11 open reading frame 54(C11orf54)
			C11ORF54	A0A024R3B0_HUMAN	Homo sapiens	chromosome 11 open reading frame 54(C11orf54)
			C11ORF54	E9PSC3_HUMAN	Homo sapiens	chromosome 11 open reading frame 54(C11orf54)
			C11ORF54	A0A087WT99_HUMAN	Homo sapiens	chromosome 11 open reading frame 54(C11orf54)
			C11ORF54	E9PIP1_HUMAN	Homo sapiens	chromosome 11 open reading frame 54(C11orf54)
			C11ORF54	A8K718_HUMAN	Homo sapiens	chromosome 11 open reading frame 54(C11orf54)
			C11ORF54	E9PQS1_HUMAN	Homo sapiens	chromosome 11 open reading frame 54(C11orf54)
			C11ORF54	E9PR95_HUMAN	Homo sapiens	chromosome 11 open reading frame 54(C11orf54)
			C11ORF54	E9PLC5_HUMAN	Homo sapiens	chromosome 11 open reading frame 54(C11orf54)
			C11ORF54	E9PLB3_HUMAN	Homo sapiens	chromosome 11 open reading frame 54(C11orf54)
			C11ORF54	E9PJU8_HUMAN	Homo sapiens	chromosome 11 open reading frame 54(C11orf54)
			C1QBP	C1QBP_HUMAN	Homo sapiens	complement C1q binding protein(C1QBP)
			C1QBP	I3L3B0_HUMAN	Homo sapiens	complement C1q binding protein(C1QBP)
			C1QBP	A0A0G2JLC0_HUMAN	Homo sapiens	complement C1q binding protein(C1QBP)
			C1QBP	I3L3Q7_HUMAN	Homo sapiens	complement C1q binding protein(C1QBP)
			CA2	E5RK37_HUMAN	Homo sapiens	carbonic anhydrase 2(CA2)
			CA2	V9HW21_HUMAN	Homo sapiens	carbonic anhydrase 2(CA2)
			CA2	CAH2_HUMAN	Homo sapiens	carbonic anhydrase 2(CA2)
			CA2	E5RID5_HUMAN	Homo sapiens	carbonic anhydrase 2(CA2)
			CALM1	B4DJ51_HUMAN	Homo sapiens	calmodulin 1(CALM1)
			CALM1	CALM1_HUMAN	Homo sapiens	calmodulin 1(CALM1)
			CALM1	M0QZ52_HUMAN	Homo sapiens	calmodulin 1(CALM1)
			CALM1	G3V361_HUMAN	Homo sapiens	calmodulin 1(CALM1)
			CALM1	G3V226_HUMAN	Homo sapiens	calmodulin 1(CALM1)
			CALM1	G3V479_HUMAN	Homo sapiens	calmodulin 1(CALM1)
			CALM2	A0A590UJE2_HUMAN	Homo sapiens	calmodulin 2(CALM2)
			CALM2	E7EMB3_HUMAN	Homo sapiens	calmodulin 2(CALM2)
			CALM2	A0A590UJC0_HUMAN	Homo sapiens	calmodulin 2(CALM2)
			CALM2	B4DJ51_HUMAN	Homo sapiens	calmodulin 2(CALM2)
			CALM2	F8WBR5_HUMAN	Homo sapiens	calmodulin 2(CALM2)
			CALM2	A0A590UJI2_HUMAN	Homo sapiens	calmodulin 2(CALM2)
			CALM2	M0QZ52_HUMAN	Homo sapiens	calmodulin 2(CALM2)
			CALM2	Q96HY3_HUMAN	Homo sapiens	calmodulin 2(CALM2)
			CALM2	CALM2_HUMAN	Homo sapiens	calmodulin 2(CALM2)
			CALML3	CALL3_HUMAN	Homo sapiens	calmodulin like 3(CALML3)
			CALR	A0A142IKA2_HUMAN	Homo sapiens	calreticulin(CALR)
			CALR	K7EL50_HUMAN	Homo sapiens	calreticulin(CALR)
			CALR	K7ELE2_HUMAN	Homo sapiens	calreticulin(CALR)
			CALR	A0A7P0T861_HUMAN	Homo sapiens	calreticulin(CALR)
			CALR	A0A142IKA1_HUMAN	Homo sapiens	calreticulin(CALR)
			CALR	A0A142IK94_HUMAN	Homo sapiens	calreticulin(CALR)
			CALR	CALR_HUMAN	Homo sapiens	calreticulin(CALR)
			CALR	A0A0F7WAP3_HUMAN	Homo sapiens	calreticulin(CALR)
			CALR	K7EJB9_HUMAN	Homo sapiens	calreticulin(CALR)
			CALR	V9HW88_HUMAN	Homo sapiens	calreticulin(CALR)
			CALR	A0A0F7W2W6_HUMAN	Homo sapiens	calreticulin(CALR)
			CAND1	H0YH27_HUMAN	Homo sapiens	cullin associated and neddylation dissociated 1(CAND1)
			CAND1	A0A0C4DGH5_HUMAN	Homo sapiens	cullin associated and neddylation dissociated 1(CAND1)
			CAND1	F5H6I6_HUMAN	Homo sapiens	cullin associated and neddylation dissociated 1(CAND1)
			CAND1	CAND1_HUMAN	Homo sapiens	cullin associated and neddylation dissociated 1(CAND1)
			CANX	A0A7P0T9L0_HUMAN	Homo sapiens	calnexin(CANX)
			CANX	A0A7P0Z4D6_HUMAN	Homo sapiens	calnexin(CANX)
			CANX	A0A7P0TAE9_HUMAN	Homo sapiens	calnexin(CANX)
			CANX	A0A7P0T9S4_HUMAN	Homo sapiens	calnexin(CANX)
			CANX	A0A7P0TAR9_HUMAN	Homo sapiens	calnexin(CANX)
			CANX	D6RGY2_HUMAN	Homo sapiens	calnexin(CANX)
			CANX	CALX_HUMAN	Homo sapiens	calnexin(CANX)
			CANX	A0A7P0TB65_HUMAN	Homo sapiens	calnexin(CANX)
			CANX	A0A7P0Z484_HUMAN	Homo sapiens	calnexin(CANX)
			CANX	A0A7P0T840_HUMAN	Homo sapiens	calnexin(CANX)
			CANX	A0A7P0T937_HUMAN	Homo sapiens	calnexin(CANX)
			CANX	D6RD16_HUMAN	Homo sapiens	calnexin(CANX)
			CANX	D6RFL1_HUMAN	Homo sapiens	calnexin(CANX)
			CANX	A0A7P0TAN9_HUMAN	Homo sapiens	calnexin(CANX)
			CANX	A0A7P0T8N1_HUMAN	Homo sapiens	calnexin(CANX)
			CANX	A0A7P0T9S1_HUMAN	Homo sapiens	calnexin(CANX)
			CANX	A0A7P0T8G1_HUMAN	Homo sapiens	calnexin(CANX)
			CANX	A0A7P0TA04_HUMAN	Homo sapiens	calnexin(CANX)
			CANX	D6RAQ8_HUMAN	Homo sapiens	calnexin(CANX)
			CANX	D6RAU8_HUMAN	Homo sapiens	calnexin(CANX)
			CANX	D6RFW4_HUMAN	Homo sapiens	calnexin(CANX)
			CANX	A0A7P0Z4H2_HUMAN	Homo sapiens	calnexin(CANX)
			CAP1	Q5T0R8_HUMAN	Homo sapiens	cyclase associated actin cytoskeleton regulatory protein 1(CAP1)
			CAP1	Q5T0R2_HUMAN	Homo sapiens	cyclase associated actin cytoskeleton regulatory protein 1(CAP1)
			CAP1	Q5T0R1_HUMAN	Homo sapiens	cyclase associated actin cytoskeleton regulatory protein 1(CAP1)
			CAP1	Q5T0R4_HUMAN	Homo sapiens	cyclase associated actin cytoskeleton regulatory protein 1(CAP1)
			CAP1	CAP1_HUMAN	Homo sapiens	cyclase associated actin cytoskeleton regulatory protein 1(CAP1)
			CAP1	Q5T0R9_HUMAN	Homo sapiens	cyclase associated actin cytoskeleton regulatory protein 1(CAP1)
			CAP1	Q5T0R5_HUMAN	Homo sapiens	cyclase associated actin cytoskeleton regulatory protein 1(CAP1)
			CAP1	Q5T0R6_HUMAN	Homo sapiens	cyclase associated actin cytoskeleton regulatory protein 1(CAP1)
			CAP1	L8EAI0_HUMAN	Homo sapiens	cyclase associated actin cytoskeleton regulatory protein 1(CAP1)
			CAP1	Q5T0S3_HUMAN	Homo sapiens	cyclase associated actin cytoskeleton regulatory protein 1(CAP1)
			CAP1	Q5T0R3_HUMAN	Homo sapiens	cyclase associated actin cytoskeleton regulatory protein 1(CAP1)
			CAP1	D3DPU2_HUMAN	Homo sapiens	cyclase associated actin cytoskeleton regulatory protein 1(CAP1)
			CAP1	Q5T0R7_HUMAN	Homo sapiens	cyclase associated actin cytoskeleton regulatory protein 1(CAP1)
			CARM1	K7EQB9_HUMAN	Homo sapiens	coactivator associated arginine methyltransferase 1(CARM1)
			CARM1	CARM1_HUMAN	Homo sapiens	coactivator associated arginine methyltransferase 1(CARM1)
			CARM1	K7EIQ8_HUMAN	Homo sapiens	coactivator associated arginine methyltransferase 1(CARM1)
			CARM1	K7EK20_HUMAN	Homo sapiens	coactivator associated arginine methyltransferase 1(CARM1)
			CARM1	K7EQA8_HUMAN	Homo sapiens	coactivator associated arginine methyltransferase 1(CARM1)
			CARM1	K7ERM3_HUMAN	Homo sapiens	coactivator associated arginine methyltransferase 1(CARM1)
			CARM1	K7EPK1_HUMAN	Homo sapiens	coactivator associated arginine methyltransferase 1(CARM1)
			CCT2	F5GWF6_HUMAN	Homo sapiens	chaperonin containing TCP1 subunit 2(CCT2)
			CCT2	TCPB_HUMAN	Homo sapiens	chaperonin containing TCP1 subunit 2(CCT2)
			CCT2	F8VQ14_HUMAN	Homo sapiens	chaperonin containing TCP1 subunit 2(CCT2)
			CCT2	V9HW96_HUMAN	Homo sapiens	chaperonin containing TCP1 subunit 2(CCT2)
			CCT3	B3KX11_HUMAN	Homo sapiens	chaperonin containing TCP1 subunit 3(CCT3)
			CCT3	Q5SZW8_HUMAN	Homo sapiens	chaperonin containing TCP1 subunit 3(CCT3)
			CCT3	TCPG_HUMAN	Homo sapiens	chaperonin containing TCP1 subunit 3(CCT3)
			CCT3	B4DUR8_HUMAN	Homo sapiens	chaperonin containing TCP1 subunit 3(CCT3)
			CCT3	E9PM09_HUMAN	Homo sapiens	chaperonin containing TCP1 subunit 3(CCT3)
			CCT3	E9PRM9_HUMAN	Homo sapiens	chaperonin containing TCP1 subunit 3(CCT3)
			CCT3	Q59H77_HUMAN	Homo sapiens	chaperonin containing TCP1 subunit 3(CCT3)
			CCT3	Q5SZX6_HUMAN	Homo sapiens	chaperonin containing TCP1 subunit 3(CCT3)
			CCT3	Q5SZX9_HUMAN	Homo sapiens	chaperonin containing TCP1 subunit 3(CCT3)
			CCT3	E9PRC8_HUMAN	Homo sapiens	chaperonin containing TCP1 subunit 3(CCT3)
			CCT3	E9PRN0_HUMAN	Homo sapiens	chaperonin containing TCP1 subunit 3(CCT3)
			CCT3	E9PQ35_HUMAN	Homo sapiens	chaperonin containing TCP1 subunit 3(CCT3)
			CCT4	TCPD_HUMAN	Homo sapiens	chaperonin containing TCP1 subunit 4(CCT4)
			CCT5	B7ZAR1_HUMAN	Homo sapiens	chaperonin containing TCP1 subunit 5(CCT5)
			CCT5	V9HW37_HUMAN	Homo sapiens	chaperonin containing TCP1 subunit 5(CCT5)
			CCT5	B4DX08_HUMAN	Homo sapiens	chaperonin containing TCP1 subunit 5(CCT5)
			CCT5	D6RIZ7_HUMAN	Homo sapiens	chaperonin containing TCP1 subunit 5(CCT5)
			CCT5	E9PCA1_HUMAN	Homo sapiens	chaperonin containing TCP1 subunit 5(CCT5)
			CCT5	E7ENZ3_HUMAN	Homo sapiens	chaperonin containing TCP1 subunit 5(CCT5)
			CCT5	H0Y958_HUMAN	Homo sapiens	chaperonin containing TCP1 subunit 5(CCT5)
			CCT5	TCPE_HUMAN	Homo sapiens	chaperonin containing TCP1 subunit 5(CCT5)
			CCT5	H0Y914_HUMAN	Homo sapiens	chaperonin containing TCP1 subunit 5(CCT5)
			CCT5	B4DDU6_HUMAN	Homo sapiens	chaperonin containing TCP1 subunit 5(CCT5)
			CCT5	B4DYC8_HUMAN	Homo sapiens	chaperonin containing TCP1 subunit 5(CCT5)
			CCT6B	J3KRI6_HUMAN	Homo sapiens	chaperonin containing TCP1 subunit 6B(CCT6B)
			CCT6B	TCPW_HUMAN	Homo sapiens	chaperonin containing TCP1 subunit 6B(CCT6B)
			CCT7	F8WAM2_HUMAN	Homo sapiens	chaperonin containing TCP1 subunit 7(CCT7)
			CCT7	B7Z1C9_HUMAN	Homo sapiens	chaperonin containing TCP1 subunit 7(CCT7)
			CCT7	F8WBP8_HUMAN	Homo sapiens	chaperonin containing TCP1 subunit 7(CCT7)
			CCT7	A0A0D9SG95_HUMAN	Homo sapiens	chaperonin containing TCP1 subunit 7(CCT7)
			CCT7	TCPH_HUMAN	Homo sapiens	chaperonin containing TCP1 subunit 7(CCT7)
			CCT7	Q6IBT3_HUMAN	Homo sapiens	chaperonin containing TCP1 subunit 7(CCT7)
			CD36	A0A0H3WBE8_HUMAN	Homo sapiens	CD36 molecule(CD36)
			CD36	A0A0H3WC42_HUMAN	Homo sapiens	CD36 molecule(CD36)
			CD36	V5M404_HUMAN	Homo sapiens	CD36 molecule(CD36)
			CD36	D9IX63_HUMAN	Homo sapiens	CD36 molecule(CD36)
			CD36	D9IX65_HUMAN	Homo sapiens	CD36 molecule(CD36)
			CD36	A0A0G3VR70_HUMAN	Homo sapiens	CD36 molecule(CD36)
			CD36	Q13965_HUMAN	Homo sapiens	CD36 molecule(CD36)
			CD36	E7ERZ9_HUMAN	Homo sapiens	CD36 molecule(CD36)
			CD36	A0A516AFI0_HUMAN	Homo sapiens	CD36 molecule(CD36)
			CD36	E7EVU1_HUMAN	Homo sapiens	CD36 molecule(CD36)
			CD36	E7EX47_HUMAN	Homo sapiens	CD36 molecule(CD36)
			CD36	A0A0G3VQ57_HUMAN	Homo sapiens	CD36 molecule(CD36)
			CD36	A0A0G3VSQ7_HUMAN	Homo sapiens	CD36 molecule(CD36)
			CD36	A0A0H3WDK6_HUMAN	Homo sapiens	CD36 molecule(CD36)
			CD36	A0A0G3VPD9_HUMAN	Homo sapiens	CD36 molecule(CD36)
			CD36	A0A0S2Z3J6_HUMAN	Homo sapiens	CD36 molecule(CD36)
			CD36	B7Z6C3_HUMAN	Homo sapiens	CD36 molecule(CD36)
			CD36	E7EWI4_HUMAN	Homo sapiens	CD36 molecule(CD36)
			CD36	A0A0H3WDH4_HUMAN	Homo sapiens	CD36 molecule(CD36)
			CD36	E9PC45_HUMAN	Homo sapiens	CD36 molecule(CD36)
			CD36	CD36_HUMAN	Homo sapiens	CD36 molecule(CD36)
			CD36	H0YEE7_HUMAN	Homo sapiens	CD36 molecule(CD36)
			CD36	D9IX64_HUMAN	Homo sapiens	CD36 molecule(CD36)
			CD36	A0A0A1ED81_HUMAN	Homo sapiens	CD36 molecule(CD36)
			CD36	A0A0H3WE82_HUMAN	Homo sapiens	CD36 molecule(CD36)
			CD36	E7EU05_HUMAN	Homo sapiens	CD36 molecule(CD36)
			CD36	A0A2D1WBA2_HUMAN	Homo sapiens	CD36 molecule(CD36)
			CD36	A0A0G3VRE1_HUMAN	Homo sapiens	CD36 molecule(CD36)
			CD36	A0A0S2Z452_HUMAN	Homo sapiens	CD36 molecule(CD36)
			CD36	A4D1B1_HUMAN	Homo sapiens	CD36 molecule(CD36)
			CD36	E9PJX8_HUMAN	Homo sapiens	CD36 molecule(CD36)
			CD36	E9PLT1_HUMAN	Homo sapiens	CD36 molecule(CD36)
			CD36	A0A0A1EAI1_HUMAN	Homo sapiens	CD36 molecule(CD36)
			CDC42	A0A024RAE6_HUMAN	Homo sapiens	cell division cycle 42(CDC42)
			CDC42	A0A3B3IRV0_HUMAN	Homo sapiens	cell division cycle 42(CDC42)
			CDC42	A0A494C1M1_HUMAN	Homo sapiens	cell division cycle 42(CDC42)
			CDC42	Q5JYX0_HUMAN	Homo sapiens	cell division cycle 42(CDC42)
			CDC42	CDC42_HUMAN	Homo sapiens	cell division cycle 42(CDC42)
			CDC42	A0A024RAA5_HUMAN	Homo sapiens	cell division cycle 42(CDC42)
			CDC42	A0A494BZX6_HUMAN	Homo sapiens	cell division cycle 42(CDC42)
			CDC42	A0A590UJK8_HUMAN	Homo sapiens	cell division cycle 42(CDC42)
			CDH1	A0A3G2JNR5_HUMAN	Homo sapiens	cadherin 1(CDH1)
			CDH1	A0A6C0N5X1_HUMAN	Homo sapiens	cadherin 1(CDH1)
			CDH1	A5D8W4_HUMAN	Homo sapiens	cadherin 1(CDH1)
			CDH1	A0A0U2ZQU7_HUMAN	Homo sapiens	cadherin 1(CDH1)
			CDH1	B3GN61_HUMAN	Homo sapiens	cadherin 1(CDH1)
			CDH1	A0A140HMB1_HUMAN	Homo sapiens	cadherin 1(CDH1)
			CDH1	H3BVI7_HUMAN	Homo sapiens	cadherin 1(CDH1)
			CDH1	A0A0E3XJU3_HUMAN	Homo sapiens	cadherin 1(CDH1)
			CDH1	J3QKP1_HUMAN	Homo sapiens	cadherin 1(CDH1)
			CDH1	H3BNC6_HUMAN	Homo sapiens	cadherin 1(CDH1)
			CDH1	D3XNU5_HUMAN	Homo sapiens	cadherin 1(CDH1)
			CDH1	CADH1_HUMAN	Homo sapiens	cadherin 1(CDH1)
			CDH1	Q9UII7_HUMAN	Homo sapiens	cadherin 1(CDH1)
			CFL1	COF1_HUMAN	Homo sapiens	cofilin 1(CFL1)
			CFL1	V9HWI5_HUMAN	Homo sapiens	cofilin 1(CFL1)
			CFL1	E9PS23_HUMAN	Homo sapiens	cofilin 1(CFL1)
			CFL1	E9PLJ3_HUMAN	Homo sapiens	cofilin 1(CFL1)
			CFL1	E9PP50_HUMAN	Homo sapiens	cofilin 1(CFL1)
			CFL1	G3V1A4_HUMAN	Homo sapiens	cofilin 1(CFL1)
			CFL1	E9PK25_HUMAN	Homo sapiens	cofilin 1(CFL1)
			CFL1	E9PQB7_HUMAN	Homo sapiens	cofilin 1(CFL1)
			CKB	G3V461_HUMAN	Homo sapiens	creatine kinase B(CKB)
			CKB	H0YJG0_HUMAN	Homo sapiens	creatine kinase B(CKB)
			CKB	V9HWH2_HUMAN	Homo sapiens	creatine kinase B(CKB)
			CKB	H0YJJ7_HUMAN	Homo sapiens	creatine kinase B(CKB)
			CKB	G3V4N7_HUMAN	Homo sapiens	creatine kinase B(CKB)
			CKB	KCRB_HUMAN	Homo sapiens	creatine kinase B(CKB)
			CKB	A0A0S2Z471_HUMAN	Homo sapiens	creatine kinase B(CKB)
			CKB	H0YJK0_HUMAN	Homo sapiens	creatine kinase B(CKB)
			CKB	G3V2I1_HUMAN	Homo sapiens	creatine kinase B(CKB)
			CLIC1	Q5SRT3_HUMAN	Homo sapiens	chloride intracellular channel 1(CLIC1)
			CLIC1	CLIC1_HUMAN	Homo sapiens	chloride intracellular channel 1(CLIC1)
			CLIC1	Q53FB0_HUMAN	Homo sapiens	chloride intracellular channel 1(CLIC1)
			CLTC	A0A087WVQ6_HUMAN	Homo sapiens	clathrin heavy chain(CLTC)
			CLTC	J3QL20_HUMAN	Homo sapiens	clathrin heavy chain(CLTC)
			CLTC	K7EJJ5_HUMAN	Homo sapiens	clathrin heavy chain(CLTC)
			CLTC	CLH1_HUMAN	Homo sapiens	clathrin heavy chain(CLTC)
			CLTC	J3KTN1_HUMAN	Homo sapiens	clathrin heavy chain(CLTC)
			CLTC	J3KRF5_HUMAN	Homo sapiens	clathrin heavy chain(CLTC)
			CLTC	J3KS13_HUMAN	Homo sapiens	clathrin heavy chain(CLTC)
			CLTC	Q49AL0_HUMAN	Homo sapiens	clathrin heavy chain(CLTC)
			CLTC	J3KSQ2_HUMAN	Homo sapiens	clathrin heavy chain(CLTC)
			CNDP1	J3KRP0_HUMAN	Homo sapiens	carnosine dipeptidase 1(CNDP1)
			CNDP1	J3QQM7_HUMAN	Homo sapiens	carnosine dipeptidase 1(CNDP1)
			CNDP1	CNDP1_HUMAN	Homo sapiens	carnosine dipeptidase 1(CNDP1)
			COPB2	D6R997_HUMAN	Homo sapiens	COPI coat complex subunit beta 2(COPB2)
			COPB2	A0A7I2YQF9_HUMAN	Homo sapiens	COPI coat complex subunit beta 2(COPB2)
			COPB2	H0YAC7_HUMAN	Homo sapiens	COPI coat complex subunit beta 2(COPB2)
			COPB2	D6RBT6_HUMAN	Homo sapiens	COPI coat complex subunit beta 2(COPB2)
			COPB2	COPB2_HUMAN	Homo sapiens	COPI coat complex subunit beta 2(COPB2)
			COPB2	D6RCL6_HUMAN	Homo sapiens	COPI coat complex subunit beta 2(COPB2)
			COPB2	H0Y938_HUMAN	Homo sapiens	COPI coat complex subunit beta 2(COPB2)
			COPB2	A0A7I2V3G0_HUMAN	Homo sapiens	COPI coat complex subunit beta 2(COPB2)
			COPB2	A0A7I2V526_HUMAN	Homo sapiens	COPI coat complex subunit beta 2(COPB2)
			COPB2	A0A7I2V258_HUMAN	Homo sapiens	COPI coat complex subunit beta 2(COPB2)
			COPB2	D6RBG7_HUMAN	Homo sapiens	COPI coat complex subunit beta 2(COPB2)
			COPB2	D6RBZ7_HUMAN	Homo sapiens	COPI coat complex subunit beta 2(COPB2)
			COPG2	COPG2_HUMAN	Homo sapiens	COPI coat complex subunit gamma 2(COPG2)
			COPG2	A0A140VK12_HUMAN	Homo sapiens	COPI coat complex subunit gamma 2(COPG2)
			COPG2	Q9NSM7_HUMAN	Homo sapiens	COPI coat complex subunit gamma 2(COPG2)
			COPG2	Q96PK0_HUMAN	Homo sapiens	COPI coat complex subunit gamma 2(COPG2)
			CORO1C	A0A024RBI5_HUMAN	Homo sapiens	coronin 1C(CORO1C)
			CORO1C	COR1C_HUMAN	Homo sapiens	coronin 1C(CORO1C)
			CORO1C	F8VRE9_HUMAN	Homo sapiens	coronin 1C(CORO1C)
			CORO1C	F8VSA4_HUMAN	Homo sapiens	coronin 1C(CORO1C)
			CORO1C	F8VV53_HUMAN	Homo sapiens	coronin 1C(CORO1C)
			CORO1C	F8VUX3_HUMAN	Homo sapiens	coronin 1C(CORO1C)
			CORO1C	F8VVB7_HUMAN	Homo sapiens	coronin 1C(CORO1C)
			CORO1C	F8VTT6_HUMAN	Homo sapiens	coronin 1C(CORO1C)
			CORO1C	H0YHL7_HUMAN	Homo sapiens	coronin 1C(CORO1C)
			CORO1C	B4E3S0_HUMAN	Homo sapiens	coronin 1C(CORO1C)
			CORO1C	F8W1H8_HUMAN	Homo sapiens	coronin 1C(CORO1C)
			CPNE3	Q05DL8_HUMAN	Homo sapiens	copine 3(CPNE3)
			CPNE3	A0A087WXR6_HUMAN	Homo sapiens	copine 3(CPNE3)
			CPNE3	E5RHZ0_HUMAN	Homo sapiens	copine 3(CPNE3)
			CPNE3	H0YB26_HUMAN	Homo sapiens	copine 3(CPNE3)
			CPNE3	A0A024R994_HUMAN	Homo sapiens	copine 3(CPNE3)
			CPNE3	A0A087WUS8_HUMAN	Homo sapiens	copine 3(CPNE3)
			CPNE3	A0A087WYQ3_HUMAN	Homo sapiens	copine 3(CPNE3)
			CPNE3	CPNE3_HUMAN	Homo sapiens	copine 3(CPNE3)
			CPNE3	A0A0G2JMP5_HUMAN	Homo sapiens	copine 3(CPNE3)
			CPNE3	E5RFT7_HUMAN	Homo sapiens	copine 3(CPNE3)
			CPVL	C9JLV0_HUMAN	Homo sapiens	carboxypeptidase vitellogenic like(CPVL)
			CPVL	O75225_HUMAN	Homo sapiens	carboxypeptidase vitellogenic like(CPVL)
			CPVL	C9JVI2_HUMAN	Homo sapiens	carboxypeptidase vitellogenic like(CPVL)
			CPVL	H7C218_HUMAN	Homo sapiens	carboxypeptidase vitellogenic like(CPVL)
			CPVL	C9J6L4_HUMAN	Homo sapiens	carboxypeptidase vitellogenic like(CPVL)
			CPVL	CPVL_HUMAN	Homo sapiens	carboxypeptidase vitellogenic like(CPVL)
			CPVL	H7C0X5_HUMAN	Homo sapiens	carboxypeptidase vitellogenic like(CPVL)
			CPVL	C9JI22_HUMAN	Homo sapiens	carboxypeptidase vitellogenic like(CPVL)
			CPVL	A0A024RA40_HUMAN	Homo sapiens	carboxypeptidase vitellogenic like(CPVL)
			CPVL	Q75MM4_HUMAN	Homo sapiens	carboxypeptidase vitellogenic like(CPVL)
			CPVL	C9JZ94_HUMAN	Homo sapiens	carboxypeptidase vitellogenic like(CPVL)
			CRYGS	A0A1B1PFW0_HUMAN	Homo sapiens	crystallin gamma S(CRYGS)
			CRYGS	CRYGS_HUMAN	Homo sapiens	crystallin gamma S(CRYGS)
			CRYGS	A0A140CTX8_HUMAN	Homo sapiens	crystallin gamma S(CRYGS)
			CS	B4DJV2_HUMAN	Homo sapiens	citrate synthase(CS)
			CS	F8VRP1_HUMAN	Homo sapiens	citrate synthase(CS)
			CS	A0A0C4DGI3_HUMAN	Homo sapiens	citrate synthase(CS)
			CS	H0YIC4_HUMAN	Homo sapiens	citrate synthase(CS)
			CS	F8VX68_HUMAN	Homo sapiens	citrate synthase(CS)
			CS	F8VWQ5_HUMAN	Homo sapiens	citrate synthase(CS)
			CS	F8VPA1_HUMAN	Homo sapiens	citrate synthase(CS)
			CS	F8W0J2_HUMAN	Homo sapiens	citrate synthase(CS)
			CS	H0YH82_HUMAN	Homo sapiens	citrate synthase(CS)
			CS	F8VVY4_HUMAN	Homo sapiens	citrate synthase(CS)
			CS	F8VR34_HUMAN	Homo sapiens	citrate synthase(CS)
			CS	F8W1S4_HUMAN	Homo sapiens	citrate synthase(CS)
			CS	F8W642_HUMAN	Homo sapiens	citrate synthase(CS)
			CS	F8VPF9_HUMAN	Homo sapiens	citrate synthase(CS)
			CS	Q0QEL2_HUMAN	Homo sapiens	citrate synthase(CS)
			CS	F8VTT8_HUMAN	Homo sapiens	citrate synthase(CS)
			CS	F8W4S1_HUMAN	Homo sapiens	citrate synthase(CS)
			CS	A0A024RB75_HUMAN	Homo sapiens	citrate synthase(CS)
			CS	CISY_HUMAN	Homo sapiens	citrate synthase(CS)
			CS	F8VU34_HUMAN	Homo sapiens	citrate synthase(CS)
			CS	F8VZK9_HUMAN	Homo sapiens	citrate synthase(CS)
			CS	F8VRI6_HUMAN	Homo sapiens	citrate synthase(CS)
			CS	F8VX07_HUMAN	Homo sapiens	citrate synthase(CS)
			CTH	CGL_HUMAN	Homo sapiens	cystathionine gamma-lyase(CTH)
			CTNNA1	E5RJ41_HUMAN	Homo sapiens	catenin alpha 1(CTNNA1)
			CTNNA1	E5RHJ5_HUMAN	Homo sapiens	catenin alpha 1(CTNNA1)
			CTNNA1	Q16370_HUMAN	Homo sapiens	catenin alpha 1(CTNNA1)
			CTNNA1	E5RIT8_HUMAN	Homo sapiens	catenin alpha 1(CTNNA1)
			CTNNA1	E5RGU3_HUMAN	Homo sapiens	catenin alpha 1(CTNNA1)
			CTNNA1	B4DU00_HUMAN	Homo sapiens	catenin alpha 1(CTNNA1)
			CTNNA1	E5RJ43_HUMAN	Homo sapiens	catenin alpha 1(CTNNA1)
			CTNNA1	E5RJZ2_HUMAN	Homo sapiens	catenin alpha 1(CTNNA1)
			CTNNA1	E5RFM5_HUMAN	Homo sapiens	catenin alpha 1(CTNNA1)
			CTNNA1	E5RFK9_HUMAN	Homo sapiens	catenin alpha 1(CTNNA1)
			CTNNA1	E5RGG4_HUMAN	Homo sapiens	catenin alpha 1(CTNNA1)
			CTNNA1	A0A087WZL6_HUMAN	Homo sapiens	catenin alpha 1(CTNNA1)
			CTNNA1	E5RFM3_HUMAN	Homo sapiens	catenin alpha 1(CTNNA1)
			CTNNA1	G3XAM7_HUMAN	Homo sapiens	catenin alpha 1(CTNNA1)
			CTNNA1	E5RGS1_HUMAN	Homo sapiens	catenin alpha 1(CTNNA1)
			CTNNA1	E5RJC9_HUMAN	Homo sapiens	catenin alpha 1(CTNNA1)
			CTNNA1	E5RG03_HUMAN	Homo sapiens	catenin alpha 1(CTNNA1)
			CTNNA1	E5RIB1_HUMAN	Homo sapiens	catenin alpha 1(CTNNA1)
			CTNNA1	B4DKT9_HUMAN	Homo sapiens	catenin alpha 1(CTNNA1)
			CTNNA1	CTNA1_HUMAN	Homo sapiens	catenin alpha 1(CTNNA1)
			CTNNA1	E5RFG3_HUMAN	Homo sapiens	catenin alpha 1(CTNNA1)
			CTNNA1	E5RGY6_HUMAN	Homo sapiens	catenin alpha 1(CTNNA1)
			CTNNA1	H0YBB8_HUMAN	Homo sapiens	catenin alpha 1(CTNNA1)
			CTNNA1	A0A384MDY0_HUMAN	Homo sapiens	catenin alpha 1(CTNNA1)
			CTNNA1	E5RHV7_HUMAN	Homo sapiens	catenin alpha 1(CTNNA1)
			CTNNA1	E5RGY7_HUMAN	Homo sapiens	catenin alpha 1(CTNNA1)
			CTNNA1	E5RJP7_HUMAN	Homo sapiens	catenin alpha 1(CTNNA1)
			CTNNA1	E5RHR7_HUMAN	Homo sapiens	catenin alpha 1(CTNNA1)
			CTNNA1	E5RJL0_HUMAN	Homo sapiens	catenin alpha 1(CTNNA1)
			CTNNA1	E5RIE0_HUMAN	Homo sapiens	catenin alpha 1(CTNNA1)
			CTNNA1	E5RGD2_HUMAN	Homo sapiens	catenin alpha 1(CTNNA1)
			CTNNA1	H0YB54_HUMAN	Homo sapiens	catenin alpha 1(CTNNA1)
			CTNNA1	E5RHY5_HUMAN	Homo sapiens	catenin alpha 1(CTNNA1)
			CTNND1	A0A804HK15_HUMAN	Homo sapiens	catenin delta 1(CTNND1)
			CTNND1	Q96FS1_HUMAN	Homo sapiens	catenin delta 1(CTNND1)
			CTNND1	A0A669KB62_HUMAN	Homo sapiens	catenin delta 1(CTNND1)
			CTNND1	A0A804HIL4_HUMAN	Homo sapiens	catenin delta 1(CTNND1)
			CTNND1	H0YC95_HUMAN	Homo sapiens	catenin delta 1(CTNND1)
			CTNND1	E9PKY0_HUMAN	Homo sapiens	catenin delta 1(CTNND1)
			CTNND1	E9PKL1_HUMAN	Homo sapiens	catenin delta 1(CTNND1)
			CTNND1	CTND1_HUMAN	Homo sapiens	catenin delta 1(CTNND1)
			CTNND1	A0A024R4Y7_HUMAN	Homo sapiens	catenin delta 1(CTNND1)
			CTNND1	C9JZR2_HUMAN	Homo sapiens	catenin delta 1(CTNND1)
			CTNND1	A0A024R4Z0_HUMAN	Homo sapiens	catenin delta 1(CTNND1)
			CTNND1	A0A669KB05_HUMAN	Homo sapiens	catenin delta 1(CTNND1)
			CTNND1	A0A804HJM1_HUMAN	Homo sapiens	catenin delta 1(CTNND1)
			CTSA	A0A7I2V2E2_HUMAN	Homo sapiens	cathepsin A(CTSA)
			CTSA	A0A7I2V4R8_HUMAN	Homo sapiens	cathepsin A(CTSA)
			CTSA	A0A7I2V4D1_HUMAN	Homo sapiens	cathepsin A(CTSA)
			CTSA	A0A7I2V4K5_HUMAN	Homo sapiens	cathepsin A(CTSA)
			CTSA	A0A7I2V4Q9_HUMAN	Homo sapiens	cathepsin A(CTSA)
			CTSA	X6R8A1_HUMAN	Homo sapiens	cathepsin A(CTSA)
			CTSA	U3KQF1_HUMAN	Homo sapiens	cathepsin A(CTSA)
			CTSA	A0A7I2V3B2_HUMAN	Homo sapiens	cathepsin A(CTSA)
			CTSA	A0A7I2V3M2_HUMAN	Homo sapiens	cathepsin A(CTSA)
			CTSA	U3KQ41_HUMAN	Homo sapiens	cathepsin A(CTSA)
			CTSA	X6R5C5_HUMAN	Homo sapiens	cathepsin A(CTSA)
			CTSA	PPGB_HUMAN	Homo sapiens	cathepsin A(CTSA)
			CTSA	U3KQU6_HUMAN	Homo sapiens	cathepsin A(CTSA)
			CTSA	A0A7I2YQT8_HUMAN	Homo sapiens	cathepsin A(CTSA)
			CTSA	B4E324_HUMAN	Homo sapiens	cathepsin A(CTSA)
			CTSA	Q5JZH0_HUMAN	Homo sapiens	cathepsin A(CTSA)
			CTSA	L8E8P5_HUMAN	Homo sapiens	cathepsin A(CTSA)
			CTSA	A0A7I2V504_HUMAN	Homo sapiens	cathepsin A(CTSA)
			CTSD	A0A1B0GW44_HUMAN	Homo sapiens	cathepsin D(CTSD)
			CTSD	C9JH19_HUMAN	Homo sapiens	cathepsin D(CTSD)
			CTSD	F8WD96_HUMAN	Homo sapiens	cathepsin D(CTSD)
			CTSD	A0A0S2Z3L4_HUMAN	Homo sapiens	cathepsin D(CTSD)
			CTSD	CATD_HUMAN	Homo sapiens	cathepsin D(CTSD)
			CTSD	A0A1B0GV23_HUMAN	Homo sapiens	cathepsin D(CTSD)
			CTSD	A0A1B0GWE8_HUMAN	Homo sapiens	cathepsin D(CTSD)
			CTSD	A0A7I2V2N3_HUMAN	Homo sapiens	cathepsin D(CTSD)
			CTSD	F8W787_HUMAN	Homo sapiens	cathepsin D(CTSD)
			CTSD	A0A1B0GVD5_HUMAN	Homo sapiens	cathepsin D(CTSD)
			CTSD	V9HWI3_HUMAN	Homo sapiens	cathepsin D(CTSD)
			CTSD	A0A1B0GVP3_HUMAN	Homo sapiens	cathepsin D(CTSD)
			CYB5R3	NB5R3_HUMAN	Homo sapiens	cytochrome b5 reductase 3(CYB5R3)
			CYB5R3	B1AHF3_HUMAN	Homo sapiens	cytochrome b5 reductase 3(CYB5R3)
			CYB5R3	A0A024R4X0_HUMAN	Homo sapiens	cytochrome b5 reductase 3(CYB5R3)
			DBT	A0A7P0T9W1_HUMAN	Homo sapiens	dihydrolipoamide branched chain transacylase E2(DBT)
			DBT	ODB2_HUMAN	Homo sapiens	dihydrolipoamide branched chain transacylase E2(DBT)
			DBT	A0A7P0Z494_HUMAN	Homo sapiens	dihydrolipoamide branched chain transacylase E2(DBT)
			DBT	Q5VVL7_HUMAN	Homo sapiens	dihydrolipoamide branched chain transacylase E2(DBT)
			DDOST	A0A0C4DGS1_HUMAN	Homo sapiens	dolichyl-diphosphooligosaccharide--protein glycosyltransferase non-catalytic subunit(DDOST)
			DDOST	U3KQ84_HUMAN	Homo sapiens	dolichyl-diphosphooligosaccharide--protein glycosyltransferase non-catalytic subunit(DDOST)
			DDOST	A0A024RAD5_HUMAN	Homo sapiens	dolichyl-diphosphooligosaccharide--protein glycosyltransferase non-catalytic subunit(DDOST)
			DDOST	OST48_HUMAN	Homo sapiens	dolichyl-diphosphooligosaccharide--protein glycosyltransferase non-catalytic subunit(DDOST)
			DDX1	A0A7I2V2M5_HUMAN	Homo sapiens	DEAD-box helicase 1(DDX1)
			DDX1	DDX1_HUMAN	Homo sapiens	DEAD-box helicase 1(DDX1)
			DDX1	A0A7I2V4F0_HUMAN	Homo sapiens	DEAD-box helicase 1(DDX1)
			DDX1	A0A087X2G1_HUMAN	Homo sapiens	DEAD-box helicase 1(DDX1)
			DDX1	A0A7I2V421_HUMAN	Homo sapiens	DEAD-box helicase 1(DDX1)
			DDX1	F1T0B3_HUMAN	Homo sapiens	DEAD-box helicase 1(DDX1)
			DDX1	A0A7I2YQ77_HUMAN	Homo sapiens	DEAD-box helicase 1(DDX1)
			DDX1	A0A087WZ71_HUMAN	Homo sapiens	DEAD-box helicase 1(DDX1)
			DDX1	A0A7I2V5X8_HUMAN	Homo sapiens	DEAD-box helicase 1(DDX1)
			DDX1	A0A7I2V4Q0_HUMAN	Homo sapiens	DEAD-box helicase 1(DDX1)
			DDX1	A3RJH1_HUMAN	Homo sapiens	DEAD-box helicase 1(DDX1)
			DDX1	A0A7I2V4J3_HUMAN	Homo sapiens	DEAD-box helicase 1(DDX1)
			DDX1	A0A7I2V430_HUMAN	Homo sapiens	DEAD-box helicase 1(DDX1)
			DDX1	A0A7I2YQD0_HUMAN	Homo sapiens	DEAD-box helicase 1(DDX1)
			DDX1	C9JLP0_HUMAN	Homo sapiens	DEAD-box helicase 1(DDX1)
			DDX39A	K7EL56_HUMAN	Homo sapiens	DExD-box helicase 39A(DDX39A)
			DDX39A	K7EQN7_HUMAN	Homo sapiens	DExD-box helicase 39A(DDX39A)
			DDX39A	K7EIL8_HUMAN	Homo sapiens	DExD-box helicase 39A(DDX39A)
			DDX39A	K7ENP6_HUMAN	Homo sapiens	DExD-box helicase 39A(DDX39A)
			DDX39A	K7EPJ3_HUMAN	Homo sapiens	DExD-box helicase 39A(DDX39A)
			DDX39A	DX39A_HUMAN	Homo sapiens	DExD-box helicase 39A(DDX39A)
			DDX39A	K7EN69_HUMAN	Homo sapiens	DExD-box helicase 39A(DDX39A)
			DDX39A	A0A0D9SEM9_HUMAN	Homo sapiens	DExD-box helicase 39A(DDX39A)
			DDX3X	A0A2R8YDT5_HUMAN	Homo sapiens	DEAD-box helicase 3 X-linked(DDX3X)
			DDX3X	A0A2R8YCU0_HUMAN	Homo sapiens	DEAD-box helicase 3 X-linked(DDX3X)
			DDX3X	A0A2R8YFS5_HUMAN	Homo sapiens	DEAD-box helicase 3 X-linked(DDX3X)
			DDX3X	A0A2R8Y4D2_HUMAN	Homo sapiens	DEAD-box helicase 3 X-linked(DDX3X)
			DDX3X	A0A2R8Y645_HUMAN	Homo sapiens	DEAD-box helicase 3 X-linked(DDX3X)
			DDX3X	F6S8Q4_HUMAN	Homo sapiens	DEAD-box helicase 3 X-linked(DDX3X)
			DDX3X	A0A2R8Y650_HUMAN	Homo sapiens	DEAD-box helicase 3 X-linked(DDX3X)
			DDX3X	A0A087WVZ1_HUMAN	Homo sapiens	DEAD-box helicase 3 X-linked(DDX3X)
			DDX3X	A0A0D9SG12_HUMAN	Homo sapiens	DEAD-box helicase 3 X-linked(DDX3X)
			DDX3X	A0A2R8YF31_HUMAN	Homo sapiens	DEAD-box helicase 3 X-linked(DDX3X)
			DDX3X	A0A2R8YCW1_HUMAN	Homo sapiens	DEAD-box helicase 3 X-linked(DDX3X)
			DDX3X	B5BTY4_HUMAN	Homo sapiens	DEAD-box helicase 3 X-linked(DDX3X)
			DDX3X	A0A2R8YGJ1_HUMAN	Homo sapiens	DEAD-box helicase 3 X-linked(DDX3X)
			DDX3X	A0A2R8YF89_HUMAN	Homo sapiens	DEAD-box helicase 3 X-linked(DDX3X)
			DDX3X	A0A2R8YFR4_HUMAN	Homo sapiens	DEAD-box helicase 3 X-linked(DDX3X)
			DDX3X	A0A2R8Y7T2_HUMAN	Homo sapiens	DEAD-box helicase 3 X-linked(DDX3X)
			DDX3X	DDX3X_HUMAN	Homo sapiens	DEAD-box helicase 3 X-linked(DDX3X)
			DDX3X	A0A087WX09_HUMAN	Homo sapiens	DEAD-box helicase 3 X-linked(DDX3X)
			DDX3X	A0A2R8Y5G6_HUMAN	Homo sapiens	DEAD-box helicase 3 X-linked(DDX3X)
			DDX3X	A0A2R8Y770_HUMAN	Homo sapiens	DEAD-box helicase 3 X-linked(DDX3X)
			DDX3X	A0A2R8YDH3_HUMAN	Homo sapiens	DEAD-box helicase 3 X-linked(DDX3X)
			DDX3X	A0A0D9SFB3_HUMAN	Homo sapiens	DEAD-box helicase 3 X-linked(DDX3X)
			DDX3X	A0A0J9YVQ7_HUMAN	Homo sapiens	DEAD-box helicase 3 X-linked(DDX3X)
			DDX3X	A0A0D9SF53_HUMAN	Homo sapiens	DEAD-box helicase 3 X-linked(DDX3X)
			DDX3X	A0A2R8YF78_HUMAN	Homo sapiens	DEAD-box helicase 3 X-linked(DDX3X)
			DDX3X	A0A2U3TZJ9_HUMAN	Homo sapiens	DEAD-box helicase 3 X-linked(DDX3X)
			DDX3X	A0A2R8Y4A4_HUMAN	Homo sapiens	DEAD-box helicase 3 X-linked(DDX3X)
			DERL3	E7EVA4_HUMAN	Homo sapiens	derlin 3(DERL3)
			DERL3	DERL3_HUMAN	Homo sapiens	derlin 3(DERL3)
			DHDDS	E9PKJ5_HUMAN	Homo sapiens	dehydrodolichyl diphosphate synthase subunit(DHDDS)
			DHDDS	Q5T0A3_HUMAN	Homo sapiens	dehydrodolichyl diphosphate synthase subunit(DHDDS)
			DHDDS	E9PSH7_HUMAN	Homo sapiens	dehydrodolichyl diphosphate synthase subunit(DHDDS)
			DHDDS	E9PR24_HUMAN	Homo sapiens	dehydrodolichyl diphosphate synthase subunit(DHDDS)
			DHDDS	Q5T0A2_HUMAN	Homo sapiens	dehydrodolichyl diphosphate synthase subunit(DHDDS)
			DHDDS	Q5T0A1_HUMAN	Homo sapiens	dehydrodolichyl diphosphate synthase subunit(DHDDS)
			DHDDS	E9PL99_HUMAN	Homo sapiens	dehydrodolichyl diphosphate synthase subunit(DHDDS)
			DHDDS	Q5T0A6_HUMAN	Homo sapiens	dehydrodolichyl diphosphate synthase subunit(DHDDS)
			DHDDS	Q5T0A0_HUMAN	Homo sapiens	dehydrodolichyl diphosphate synthase subunit(DHDDS)
			DHDDS	E9PRS7_HUMAN	Homo sapiens	dehydrodolichyl diphosphate synthase subunit(DHDDS)
			DHDDS	DHDDS_HUMAN	Homo sapiens	dehydrodolichyl diphosphate synthase subunit(DHDDS)
			DHDDS	E9PI64_HUMAN	Homo sapiens	dehydrodolichyl diphosphate synthase subunit(DHDDS)
			DHDDS	H0Y4T1_HUMAN	Homo sapiens	dehydrodolichyl diphosphate synthase subunit(DHDDS)
			DHDDS	E9PI09_HUMAN	Homo sapiens	dehydrodolichyl diphosphate synthase subunit(DHDDS)
			DHX15	DHX15_HUMAN	Homo sapiens	DEAH-box helicase 15(DHX15)
			DLD	A0A1W2PR83_HUMAN	Homo sapiens	dihydrolipoamide dehydrogenase(DLD)
			DLD	E9PEX6_HUMAN	Homo sapiens	dihydrolipoamide dehydrogenase(DLD)
			DLD	F8WDY5_HUMAN	Homo sapiens	dihydrolipoamide dehydrogenase(DLD)
			DLD	A0A024R713_HUMAN	Homo sapiens	dihydrolipoamide dehydrogenase(DLD)
			DLD	DLDH_HUMAN	Homo sapiens	dihydrolipoamide dehydrogenase(DLD)
			DLD	F2Z2E3_HUMAN	Homo sapiens	dihydrolipoamide dehydrogenase(DLD)
			DLD	F8WDM5_HUMAN	Homo sapiens	dihydrolipoamide dehydrogenase(DLD)
			DLST	ODO2_HUMAN	Homo sapiens	dihydrolipoamide S-succinyltransferase(DLST)
			DLST	Q86SW4_HUMAN	Homo sapiens	dihydrolipoamide S-succinyltransferase(DLST)
			DLST	G3V5M3_HUMAN	Homo sapiens	dihydrolipoamide S-succinyltransferase(DLST)
			DLST	Q6IBS5_HUMAN	Homo sapiens	dihydrolipoamide S-succinyltransferase(DLST)
			DLST	H0YJF9_HUMAN	Homo sapiens	dihydrolipoamide S-succinyltransferase(DLST)
			DLST	G3V5L9_HUMAN	Homo sapiens	dihydrolipoamide S-succinyltransferase(DLST)
			DLST	B7ZAZ8_HUMAN	Homo sapiens	dihydrolipoamide S-succinyltransferase(DLST)
			DLST	B7Z6J1_HUMAN	Homo sapiens	dihydrolipoamide S-succinyltransferase(DLST)
			DLST	Q86TW7_HUMAN	Homo sapiens	dihydrolipoamide S-succinyltransferase(DLST)
			DLST	G3V498_HUMAN	Homo sapiens	dihydrolipoamide S-succinyltransferase(DLST)
			DLST	G3V3F0_HUMAN	Homo sapiens	dihydrolipoamide S-succinyltransferase(DLST)
			DLST	A0A024R6C9_HUMAN	Homo sapiens	dihydrolipoamide S-succinyltransferase(DLST)
			DLST	Q86TQ8_HUMAN	Homo sapiens	dihydrolipoamide S-succinyltransferase(DLST)
			DNAH10	A0A669KB38_HUMAN	Homo sapiens	dynein axonemal heavy chain 10(DNAH10)
			DNAH10	A0A0J9YY17_HUMAN	Homo sapiens	dynein axonemal heavy chain 10(DNAH10)
			DNAH10	F5H515_HUMAN	Homo sapiens	dynein axonemal heavy chain 10(DNAH10)
			DNAH10	A0A096LNK1_HUMAN	Homo sapiens	dynein axonemal heavy chain 10(DNAH10)
			DNAH10	B0I1S1_HUMAN	Homo sapiens	dynein axonemal heavy chain 10(DNAH10)
			DNAH10	A0A0J9YWH2_HUMAN	Homo sapiens	dynein axonemal heavy chain 10(DNAH10)
			DNAH10	C4IXU6_HUMAN	Homo sapiens	dynein axonemal heavy chain 10(DNAH10)
			DNAH10	DYH10_HUMAN	Homo sapiens	dynein axonemal heavy chain 10(DNAH10)
			DNAH10	A0A087WV07_HUMAN	Homo sapiens	dynein axonemal heavy chain 10(DNAH10)
			DNAH10	A0A1C7CYW8_HUMAN	Homo sapiens	dynein axonemal heavy chain 10(DNAH10)
			DNAH10	H0YGZ2_HUMAN	Homo sapiens	dynein axonemal heavy chain 10(DNAH10)
			DNAJA2	I3L320_HUMAN	Homo sapiens	DnaJ heat shock protein family (Hsp40) member A2(DNAJA2)
			DNAJA2	A0A087WT48_HUMAN	Homo sapiens	DnaJ heat shock protein family (Hsp40) member A2(DNAJA2)
			DNAJA2	A0A024R6S1_HUMAN	Homo sapiens	DnaJ heat shock protein family (Hsp40) member A2(DNAJA2)
			DNAJA2	DNJA2_HUMAN	Homo sapiens	DnaJ heat shock protein family (Hsp40) member A2(DNAJA2)
			DNAJB1	Q6FHS4_HUMAN	Homo sapiens	DnaJ heat shock protein family (Hsp40) member B1(DNAJB1)
			DNAJB1	M0R080_HUMAN	Homo sapiens	DnaJ heat shock protein family (Hsp40) member B1(DNAJB1)
			DNAJB1	M0R128_HUMAN	Homo sapiens	DnaJ heat shock protein family (Hsp40) member B1(DNAJB1)
			DNAJB1	Q6FI51_HUMAN	Homo sapiens	DnaJ heat shock protein family (Hsp40) member B1(DNAJB1)
			DNAJB1	A0A7I2YQW1_HUMAN	Homo sapiens	DnaJ heat shock protein family (Hsp40) member B1(DNAJB1)
			DNAJB1	M0QZD0_HUMAN	Homo sapiens	DnaJ heat shock protein family (Hsp40) member B1(DNAJB1)
			DNAJB1	M0R1D6_HUMAN	Homo sapiens	DnaJ heat shock protein family (Hsp40) member B1(DNAJB1)
			DNAJB1	M0QYT3_HUMAN	Homo sapiens	DnaJ heat shock protein family (Hsp40) member B1(DNAJB1)
			DNAJB1	A0A7I2V3K7_HUMAN	Homo sapiens	DnaJ heat shock protein family (Hsp40) member B1(DNAJB1)
			DNAJB1	DNJB1_HUMAN	Homo sapiens	DnaJ heat shock protein family (Hsp40) member B1(DNAJB1)
			DNAJB1	M0QXK0_HUMAN	Homo sapiens	DnaJ heat shock protein family (Hsp40) member B1(DNAJB1)
			DNAJB1	A0A1B0GX60_HUMAN	Homo sapiens	DnaJ heat shock protein family (Hsp40) member B1(DNAJB1)
			DSP	G1UI31_HUMAN	Homo sapiens	desmoplakin(DSP)
			DSP	A0A804HL18_HUMAN	Homo sapiens	desmoplakin(DSP)
			DSP	B4DKX6_HUMAN	Homo sapiens	desmoplakin(DSP)
			DSP	Q4LE79_HUMAN	Homo sapiens	desmoplakin(DSP)
			DSP	DESP_HUMAN	Homo sapiens	desmoplakin(DSP)
			DUSP14	DUS14_HUMAN	Homo sapiens	dual specificity phosphatase 14(DUSP14)
			DUSP14	Q6FI36_HUMAN	Homo sapiens	dual specificity phosphatase 14(DUSP14)
			DYNC1H1	A0A7P0T825_HUMAN	Homo sapiens	dynein cytoplasmic 1 heavy chain 1(DYNC1H1)
			DYNC1H1	A0A7P0TAF3_HUMAN	Homo sapiens	dynein cytoplasmic 1 heavy chain 1(DYNC1H1)
			DYNC1H1	A0A7P0T9S3_HUMAN	Homo sapiens	dynein cytoplasmic 1 heavy chain 1(DYNC1H1)
			DYNC1H1	A0A7P0TAW9_HUMAN	Homo sapiens	dynein cytoplasmic 1 heavy chain 1(DYNC1H1)
			DYNC1H1	A0A7P0T9C4_HUMAN	Homo sapiens	dynein cytoplasmic 1 heavy chain 1(DYNC1H1)
			DYNC1H1	A0A2R8YGC7_HUMAN	Homo sapiens	dynein cytoplasmic 1 heavy chain 1(DYNC1H1)
			DYNC1H1	A0A804HHY6_HUMAN	Homo sapiens	dynein cytoplasmic 1 heavy chain 1(DYNC1H1)
			DYNC1H1	A0A2R8Y5T0_HUMAN	Homo sapiens	dynein cytoplasmic 1 heavy chain 1(DYNC1H1)
			DYNC1H1	A0A7P0TAV5_HUMAN	Homo sapiens	dynein cytoplasmic 1 heavy chain 1(DYNC1H1)
			DYNC1H1	A0A7P0TB75_HUMAN	Homo sapiens	dynein cytoplasmic 1 heavy chain 1(DYNC1H1)
			DYNC1H1	A0A7P0TA13_HUMAN	Homo sapiens	dynein cytoplasmic 1 heavy chain 1(DYNC1H1)
			DYNC1H1	A0A2R8Y706_HUMAN	Homo sapiens	dynein cytoplasmic 1 heavy chain 1(DYNC1H1)
			DYNC1H1	A0A7P0T916_HUMAN	Homo sapiens	dynein cytoplasmic 1 heavy chain 1(DYNC1H1)
			DYNC1H1	A0A7P0T9F1_HUMAN	Homo sapiens	dynein cytoplasmic 1 heavy chain 1(DYNC1H1)
			DYNC1H1	A0A7P0T934_HUMAN	Homo sapiens	dynein cytoplasmic 1 heavy chain 1(DYNC1H1)
			DYNC1H1	A0A7P0TBJ7_HUMAN	Homo sapiens	dynein cytoplasmic 1 heavy chain 1(DYNC1H1)
			DYNC1H1	A0A2R8YFZ7_HUMAN	Homo sapiens	dynein cytoplasmic 1 heavy chain 1(DYNC1H1)
			DYNC1H1	A0A7P0T9R4_HUMAN	Homo sapiens	dynein cytoplasmic 1 heavy chain 1(DYNC1H1)
			DYNC1H1	A0A7P0TBC9_HUMAN	Homo sapiens	dynein cytoplasmic 1 heavy chain 1(DYNC1H1)
			DYNC1H1	A0A7P0T990_HUMAN	Homo sapiens	dynein cytoplasmic 1 heavy chain 1(DYNC1H1)
			DYNC1H1	A0A7P0TB96_HUMAN	Homo sapiens	dynein cytoplasmic 1 heavy chain 1(DYNC1H1)
			DYNC1H1	DYHC1_HUMAN	Homo sapiens	dynein cytoplasmic 1 heavy chain 1(DYNC1H1)
			DYNC1H1	Q6P2H7_HUMAN	Homo sapiens	dynein cytoplasmic 1 heavy chain 1(DYNC1H1)
			DYNC1H1	A0A7P0T8W5_HUMAN	Homo sapiens	dynein cytoplasmic 1 heavy chain 1(DYNC1H1)
			DYNC1H1	A0A7P0TAS7_HUMAN	Homo sapiens	dynein cytoplasmic 1 heavy chain 1(DYNC1H1)
			DYNC1H1	A0A7P0T9Y3_HUMAN	Homo sapiens	dynein cytoplasmic 1 heavy chain 1(DYNC1H1)
			DYNC1H1	A0A7P0T8N2_HUMAN	Homo sapiens	dynein cytoplasmic 1 heavy chain 1(DYNC1H1)
			DYNC1H1	A0A7P0T7V5_HUMAN	Homo sapiens	dynein cytoplasmic 1 heavy chain 1(DYNC1H1)
			DYNC1H1	A0A7P0T9K2_HUMAN	Homo sapiens	dynein cytoplasmic 1 heavy chain 1(DYNC1H1)
			DYNC1H1	A0A7P0T942_HUMAN	Homo sapiens	dynein cytoplasmic 1 heavy chain 1(DYNC1H1)
			DYNC1H1	A0A2R8Y6H2_HUMAN	Homo sapiens	dynein cytoplasmic 1 heavy chain 1(DYNC1H1)
			DYNC1H1	A0A7P0TB64_HUMAN	Homo sapiens	dynein cytoplasmic 1 heavy chain 1(DYNC1H1)
			DYNC1H1	A0A7P0TAM4_HUMAN	Homo sapiens	dynein cytoplasmic 1 heavy chain 1(DYNC1H1)
			ECH1	ECH1_HUMAN	Homo sapiens	enoyl-CoA hydratase 1(ECH1)
			ECH1	M0QZX8_HUMAN	Homo sapiens	enoyl-CoA hydratase 1(ECH1)
			ECH1	M0R280_HUMAN	Homo sapiens	enoyl-CoA hydratase 1(ECH1)
			ECH1	M0QZF6_HUMAN	Homo sapiens	enoyl-CoA hydratase 1(ECH1)
			ECH1	A0A384MR44_HUMAN	Homo sapiens	enoyl-CoA hydratase 1(ECH1)
			ECH1	M0QZW4_HUMAN	Homo sapiens	enoyl-CoA hydratase 1(ECH1)
			ECH1	M0QXS7_HUMAN	Homo sapiens	enoyl-CoA hydratase 1(ECH1)
			ECH1	M0R248_HUMAN	Homo sapiens	enoyl-CoA hydratase 1(ECH1)
			ECH1	M0R1A2_HUMAN	Homo sapiens	enoyl-CoA hydratase 1(ECH1)
			ECI1	Q96DC0_HUMAN	Homo sapiens	enoyl-CoA delta isomerase 1(ECI1)
			ECI1	ECI1_HUMAN	Homo sapiens	enoyl-CoA delta isomerase 1(ECI1)
			ECI1	A0A384NKJ3_HUMAN	Homo sapiens	enoyl-CoA delta isomerase 1(ECI1)
			ECI1	H3BS70_HUMAN	Homo sapiens	enoyl-CoA delta isomerase 1(ECI1)
			EEF1A1	Q96EB3_HUMAN	Homo sapiens	eukaryotic translation elongation factor 1 alpha 1(EEF1A1)
			EEF1A1	Q5JR01_HUMAN	Homo sapiens	eukaryotic translation elongation factor 1 alpha 1(EEF1A1)
			EEF1A1	Q6P082_HUMAN	Homo sapiens	eukaryotic translation elongation factor 1 alpha 1(EEF1A1)
			EEF1A1	EF1A1_HUMAN	Homo sapiens	eukaryotic translation elongation factor 1 alpha 1(EEF1A1)
			EEF1A1	Q504Z0_HUMAN	Homo sapiens	eukaryotic translation elongation factor 1 alpha 1(EEF1A1)
			EEF1A1	Q6IPS9_HUMAN	Homo sapiens	eukaryotic translation elongation factor 1 alpha 1(EEF1A1)
			EEF1A1	A0A7I2V5N4_HUMAN	Homo sapiens	eukaryotic translation elongation factor 1 alpha 1(EEF1A1)
			EEF1A1	A0A7I2V659_HUMAN	Homo sapiens	eukaryotic translation elongation factor 1 alpha 1(EEF1A1)
			EEF1A1	Q6NSH7_HUMAN	Homo sapiens	eukaryotic translation elongation factor 1 alpha 1(EEF1A1)
			EEF1A1	A0A087WV01_HUMAN	Homo sapiens	eukaryotic translation elongation factor 1 alpha 1(EEF1A1)
			EEF1A1	A0A087WVQ9_HUMAN	Homo sapiens	eukaryotic translation elongation factor 1 alpha 1(EEF1A1)
			EEF1A1	Q6IPN6_HUMAN	Homo sapiens	eukaryotic translation elongation factor 1 alpha 1(EEF1A1)
			EEF1A1	Q6P4C9_HUMAN	Homo sapiens	eukaryotic translation elongation factor 1 alpha 1(EEF1A1)
			EEF1A1	A0A7I2V3H3_HUMAN	Homo sapiens	eukaryotic translation elongation factor 1 alpha 1(EEF1A1)
			EEF1A1	A6PW80_HUMAN	Homo sapiens	eukaryotic translation elongation factor 1 alpha 1(EEF1A1)
			EEF1A1	Q6IPT9_HUMAN	Homo sapiens	eukaryotic translation elongation factor 1 alpha 1(EEF1A1)
			EEF1A1	Q6NS35_HUMAN	Homo sapiens	eukaryotic translation elongation factor 1 alpha 1(EEF1A1)
			EEF1B2	EF1B_HUMAN	Homo sapiens	eukaryotic translation elongation factor 1 beta 2(EEF1B2)
			EEF1B2	C9JZW3_HUMAN	Homo sapiens	eukaryotic translation elongation factor 1 beta 2(EEF1B2)
			EEF1B2	F8WF65_HUMAN	Homo sapiens	eukaryotic translation elongation factor 1 beta 2(EEF1B2)
			EEF1B2	F8WFC9_HUMAN	Homo sapiens	eukaryotic translation elongation factor 1 beta 2(EEF1B2)
			EEF1B2	A0A024R3W7_HUMAN	Homo sapiens	eukaryotic translation elongation factor 1 beta 2(EEF1B2)
			EEF1B2	F2Z2G2_HUMAN	Homo sapiens	eukaryotic translation elongation factor 1 beta 2(EEF1B2)
			EEF1G	Q53YD7_HUMAN	Homo sapiens	eukaryotic translation elongation factor 1 gamma(EEF1G)
			EEF1G	EF1G_HUMAN	Homo sapiens	eukaryotic translation elongation factor 1 gamma(EEF1G)
			EEF2	M0R0I6_HUMAN	Homo sapiens	eukaryotic translation elongation factor 2(EEF2)
			EEF2	Q6PK56_HUMAN	Homo sapiens	eukaryotic translation elongation factor 2(EEF2)
			EEF2	A0A384N6H1_HUMAN	Homo sapiens	eukaryotic translation elongation factor 2(EEF2)
			EEF2	EF2_HUMAN	Homo sapiens	eukaryotic translation elongation factor 2(EEF2)
			EHHADH	ECHP_HUMAN	Homo sapiens	enoyl-CoA hydratase and 3-hydroxyacyl CoA dehydrogenase(EHHADH)
			EHHADH	C9JJE0_HUMAN	Homo sapiens	enoyl-CoA hydratase and 3-hydroxyacyl CoA dehydrogenase(EHHADH)
			EHHADH	A0PJI6_HUMAN	Homo sapiens	enoyl-CoA hydratase and 3-hydroxyacyl CoA dehydrogenase(EHHADH)
			EIF3A	Q05BS0_HUMAN	Homo sapiens	eukaryotic translation initiation factor 3 subunit A(EIF3A)
			EIF3A	Q3B770_HUMAN	Homo sapiens	eukaryotic translation initiation factor 3 subunit A(EIF3A)
			EIF3A	Q24JU4_HUMAN	Homo sapiens	eukaryotic translation initiation factor 3 subunit A(EIF3A)
			EIF3A	Q6P1R0_HUMAN	Homo sapiens	eukaryotic translation initiation factor 3 subunit A(EIF3A)
			EIF3A	Q6ZNE1_HUMAN	Homo sapiens	eukaryotic translation initiation factor 3 subunit A(EIF3A)
			EIF3A	EIF3A_HUMAN	Homo sapiens	eukaryotic translation initiation factor 3 subunit A(EIF3A)
			EIF3A	Q7Z5T5_HUMAN	Homo sapiens	eukaryotic translation initiation factor 3 subunit A(EIF3A)
			EIF3A	J9R021_HUMAN	Homo sapiens	eukaryotic translation initiation factor 3 subunit A(EIF3A)
			EIF3B	A4D210_HUMAN	Homo sapiens	eukaryotic translation initiation factor 3 subunit B(EIF3B)
			EIF3B	Q96G38_HUMAN	Homo sapiens	eukaryotic translation initiation factor 3 subunit B(EIF3B)
			EIF3B	EIF3B_HUMAN	Homo sapiens	eukaryotic translation initiation factor 3 subunit B(EIF3B)
			EIF3B	A0A024R821_HUMAN	Homo sapiens	eukaryotic translation initiation factor 3 subunit B(EIF3B)
			EIF3B	B4DV79_HUMAN	Homo sapiens	eukaryotic translation initiation factor 3 subunit B(EIF3B)
			EIF3B	B4DXN6_HUMAN	Homo sapiens	eukaryotic translation initiation factor 3 subunit B(EIF3B)
			EIF3B	C9JQN7_HUMAN	Homo sapiens	eukaryotic translation initiation factor 3 subunit B(EIF3B)
			EIF3B	C9JZG1_HUMAN	Homo sapiens	eukaryotic translation initiation factor 3 subunit B(EIF3B)
			EIF3C	H3BTY8_HUMAN	Homo sapiens	eukaryotic translation initiation factor 3 subunit C(EIF3C)
			EIF3C	A0A024QYU9_HUMAN	Homo sapiens	eukaryotic translation initiation factor 3 subunit C(EIF3C)
			EIF3C	EIF3C_HUMAN	Homo sapiens	eukaryotic translation initiation factor 3 subunit C(EIF3C)
			EIF3C	B4DDN4_HUMAN	Homo sapiens	eukaryotic translation initiation factor 3 subunit C(EIF3C)
			EIF3C	B4DVU3_HUMAN	Homo sapiens	eukaryotic translation initiation factor 3 subunit C(EIF3C)
			EIF3C	Q3B7B9_HUMAN	Homo sapiens	eukaryotic translation initiation factor 3 subunit C(EIF3C)
			EIF3C	B4DRU0_HUMAN	Homo sapiens	eukaryotic translation initiation factor 3 subunit C(EIF3C)
			EIF3C	H3BPE4_HUMAN	Homo sapiens	eukaryotic translation initiation factor 3 subunit C(EIF3C)
			EIF3C	A1KYQ7_HUMAN	Homo sapiens	eukaryotic translation initiation factor 3 subunit C(EIF3C)
			EIF3C	B4DVQ5_HUMAN	Homo sapiens	eukaryotic translation initiation factor 3 subunit C(EIF3C)
			EIF3C	H3BPE3_HUMAN	Homo sapiens	eukaryotic translation initiation factor 3 subunit C(EIF3C)
			EIF3C	B4E2Z6_HUMAN	Homo sapiens	eukaryotic translation initiation factor 3 subunit C(EIF3C)
			EIF3C	B3KNZ4_HUMAN	Homo sapiens	eukaryotic translation initiation factor 3 subunit C(EIF3C)
			EIF3F	B3KSH1_HUMAN	Homo sapiens	eukaryotic translation initiation factor 3 subunit F(EIF3F)
			EIF3F	E9PQV8_HUMAN	Homo sapiens	eukaryotic translation initiation factor 3 subunit F(EIF3F)
			EIF3F	A0A7I2V4S2_HUMAN	Homo sapiens	eukaryotic translation initiation factor 3 subunit F(EIF3F)
			EIF3F	EIF3F_HUMAN	Homo sapiens	eukaryotic translation initiation factor 3 subunit F(EIF3F)
			EIF3F	H0YDT6_HUMAN	Homo sapiens	eukaryotic translation initiation factor 3 subunit F(EIF3F)
			EIF3F	A0A1W2PP79_HUMAN	Homo sapiens	eukaryotic translation initiation factor 3 subunit F(EIF3F)
			EIF3F	B4DMT5_HUMAN	Homo sapiens	eukaryotic translation initiation factor 3 subunit F(EIF3F)
			EIF3F	A0A7I2YQA0_HUMAN	Homo sapiens	eukaryotic translation initiation factor 3 subunit F(EIF3F)
			EIF3G	K7ER90_HUMAN	Homo sapiens	eukaryotic translation initiation factor 3 subunit G(EIF3G)
			EIF3G	K7EL60_HUMAN	Homo sapiens	eukaryotic translation initiation factor 3 subunit G(EIF3G)
			EIF3G	K7EL20_HUMAN	Homo sapiens	eukaryotic translation initiation factor 3 subunit G(EIF3G)
			EIF3G	K7ENH0_HUMAN	Homo sapiens	eukaryotic translation initiation factor 3 subunit G(EIF3G)
			EIF3G	K7ERL8_HUMAN	Homo sapiens	eukaryotic translation initiation factor 3 subunit G(EIF3G)
			EIF3G	A8K5K5_HUMAN	Homo sapiens	eukaryotic translation initiation factor 3 subunit G(EIF3G)
			EIF3G	EIF3G_HUMAN	Homo sapiens	eukaryotic translation initiation factor 3 subunit G(EIF3G)
			EIF3G	K7EP16_HUMAN	Homo sapiens	eukaryotic translation initiation factor 3 subunit G(EIF3G)
			EIF3G	Q6IAM0_HUMAN	Homo sapiens	eukaryotic translation initiation factor 3 subunit G(EIF3G)
			EIF3G	K7ENA8_HUMAN	Homo sapiens	eukaryotic translation initiation factor 3 subunit G(EIF3G)
			EIF3M	E9PSB3_HUMAN	Homo sapiens	eukaryotic translation initiation factor 3 subunit M(EIF3M)
			EIF3M	E9PRY0_HUMAN	Homo sapiens	eukaryotic translation initiation factor 3 subunit M(EIF3M)
			EIF3M	J3KNJ2_HUMAN	Homo sapiens	eukaryotic translation initiation factor 3 subunit M(EIF3M)
			EIF3M	E7ESM3_HUMAN	Homo sapiens	eukaryotic translation initiation factor 3 subunit M(EIF3M)
			EIF3M	H0YCQ8_HUMAN	Homo sapiens	eukaryotic translation initiation factor 3 subunit M(EIF3M)
			EIF3M	EIF3M_HUMAN	Homo sapiens	eukaryotic translation initiation factor 3 subunit M(EIF3M)
			EIF3M	E9PN86_HUMAN	Homo sapiens	eukaryotic translation initiation factor 3 subunit M(EIF3M)
			EIF3M	E9PRI2_HUMAN	Homo sapiens	eukaryotic translation initiation factor 3 subunit M(EIF3M)
			EIF4A1	J3KS93_HUMAN	Homo sapiens	eukaryotic translation initiation factor 4A1(EIF4A1)
			EIF4A1	J3KTN0_HUMAN	Homo sapiens	eukaryotic translation initiation factor 4A1(EIF4A1)
			EIF4A1	J3QLN6_HUMAN	Homo sapiens	eukaryotic translation initiation factor 4A1(EIF4A1)
			EIF4A1	J3QQP0_HUMAN	Homo sapiens	eukaryotic translation initiation factor 4A1(EIF4A1)
			EIF4A1	J3QR64_HUMAN	Homo sapiens	eukaryotic translation initiation factor 4A1(EIF4A1)
			EIF4A1	J3KTB5_HUMAN	Homo sapiens	eukaryotic translation initiation factor 4A1(EIF4A1)
			EIF4A1	Q9NZR9_HUMAN	Homo sapiens	eukaryotic translation initiation factor 4A1(EIF4A1)
			EIF4A1	J3QL52_HUMAN	Homo sapiens	eukaryotic translation initiation factor 4A1(EIF4A1)
			EIF4A1	J3QRP5_HUMAN	Homo sapiens	eukaryotic translation initiation factor 4A1(EIF4A1)
			EIF4A1	J3QKZ9_HUMAN	Homo sapiens	eukaryotic translation initiation factor 4A1(EIF4A1)
			EIF4A1	J3KT12_HUMAN	Homo sapiens	eukaryotic translation initiation factor 4A1(EIF4A1)
			EIF4A1	J3QS69_HUMAN	Homo sapiens	eukaryotic translation initiation factor 4A1(EIF4A1)
			EIF4A1	J3KRC2_HUMAN	Homo sapiens	eukaryotic translation initiation factor 4A1(EIF4A1)
			EIF4A1	J3KSZ0_HUMAN	Homo sapiens	eukaryotic translation initiation factor 4A1(EIF4A1)
			EIF4A1	J3KT04_HUMAN	Homo sapiens	eukaryotic translation initiation factor 4A1(EIF4A1)
			EIF4A1	J3QL43_HUMAN	Homo sapiens	eukaryotic translation initiation factor 4A1(EIF4A1)
			EIF4A1	IF4A1_HUMAN	Homo sapiens	eukaryotic translation initiation factor 4A1(EIF4A1)
			EIF4A1	J3KS25_HUMAN	Homo sapiens	eukaryotic translation initiation factor 4A1(EIF4A1)
			EIF4B	F8VX11_HUMAN	Homo sapiens	eukaryotic translation initiation factor 4B(EIF4B)
			EIF4B	F8VP89_HUMAN	Homo sapiens	eukaryotic translation initiation factor 4B(EIF4B)
			EIF4B	IF4B_HUMAN	Homo sapiens	eukaryotic translation initiation factor 4B(EIF4B)
			EIF4B	Q7Z5Y0_HUMAN	Homo sapiens	eukaryotic translation initiation factor 4B(EIF4B)
			EIF4B	B4DRM3_HUMAN	Homo sapiens	eukaryotic translation initiation factor 4B(EIF4B)
			EIF4B	F8VSC7_HUMAN	Homo sapiens	eukaryotic translation initiation factor 4B(EIF4B)
			EIF4B	F8VYE9_HUMAN	Homo sapiens	eukaryotic translation initiation factor 4B(EIF4B)
			EIF4B	E7EX17_HUMAN	Homo sapiens	eukaryotic translation initiation factor 4B(EIF4B)
			EIF4B	F8VRU1_HUMAN	Homo sapiens	eukaryotic translation initiation factor 4B(EIF4B)
			EIF4B	L8EC87_HUMAN	Homo sapiens	eukaryotic translation initiation factor 4B(EIF4B)
			EIF4B	F8W0K0_HUMAN	Homo sapiens	eukaryotic translation initiation factor 4B(EIF4B)
			EIF4G1	C9JSU8_HUMAN	Homo sapiens	eukaryotic translation initiation factor 4 gamma 1(EIF4G1)
			EIF4G1	E7EUU4_HUMAN	Homo sapiens	eukaryotic translation initiation factor 4 gamma 1(EIF4G1)
			EIF4G1	F8WCF2_HUMAN	Homo sapiens	eukaryotic translation initiation factor 4 gamma 1(EIF4G1)
			EIF4G1	C9J987_HUMAN	Homo sapiens	eukaryotic translation initiation factor 4 gamma 1(EIF4G1)
			EIF4G1	C9J556_HUMAN	Homo sapiens	eukaryotic translation initiation factor 4 gamma 1(EIF4G1)
			EIF4G1	C9JHW9_HUMAN	Homo sapiens	eukaryotic translation initiation factor 4 gamma 1(EIF4G1)
			EIF4G1	C9JWH7_HUMAN	Homo sapiens	eukaryotic translation initiation factor 4 gamma 1(EIF4G1)
			EIF4G1	C9JF13_HUMAN	Homo sapiens	eukaryotic translation initiation factor 4 gamma 1(EIF4G1)
			EIF4G1	B2RU10_HUMAN	Homo sapiens	eukaryotic translation initiation factor 4 gamma 1(EIF4G1)
			EIF4G1	A0A6Q8PFB2_HUMAN	Homo sapiens	eukaryotic translation initiation factor 4 gamma 1(EIF4G1)
			EIF4G1	C9JWW9_HUMAN	Homo sapiens	eukaryotic translation initiation factor 4 gamma 1(EIF4G1)
			EIF4G1	O95065_HUMAN	Homo sapiens	eukaryotic translation initiation factor 4 gamma 1(EIF4G1)
			EIF4G1	A0A7I2Y1C3_HUMAN	Homo sapiens	eukaryotic translation initiation factor 4 gamma 1(EIF4G1)
			EIF4G1	C9JWH9_HUMAN	Homo sapiens	eukaryotic translation initiation factor 4 gamma 1(EIF4G1)
			EIF4G1	E9PGM1_HUMAN	Homo sapiens	eukaryotic translation initiation factor 4 gamma 1(EIF4G1)
			EIF4G1	E7EX73_HUMAN	Homo sapiens	eukaryotic translation initiation factor 4 gamma 1(EIF4G1)
			EIF4G1	F8WB97_HUMAN	Homo sapiens	eukaryotic translation initiation factor 4 gamma 1(EIF4G1)
			EIF4G1	H7C044_HUMAN	Homo sapiens	eukaryotic translation initiation factor 4 gamma 1(EIF4G1)
			EIF4G1	C9J6B6_HUMAN	Homo sapiens	eukaryotic translation initiation factor 4 gamma 1(EIF4G1)
			EIF4G1	Q96I65_HUMAN	Homo sapiens	eukaryotic translation initiation factor 4 gamma 1(EIF4G1)
			EIF4G1	C9JIH5_HUMAN	Homo sapiens	eukaryotic translation initiation factor 4 gamma 1(EIF4G1)
			EIF4G1	A0A6Q8PG29_HUMAN	Homo sapiens	eukaryotic translation initiation factor 4 gamma 1(EIF4G1)
			EIF4G1	C9J2Z7_HUMAN	Homo sapiens	eukaryotic translation initiation factor 4 gamma 1(EIF4G1)
			EIF4G1	B4DSI9_HUMAN	Homo sapiens	eukaryotic translation initiation factor 4 gamma 1(EIF4G1)
			EIF4G1	C9K073_HUMAN	Homo sapiens	eukaryotic translation initiation factor 4 gamma 1(EIF4G1)
			EIF4G1	H7C0V6_HUMAN	Homo sapiens	eukaryotic translation initiation factor 4 gamma 1(EIF4G1)
			EIF4G1	B2RU06_HUMAN	Homo sapiens	eukaryotic translation initiation factor 4 gamma 1(EIF4G1)
			EIF4G1	IF4G1_HUMAN	Homo sapiens	eukaryotic translation initiation factor 4 gamma 1(EIF4G1)
			EIF4H	A0A7I2V3D5_HUMAN	Homo sapiens	eukaryotic translation initiation factor 4H(EIF4H)
			EIF4H	A0A7I2V4E4_HUMAN	Homo sapiens	eukaryotic translation initiation factor 4H(EIF4H)
			EIF4H	A0A7I2V4V9_HUMAN	Homo sapiens	eukaryotic translation initiation factor 4H(EIF4H)
			EIF4H	A0A7I2V3E4_HUMAN	Homo sapiens	eukaryotic translation initiation factor 4H(EIF4H)
			EIF4H	A0A7I2V385_HUMAN	Homo sapiens	eukaryotic translation initiation factor 4H(EIF4H)
			EIF4H	IF4H_HUMAN	Homo sapiens	eukaryotic translation initiation factor 4H(EIF4H)
			EIF6	B7ZBH1_HUMAN	Homo sapiens	eukaryotic translation initiation factor 6(EIF6)
			EIF6	F8WD20_HUMAN	Homo sapiens	eukaryotic translation initiation factor 6(EIF6)
			EIF6	IF6_HUMAN	Homo sapiens	eukaryotic translation initiation factor 6(EIF6)
			EIF6	F8WDS6_HUMAN	Homo sapiens	eukaryotic translation initiation factor 6(EIF6)
			EIF6	A0A0B4J1Y7_HUMAN	Homo sapiens	eukaryotic translation initiation factor 6(EIF6)
			ENGASE	J9JID0_HUMAN	Homo sapiens	endo-beta-N-acetylglucosaminidase(ENGASE)
			ENGASE	ENASE_HUMAN	Homo sapiens	endo-beta-N-acetylglucosaminidase(ENGASE)
			ENGASE	F8W925_HUMAN	Homo sapiens	endo-beta-N-acetylglucosaminidase(ENGASE)
			ENGASE	J3QLG5_HUMAN	Homo sapiens	endo-beta-N-acetylglucosaminidase(ENGASE)
			ENO1	A4QMW8_HUMAN	Homo sapiens	enolase 1(ENO1)
			ENO1	K7ERS8_HUMAN	Homo sapiens	enolase 1(ENO1)
			ENO1	A0A2R8YEM5_HUMAN	Homo sapiens	enolase 1(ENO1)
			ENO1	A0A2R8Y879_HUMAN	Homo sapiens	enolase 1(ENO1)
			ENO1	A0A2R8Y6I8_HUMAN	Homo sapiens	enolase 1(ENO1)
			ENO1	A0A2R8Y798_HUMAN	Homo sapiens	enolase 1(ENO1)
			ENO1	A0A2R8Y6G6_HUMAN	Homo sapiens	enolase 1(ENO1)
			ENO1	A0A024R4F1_HUMAN	Homo sapiens	enolase 1(ENO1)
			ENO1	A0A2R8YEG5_HUMAN	Homo sapiens	enolase 1(ENO1)
			ENO1	ENOA_HUMAN	Homo sapiens	enolase 1(ENO1)
			ENO1	K7EM90_HUMAN	Homo sapiens	enolase 1(ENO1)
			EPHX2	E5RFU2_HUMAN	Homo sapiens	epoxide hydrolase 2(EPHX2)
			EPHX2	H0YAW7_HUMAN	Homo sapiens	epoxide hydrolase 2(EPHX2)
			EPHX2	E5RFH6_HUMAN	Homo sapiens	epoxide hydrolase 2(EPHX2)
			EPHX2	E5RI53_HUMAN	Homo sapiens	epoxide hydrolase 2(EPHX2)
			EPHX2	HYES_HUMAN	Homo sapiens	epoxide hydrolase 2(EPHX2)
			EPN3	D6RBA4_HUMAN	Homo sapiens	epsin 3(EPN3)
			EPN3	D6RBR6_HUMAN	Homo sapiens	epsin 3(EPN3)
			EPN3	A4QMU9_HUMAN	Homo sapiens	epsin 3(EPN3)
			EPN3	D6R907_HUMAN	Homo sapiens	epsin 3(EPN3)
			EPN3	D6RFG3_HUMAN	Homo sapiens	epsin 3(EPN3)
			EPN3	D6REL6_HUMAN	Homo sapiens	epsin 3(EPN3)
			EPN3	I6L9I8_HUMAN	Homo sapiens	epsin 3(EPN3)
			EPN3	D6RBI9_HUMAN	Homo sapiens	epsin 3(EPN3)
			EPN3	EPN3_HUMAN	Homo sapiens	epsin 3(EPN3)
			EPN3	D6RF39_HUMAN	Homo sapiens	epsin 3(EPN3)
			EPPK1	EPIPL_HUMAN	Homo sapiens	epiplakin 1(EPPK1)
			EPPK1	A0A075B730_HUMAN	Homo sapiens	epiplakin 1(EPPK1)
			ERMP1	E7ER77_HUMAN	Homo sapiens	endoplasmic reticulum metallopeptidase 1(ERMP1)
			ERMP1	ERMP1_HUMAN	Homo sapiens	endoplasmic reticulum metallopeptidase 1(ERMP1)
			ERMP1	Q6ZMD3_HUMAN	Homo sapiens	endoplasmic reticulum metallopeptidase 1(ERMP1)
			ERMP1	A0A0C4DGF0_HUMAN	Homo sapiens	endoplasmic reticulum metallopeptidase 1(ERMP1)
			ETFA	H3BV91_HUMAN	Homo sapiens	electron transfer flavoprotein subunit alpha(ETFA)
			ETFA	H0YNX6_HUMAN	Homo sapiens	electron transfer flavoprotein subunit alpha(ETFA)
			ETFA	H0YK49_HUMAN	Homo sapiens	electron transfer flavoprotein subunit alpha(ETFA)
			ETFA	H0YM12_HUMAN	Homo sapiens	electron transfer flavoprotein subunit alpha(ETFA)
			ETFA	A0A0S2Z3L0_HUMAN	Homo sapiens	electron transfer flavoprotein subunit alpha(ETFA)
			ETFA	H0YLU7_HUMAN	Homo sapiens	electron transfer flavoprotein subunit alpha(ETFA)
			ETFA	H0YL83_HUMAN	Homo sapiens	electron transfer flavoprotein subunit alpha(ETFA)
			ETFA	A0A0S2Z3M4_HUMAN	Homo sapiens	electron transfer flavoprotein subunit alpha(ETFA)
			ETFA	H0YKF0_HUMAN	Homo sapiens	electron transfer flavoprotein subunit alpha(ETFA)
			ETFA	H0YL12_HUMAN	Homo sapiens	electron transfer flavoprotein subunit alpha(ETFA)
			ETFA	J3KN60_HUMAN	Homo sapiens	electron transfer flavoprotein subunit alpha(ETFA)
			ETFA	ETFA_HUMAN	Homo sapiens	electron transfer flavoprotein subunit alpha(ETFA)
			ETFA	H0YMU8_HUMAN	Homo sapiens	electron transfer flavoprotein subunit alpha(ETFA)
			EZR	Q6NUR7_HUMAN	Homo sapiens	ezrin(EZR)
			EZR	EZRI_HUMAN	Homo sapiens	ezrin(EZR)
			EZR	E7EQR4_HUMAN	Homo sapiens	ezrin(EZR)
			FAAH2	FAAH2_HUMAN	Homo sapiens	fatty acid amide hydrolase 2(FAAH2)
			FAAH2	B2C6G4_HUMAN	Homo sapiens	fatty acid amide hydrolase 2(FAAH2)
			FABP5	I6L8B7_HUMAN	Homo sapiens	fatty acid binding protein 5(FABP5)
			FABP5	FABP5_HUMAN	Homo sapiens	fatty acid binding protein 5(FABP5)
			FABP5	E7DVW5_HUMAN	Homo sapiens	fatty acid binding protein 5(FABP5)
			FARSA	SYFA_HUMAN	Homo sapiens	phenylalanyl-tRNA synthetase subunit alpha(FARSA)
			FARSA	K7ER00_HUMAN	Homo sapiens	phenylalanyl-tRNA synthetase subunit alpha(FARSA)
			FARSA	K7ER16_HUMAN	Homo sapiens	phenylalanyl-tRNA synthetase subunit alpha(FARSA)
			FARSA	Q6IBR2_HUMAN	Homo sapiens	phenylalanyl-tRNA synthetase subunit alpha(FARSA)
			FARSA	K7ERS0_HUMAN	Homo sapiens	phenylalanyl-tRNA synthetase subunit alpha(FARSA)
			FARSA	K7EPH2_HUMAN	Homo sapiens	phenylalanyl-tRNA synthetase subunit alpha(FARSA)
			FARSA	K7EK06_HUMAN	Homo sapiens	phenylalanyl-tRNA synthetase subunit alpha(FARSA)
			FASN	J3KTF0_HUMAN	Homo sapiens	fatty acid synthase(FASN)
			FASN	A0A1B0GVK4_HUMAN	Homo sapiens	fatty acid synthase(FASN)
			FASN	A0A1B0GTR5_HUMAN	Homo sapiens	fatty acid synthase(FASN)
			FASN	FAS_HUMAN	Homo sapiens	fatty acid synthase(FASN)
			FASN	A0A0U1RQF0_HUMAN	Homo sapiens	fatty acid synthase(FASN)
			FASN	A0A1B0GWG8_HUMAN	Homo sapiens	fatty acid synthase(FASN)
			FASN	Q6PJJ3_HUMAN	Homo sapiens	fatty acid synthase(FASN)
			FASN	A0A0U1RRG3_HUMAN	Homo sapiens	fatty acid synthase(FASN)
			FBP1	Q5VZC3_HUMAN	Homo sapiens	fructose-bisphosphatase 1(FBP1)
			FBP1	A0A804HJK9_HUMAN	Homo sapiens	fructose-bisphosphatase 1(FBP1)
			FBP1	F16P1_HUMAN	Homo sapiens	fructose-bisphosphatase 1(FBP1)
			FBP1	Q2TU34_HUMAN	Homo sapiens	fructose-bisphosphatase 1(FBP1)
			FBP1	A0A3B3IUC7_HUMAN	Homo sapiens	fructose-bisphosphatase 1(FBP1)
			FDPS	A0A087X090_HUMAN	Homo sapiens	farnesyl diphosphate synthase(FDPS)
			FDPS	A0A087X1D8_HUMAN	Homo sapiens	farnesyl diphosphate synthase(FDPS)
			FDPS	A0A087WVN4_HUMAN	Homo sapiens	farnesyl diphosphate synthase(FDPS)
			FDPS	A0A087WTP2_HUMAN	Homo sapiens	farnesyl diphosphate synthase(FDPS)
			FDPS	FPPS_HUMAN	Homo sapiens	farnesyl diphosphate synthase(FDPS)
			FDPS	L8EC92_HUMAN	Homo sapiens	farnesyl diphosphate synthase(FDPS)
			FIS1	C9JXH1_HUMAN	Homo sapiens	fission, mitochondrial 1(FIS1)
			FIS1	F5H8A8_HUMAN	Homo sapiens	fission, mitochondrial 1(FIS1)
			FIS1	F5H509_HUMAN	Homo sapiens	fission, mitochondrial 1(FIS1)
			FIS1	FIS1_HUMAN	Homo sapiens	fission, mitochondrial 1(FIS1)
			FIS1	F8WBT1_HUMAN	Homo sapiens	fission, mitochondrial 1(FIS1)
			FIS1	F8WD11_HUMAN	Homo sapiens	fission, mitochondrial 1(FIS1)
			FLNB	A0A804HK76_HUMAN	Homo sapiens	filamin B(FLNB)
			FLNB	A0A804HJC2_HUMAN	Homo sapiens	filamin B(FLNB)
			FLNB	A0A804HL72_HUMAN	Homo sapiens	filamin B(FLNB)
			FLNB	H7C5L4_HUMAN	Homo sapiens	filamin B(FLNB)
			FLNB	E7EN95_HUMAN	Homo sapiens	filamin B(FLNB)
			FLNB	A0A0C4DGA1_HUMAN	Homo sapiens	filamin B(FLNB)
			FLNB	A0A024R321_HUMAN	Homo sapiens	filamin B(FLNB)
			FLNB	FLNB_HUMAN	Homo sapiens	filamin B(FLNB)
			FRRS1	FRRS1_HUMAN	Homo sapiens	ferric chelate reductase 1(FRRS1)
			FTH1	G3V192_HUMAN	Homo sapiens	ferritin heavy chain 1(FTH1)
			FTH1	Q6NZ44_HUMAN	Homo sapiens	ferritin heavy chain 1(FTH1)
			FTH1	E9PPQ4_HUMAN	Homo sapiens	ferritin heavy chain 1(FTH1)
			FTH1	E9PQR3_HUMAN	Homo sapiens	ferritin heavy chain 1(FTH1)
			FTH1	FRIH_HUMAN	Homo sapiens	ferritin heavy chain 1(FTH1)
			FTH1	E9PKM5_HUMAN	Homo sapiens	ferritin heavy chain 1(FTH1)
			FTH1	E9PRK8_HUMAN	Homo sapiens	ferritin heavy chain 1(FTH1)
			FTH1	E9PK45_HUMAN	Homo sapiens	ferritin heavy chain 1(FTH1)
			FTH1	Q6NS36_HUMAN	Homo sapiens	ferritin heavy chain 1(FTH1)
			FTH1	A0A024R525_HUMAN	Homo sapiens	ferritin heavy chain 1(FTH1)
			FTH1	G3V1D1_HUMAN	Homo sapiens	ferritin heavy chain 1(FTH1)
			FTH1	A9JQE1_HUMAN	Homo sapiens	ferritin heavy chain 1(FTH1)
			FTH1	E9PKY7_HUMAN	Homo sapiens	ferritin heavy chain 1(FTH1)
			FUCA1	B5MDC5_HUMAN	Homo sapiens	alpha-L-fucosidase 1(FUCA1)
			FUCA1	FUCO_HUMAN	Homo sapiens	alpha-L-fucosidase 1(FUCA1)
			G6PD	Q2Q9H2_HUMAN	Homo sapiens	glucose-6-phosphate dehydrogenase(G6PD)
			G6PD	A0A6G9IW12_HUMAN	Homo sapiens	glucose-6-phosphate dehydrogenase(G6PD)
			G6PD	Q0PHS3_HUMAN	Homo sapiens	glucose-6-phosphate dehydrogenase(G6PD)
			G6PD	E7EUI8_HUMAN	Homo sapiens	glucose-6-phosphate dehydrogenase(G6PD)
			G6PD	A0A2H4QGB6_HUMAN	Homo sapiens	glucose-6-phosphate dehydrogenase(G6PD)
			G6PD	E9PD92_HUMAN	Homo sapiens	glucose-6-phosphate dehydrogenase(G6PD)
			G6PD	A7IZZ3_HUMAN	Homo sapiens	glucose-6-phosphate dehydrogenase(G6PD)
			G6PD	Q0PHS4_HUMAN	Homo sapiens	glucose-6-phosphate dehydrogenase(G6PD)
			G6PD	Q2VF42_HUMAN	Homo sapiens	glucose-6-phosphate dehydrogenase(G6PD)
			G6PD	A2IBT6_HUMAN	Homo sapiens	glucose-6-phosphate dehydrogenase(G6PD)
			G6PD	Q0PHS1_HUMAN	Homo sapiens	glucose-6-phosphate dehydrogenase(G6PD)
			G6PD	Q2Q9B7_HUMAN	Homo sapiens	glucose-6-phosphate dehydrogenase(G6PD)
			G6PD	A0A2H4QGB2_HUMAN	Homo sapiens	glucose-6-phosphate dehydrogenase(G6PD)
			G6PD	Q0PHS5_HUMAN	Homo sapiens	glucose-6-phosphate dehydrogenase(G6PD)
			G6PD	Q0PHS2_HUMAN	Homo sapiens	glucose-6-phosphate dehydrogenase(G6PD)
			G6PD	A0A2H4QGB8_HUMAN	Homo sapiens	glucose-6-phosphate dehydrogenase(G6PD)
			G6PD	B6ZHS6_HUMAN	Homo sapiens	glucose-6-phosphate dehydrogenase(G6PD)
			G6PD	A0A384NL00_HUMAN	Homo sapiens	glucose-6-phosphate dehydrogenase(G6PD)
			G6PD	E7EM57_HUMAN	Homo sapiens	glucose-6-phosphate dehydrogenase(G6PD)
			G6PD	Q0PHS6_HUMAN	Homo sapiens	glucose-6-phosphate dehydrogenase(G6PD)
			G6PD	G6PD_HUMAN	Homo sapiens	glucose-6-phosphate dehydrogenase(G6PD)
			GALC	A0A087WX10_HUMAN	Homo sapiens	galactosylceramidase(GALC)
			GALC	A0A024R6E8_HUMAN	Homo sapiens	galactosylceramidase(GALC)
			GALC	G3V255_HUMAN	Homo sapiens	galactosylceramidase(GALC)
			GALC	G3V5E8_HUMAN	Homo sapiens	galactosylceramidase(GALC)
			GALC	GALC_HUMAN	Homo sapiens	galactosylceramidase(GALC)
			GALC	H0YJG8_HUMAN	Homo sapiens	galactosylceramidase(GALC)
			GALC	A0A0A0MQV0_HUMAN	Homo sapiens	galactosylceramidase(GALC)
			GALC	G3V4M2_HUMAN	Homo sapiens	galactosylceramidase(GALC)
			GALC	H0YJV6_HUMAN	Homo sapiens	galactosylceramidase(GALC)
			GALC	O95953_HUMAN	Homo sapiens	galactosylceramidase(GALC)
			GALNS	A0A7D4WJI5_HUMAN	Homo sapiens	galactosamine (N-acetyl)-6-sulfatase(GALNS)
			GALNS	H3BV24_HUMAN	Homo sapiens	galactosamine (N-acetyl)-6-sulfatase(GALNS)
			GALNS	H3BP66_HUMAN	Homo sapiens	galactosamine (N-acetyl)-6-sulfatase(GALNS)
			GALNS	H3BNU2_HUMAN	Homo sapiens	galactosamine (N-acetyl)-6-sulfatase(GALNS)
			GALNS	H3BSU9_HUMAN	Homo sapiens	galactosamine (N-acetyl)-6-sulfatase(GALNS)
			GALNS	Q6YL38_HUMAN	Homo sapiens	galactosamine (N-acetyl)-6-sulfatase(GALNS)
			GALNS	A0A7D4WTF4_HUMAN	Homo sapiens	galactosamine (N-acetyl)-6-sulfatase(GALNS)
			GALNS	Q96I49_HUMAN	Homo sapiens	galactosamine (N-acetyl)-6-sulfatase(GALNS)
			GALNS	A0A1A7UP97_HUMAN	Homo sapiens	galactosamine (N-acetyl)-6-sulfatase(GALNS)
			GALNS	A0A286S6D8_HUMAN	Homo sapiens	galactosamine (N-acetyl)-6-sulfatase(GALNS)
			GALNS	A0A2I6U1L6_HUMAN	Homo sapiens	galactosamine (N-acetyl)-6-sulfatase(GALNS)
			GALNS	GALNS_HUMAN	Homo sapiens	galactosamine (N-acetyl)-6-sulfatase(GALNS)
			GALNS	A0A7D4W8K5_HUMAN	Homo sapiens	galactosamine (N-acetyl)-6-sulfatase(GALNS)
			GALNS	Q6MZF5_HUMAN	Homo sapiens	galactosamine (N-acetyl)-6-sulfatase(GALNS)
			GAPDH	E7EUT5_HUMAN	Homo sapiens	glyceraldehyde-3-phosphate dehydrogenase(GAPDH)
			GAPDH	G3P_HUMAN	Homo sapiens	glyceraldehyde-3-phosphate dehydrogenase(GAPDH)
			GAPDH	Q0QET7_HUMAN	Homo sapiens	glyceraldehyde-3-phosphate dehydrogenase(GAPDH)
			GAPDH	V9HVZ4_HUMAN	Homo sapiens	glyceraldehyde-3-phosphate dehydrogenase(GAPDH)
			GDPD3	GDPD3_HUMAN	Homo sapiens	glycerophosphodiester phosphodiesterase domain containing 3(GDPD3)
			GDPD3	H3BPX3_HUMAN	Homo sapiens	glycerophosphodiester phosphodiesterase domain containing 3(GDPD3)
			GDPD3	H3BMN9_HUMAN	Homo sapiens	glycerophosphodiester phosphodiesterase domain containing 3(GDPD3)
			GGH	A0A7I2V5M0_HUMAN	Homo sapiens	gamma-glutamyl hydrolase(GGH)
			GGH	A0A7I2V5P2_HUMAN	Homo sapiens	gamma-glutamyl hydrolase(GGH)
			GGH	A0A7I2YQQ3_HUMAN	Homo sapiens	gamma-glutamyl hydrolase(GGH)
			GGH	A0A7I2V431_HUMAN	Homo sapiens	gamma-glutamyl hydrolase(GGH)
			GGH	A0A7I2V5X9_HUMAN	Homo sapiens	gamma-glutamyl hydrolase(GGH)
			GGH	GGH_HUMAN	Homo sapiens	gamma-glutamyl hydrolase(GGH)
			GLMP	A0A087X0W3_HUMAN	Homo sapiens	glycosylated lysosomal membrane protein(GLMP)
			GLMP	A0A087WV34_HUMAN	Homo sapiens	glycosylated lysosomal membrane protein(GLMP)
			GLMP	GLMP_HUMAN	Homo sapiens	glycosylated lysosomal membrane protein(GLMP)
			GLMP	V9GYX8_HUMAN	Homo sapiens	glycosylated lysosomal membrane protein(GLMP)
			GLMP	V9GYZ8_HUMAN	Homo sapiens	glycosylated lysosomal membrane protein(GLMP)
			GLMP	V9GXZ9_HUMAN	Homo sapiens	glycosylated lysosomal membrane protein(GLMP)
			GLMP	X6R6A3_HUMAN	Homo sapiens	glycosylated lysosomal membrane protein(GLMP)
			GLMP	V9GYY1_HUMAN	Homo sapiens	glycosylated lysosomal membrane protein(GLMP)
			GLOD4	GLOD4_HUMAN	Homo sapiens	glyoxalase domain containing 4(GLOD4)
			GLOD4	I3NI24_HUMAN	Homo sapiens	glyoxalase domain containing 4(GLOD4)
			GLOD4	I3NI27_HUMAN	Homo sapiens	glyoxalase domain containing 4(GLOD4)
			GLOD4	F6TLX2_HUMAN	Homo sapiens	glyoxalase domain containing 4(GLOD4)
			GLOD4	I3L1F4_HUMAN	Homo sapiens	glyoxalase domain containing 4(GLOD4)
			GLOD4	I3L3Q4_HUMAN	Homo sapiens	glyoxalase domain containing 4(GLOD4)
			GLOD4	I3L3G0_HUMAN	Homo sapiens	glyoxalase domain containing 4(GLOD4)
			GLOD4	K7ENF2_HUMAN	Homo sapiens	glyoxalase domain containing 4(GLOD4)
			GLOD4	I3L2C2_HUMAN	Homo sapiens	glyoxalase domain containing 4(GLOD4)
			GLOD4	I3L277_HUMAN	Homo sapiens	glyoxalase domain containing 4(GLOD4)
			GLOD4	I3L1I0_HUMAN	Homo sapiens	glyoxalase domain containing 4(GLOD4)
			GLRX	A0A024RAM2_HUMAN	Homo sapiens	glutaredoxin(GLRX)
			GLRX	GLRX1_HUMAN	Homo sapiens	glutaredoxin(GLRX)
			GM2A	SAP3_HUMAN	Homo sapiens	GM2 ganglioside activator(GM2A)
			GM2A	E5RJD0_HUMAN	Homo sapiens	GM2 ganglioside activator(GM2A)
			GM2A	L0R4Y4_HUMAN	Homo sapiens	GM2 ganglioside activator(GM2A)
			GM2A	H0YBY3_HUMAN	Homo sapiens	GM2 ganglioside activator(GM2A)
			GMPPB	A0A024R329_HUMAN	Homo sapiens	GDP-mannose pyrophosphorylase B(GMPPB)
			GMPPB	A0A7I2V4B5_HUMAN	Homo sapiens	GDP-mannose pyrophosphorylase B(GMPPB)
			GMPPB	A0A7I2YQI5_HUMAN	Homo sapiens	GDP-mannose pyrophosphorylase B(GMPPB)
			GMPPB	GMPPB_HUMAN	Homo sapiens	GDP-mannose pyrophosphorylase B(GMPPB)
			GMPPB	A0A7I2V691_HUMAN	Homo sapiens	GDP-mannose pyrophosphorylase B(GMPPB)
			GMPPB	A0A7I2V2Y5_HUMAN	Homo sapiens	GDP-mannose pyrophosphorylase B(GMPPB)
			GMPR	GMPR1_HUMAN	Homo sapiens	guanosine monophosphate reductase(GMPR)
			GMPR	Q7Z527_HUMAN	Homo sapiens	guanosine monophosphate reductase(GMPR)
			GMPR2	H0YMB3_HUMAN	Homo sapiens	guanosine monophosphate reductase 2(GMPR2)
			GMPR2	GMPR2_HUMAN	Homo sapiens	guanosine monophosphate reductase 2(GMPR2)
			GMPR2	H0YL68_HUMAN	Homo sapiens	guanosine monophosphate reductase 2(GMPR2)
			GMPR2	H0YMR9_HUMAN	Homo sapiens	guanosine monophosphate reductase 2(GMPR2)
			GMPR2	H0YNH0_HUMAN	Homo sapiens	guanosine monophosphate reductase 2(GMPR2)
			GMPR2	H0YNS9_HUMAN	Homo sapiens	guanosine monophosphate reductase 2(GMPR2)
			GMPR2	H0YLB8_HUMAN	Homo sapiens	guanosine monophosphate reductase 2(GMPR2)
			GMPR2	A0A0B4J281_HUMAN	Homo sapiens	guanosine monophosphate reductase 2(GMPR2)
			GMPR2	H0YNJ6_HUMAN	Homo sapiens	guanosine monophosphate reductase 2(GMPR2)
			GMPR2	H0YN22_HUMAN	Homo sapiens	guanosine monophosphate reductase 2(GMPR2)
			GMPR2	H0YKK3_HUMAN	Homo sapiens	guanosine monophosphate reductase 2(GMPR2)
			GMPR2	H0YMW6_HUMAN	Homo sapiens	guanosine monophosphate reductase 2(GMPR2)
			GMPR2	A0A087WWM4_HUMAN	Homo sapiens	guanosine monophosphate reductase 2(GMPR2)
			GMPR2	H0YN74_HUMAN	Homo sapiens	guanosine monophosphate reductase 2(GMPR2)
			GMPR2	H0YLV5_HUMAN	Homo sapiens	guanosine monophosphate reductase 2(GMPR2)
			GMPR2	Q86SZ5_HUMAN	Homo sapiens	guanosine monophosphate reductase 2(GMPR2)
			GMPR2	H0YK13_HUMAN	Homo sapiens	guanosine monophosphate reductase 2(GMPR2)
			GMPR2	H0YMV5_HUMAN	Homo sapiens	guanosine monophosphate reductase 2(GMPR2)
			GMPR2	H0YMG3_HUMAN	Homo sapiens	guanosine monophosphate reductase 2(GMPR2)
			GMPR2	H0YK71_HUMAN	Homo sapiens	guanosine monophosphate reductase 2(GMPR2)
			GMPR2	F8WAN9_HUMAN	Homo sapiens	guanosine monophosphate reductase 2(GMPR2)
			GMPR2	Q6PKC0_HUMAN	Homo sapiens	guanosine monophosphate reductase 2(GMPR2)
			GMPR2	H0YKE1_HUMAN	Homo sapiens	guanosine monophosphate reductase 2(GMPR2)
			GNS	H7C3P4_HUMAN	Homo sapiens	glucosamine (N-acetyl)-6-sulfatase(GNS)
			GNS	A0A024RBC5_HUMAN	Homo sapiens	glucosamine (N-acetyl)-6-sulfatase(GNS)
			GNS	Q7Z3X3_HUMAN	Homo sapiens	glucosamine (N-acetyl)-6-sulfatase(GNS)
			GNS	F5H4C6_HUMAN	Homo sapiens	glucosamine (N-acetyl)-6-sulfatase(GNS)
			GNS	A0A0S2Z3S2_HUMAN	Homo sapiens	glucosamine (N-acetyl)-6-sulfatase(GNS)
			GNS	H0YFA9_HUMAN	Homo sapiens	glucosamine (N-acetyl)-6-sulfatase(GNS)
			GNS	GNS_HUMAN	Homo sapiens	glucosamine (N-acetyl)-6-sulfatase(GNS)
			GNS	F6S8M0_HUMAN	Homo sapiens	glucosamine (N-acetyl)-6-sulfatase(GNS)
			GOT1	AATC_HUMAN	Homo sapiens	glutamic-oxaloacetic transaminase 1(GOT1)
			GOT1	A0A140VK69_HUMAN	Homo sapiens	glutamic-oxaloacetic transaminase 1(GOT1)
			GPI	K7ERK8_HUMAN	Homo sapiens	glucose-6-phosphate isomerase(GPI)
			GPI	K7EPY4_HUMAN	Homo sapiens	glucose-6-phosphate isomerase(GPI)
			GPI	K7ERC6_HUMAN	Homo sapiens	glucose-6-phosphate isomerase(GPI)
			GPI	K7EP41_HUMAN	Homo sapiens	glucose-6-phosphate isomerase(GPI)
			GPI	A0A0G2JLI6_HUMAN	Homo sapiens	glucose-6-phosphate isomerase(GPI)
			GPI	A0A2U3TZU2_HUMAN	Homo sapiens	glucose-6-phosphate isomerase(GPI)
			GPI	A0A0J9YYH3_HUMAN	Homo sapiens	glucose-6-phosphate isomerase(GPI)
			GPI	K7EIL4_HUMAN	Homo sapiens	glucose-6-phosphate isomerase(GPI)
			GPI	A0A0J9YXM3_HUMAN	Homo sapiens	glucose-6-phosphate isomerase(GPI)
			GPI	K7ENA0_HUMAN	Homo sapiens	glucose-6-phosphate isomerase(GPI)
			GPI	A0A2R8YF08_HUMAN	Homo sapiens	glucose-6-phosphate isomerase(GPI)
			GPI	B4DE36_HUMAN	Homo sapiens	glucose-6-phosphate isomerase(GPI)
			GPI	A0A0J9YX90_HUMAN	Homo sapiens	glucose-6-phosphate isomerase(GPI)
			GPI	A0A0J9YXP8_HUMAN	Homo sapiens	glucose-6-phosphate isomerase(GPI)
			GPI	K7ELR7_HUMAN	Homo sapiens	glucose-6-phosphate isomerase(GPI)
			GPI	G6PI_HUMAN	Homo sapiens	glucose-6-phosphate isomerase(GPI)
			GPI	A0A0J9YXH9_HUMAN	Homo sapiens	glucose-6-phosphate isomerase(GPI)
			GPI	A0A0J9YYI8_HUMAN	Homo sapiens	glucose-6-phosphate isomerase(GPI)
			GPI	A0A2R8Y6C7_HUMAN	Homo sapiens	glucose-6-phosphate isomerase(GPI)
			GPI	K7EQ48_HUMAN	Homo sapiens	glucose-6-phosphate isomerase(GPI)
			GPX1	A0A024R2T1_HUMAN	Homo sapiens	glutathione peroxidase 1(GPX1)
			GPX1	GPX1_HUMAN	Homo sapiens	glutathione peroxidase 1(GPX1)
			GPX1	A0A7I2YMD7_HUMAN	Homo sapiens	glutathione peroxidase 1(GPX1)
			GPX1	A0A2R8Y6B6_HUMAN	Homo sapiens	glutathione peroxidase 1(GPX1)
			GPX1	Q6NSD4_HUMAN	Homo sapiens	glutathione peroxidase 1(GPX1)
			GPX1	X5D926_HUMAN	Homo sapiens	glutathione peroxidase 1(GPX1)
			GPX1	X5DQZ7_HUMAN	Homo sapiens	glutathione peroxidase 1(GPX1)
			GPX1	A0A7I2UQ36_HUMAN	Homo sapiens	glutathione peroxidase 1(GPX1)
			GPX1	Q7L4Q3_HUMAN	Homo sapiens	glutathione peroxidase 1(GPX1)
			GPX6	A0A182DWH6_HUMAN	Homo sapiens	glutathione peroxidase 6(GPX6)
			GPX6	GPX6_HUMAN	Homo sapiens	glutathione peroxidase 6(GPX6)
			GPX6	A3KN74_HUMAN	Homo sapiens	glutathione peroxidase 6(GPX6)
			GPX6	A0A087X0K3_HUMAN	Homo sapiens	glutathione peroxidase 6(GPX6)
			GSS	A0A2R8Y2X9_HUMAN	Homo sapiens	glutathione synthetase(GSS)
			GSS	A0A2R8Y6Y6_HUMAN	Homo sapiens	glutathione synthetase(GSS)
			GSS	A0A0S2Z4J7_HUMAN	Homo sapiens	glutathione synthetase(GSS)
			GSS	V9HWJ1_HUMAN	Homo sapiens	glutathione synthetase(GSS)
			GSS	A0A2R8Y4V9_HUMAN	Homo sapiens	glutathione synthetase(GSS)
			GSS	A0A2R8Y7I7_HUMAN	Homo sapiens	glutathione synthetase(GSS)
			GSS	A0A2R8Y446_HUMAN	Homo sapiens	glutathione synthetase(GSS)
			GSS	GSHB_HUMAN	Homo sapiens	glutathione synthetase(GSS)
			GSS	A0A2R8Y790_HUMAN	Homo sapiens	glutathione synthetase(GSS)
			GSS	A0A2R8Y2F2_HUMAN	Homo sapiens	glutathione synthetase(GSS)
			GSS	A0A2R8Y5T7_HUMAN	Homo sapiens	glutathione synthetase(GSS)
			GSS	A0A2R8Y6Q7_HUMAN	Homo sapiens	glutathione synthetase(GSS)
			GSS	A0A2R8YF34_HUMAN	Homo sapiens	glutathione synthetase(GSS)
			GSS	A0A2R8Y430_HUMAN	Homo sapiens	glutathione synthetase(GSS)
			GSTO1	GSTO1_HUMAN	Homo sapiens	glutathione S-transferase omega 1(GSTO1)
			GSTO1	Q5TA02_HUMAN	Homo sapiens	glutathione S-transferase omega 1(GSTO1)
			GSTO1	V9HWG9_HUMAN	Homo sapiens	glutathione S-transferase omega 1(GSTO1)
			GSTO1	Q5TA01_HUMAN	Homo sapiens	glutathione S-transferase omega 1(GSTO1)
			HACD2	HACD2_HUMAN	Homo sapiens	3-hydroxyacyl-CoA dehydratase 2(HACD2)
			HACD2	H7C4K8_HUMAN	Homo sapiens	3-hydroxyacyl-CoA dehydratase 2(HACD2)
			HACD2	C9JWG1_HUMAN	Homo sapiens	3-hydroxyacyl-CoA dehydratase 2(HACD2)
			HACL1	B4DXR1_HUMAN	Homo sapiens	2-hydroxyacyl-CoA lyase 1(HACL1)
			HACL1	C9JJM7_HUMAN	Homo sapiens	2-hydroxyacyl-CoA lyase 1(HACL1)
			HACL1	F8WCH9_HUMAN	Homo sapiens	2-hydroxyacyl-CoA lyase 1(HACL1)
			HACL1	B3KPX4_HUMAN	Homo sapiens	2-hydroxyacyl-CoA lyase 1(HACL1)
			HACL1	C9J306_HUMAN	Homo sapiens	2-hydroxyacyl-CoA lyase 1(HACL1)
			HACL1	HACL1_HUMAN	Homo sapiens	2-hydroxyacyl-CoA lyase 1(HACL1)
			HACL1	Q7Z773_HUMAN	Homo sapiens	2-hydroxyacyl-CoA lyase 1(HACL1)
			HADHA	A0A2R8Y4E0_HUMAN	Homo sapiens	hydroxyacyl-CoA dehydrogenase trifunctional multienzyme complex subunit alpha(HADHA)
			HADHA	H0YFD6_HUMAN	Homo sapiens	hydroxyacyl-CoA dehydrogenase trifunctional multienzyme complex subunit alpha(HADHA)
			HADHA	A0A2R8Y688_HUMAN	Homo sapiens	hydroxyacyl-CoA dehydrogenase trifunctional multienzyme complex subunit alpha(HADHA)
			HADHA	A0A2R8Y4F5_HUMAN	Homo sapiens	hydroxyacyl-CoA dehydrogenase trifunctional multienzyme complex subunit alpha(HADHA)
			HADHA	A0A2R8YDM1_HUMAN	Homo sapiens	hydroxyacyl-CoA dehydrogenase trifunctional multienzyme complex subunit alpha(HADHA)
			HADHA	ECHA_HUMAN	Homo sapiens	hydroxyacyl-CoA dehydrogenase trifunctional multienzyme complex subunit alpha(HADHA)
			HADHA	A0A2R8YG21_HUMAN	Homo sapiens	hydroxyacyl-CoA dehydrogenase trifunctional multienzyme complex subunit alpha(HADHA)
			HADHA	E9KL44_HUMAN	Homo sapiens	hydroxyacyl-CoA dehydrogenase trifunctional multienzyme complex subunit alpha(HADHA)
			HADHB	B5MD38_HUMAN	Homo sapiens	hydroxyacyl-CoA dehydrogenase trifunctional multienzyme complex subunit beta(HADHB)
			HADHB	C9JEY0_HUMAN	Homo sapiens	hydroxyacyl-CoA dehydrogenase trifunctional multienzyme complex subunit beta(HADHB)
			HADHB	D6W539_HUMAN	Homo sapiens	hydroxyacyl-CoA dehydrogenase trifunctional multienzyme complex subunit beta(HADHB)
			HADHB	F5GZQ3_HUMAN	Homo sapiens	hydroxyacyl-CoA dehydrogenase trifunctional multienzyme complex subunit beta(HADHB)
			HADHB	ECHB_HUMAN	Homo sapiens	hydroxyacyl-CoA dehydrogenase trifunctional multienzyme complex subunit beta(HADHB)
			HADHB	C9JE81_HUMAN	Homo sapiens	hydroxyacyl-CoA dehydrogenase trifunctional multienzyme complex subunit beta(HADHB)
			HADHB	C9K0M0_HUMAN	Homo sapiens	hydroxyacyl-CoA dehydrogenase trifunctional multienzyme complex subunit beta(HADHB)
			HEXA	H3BTD4_HUMAN	Homo sapiens	hexosaminidase subunit alpha(HEXA)
			HEXA	A0A804HIQ5_HUMAN	Homo sapiens	hexosaminidase subunit alpha(HEXA)
			HEXA	A0A804HIU3_HUMAN	Homo sapiens	hexosaminidase subunit alpha(HEXA)
			HEXA	HEXA_HUMAN	Homo sapiens	hexosaminidase subunit alpha(HEXA)
			HEXA	A0A804HJK0_HUMAN	Homo sapiens	hexosaminidase subunit alpha(HEXA)
			HEXA	G3XL80_HUMAN	Homo sapiens	hexosaminidase subunit alpha(HEXA)
			HEXA	G8FGB2_HUMAN	Homo sapiens	hexosaminidase subunit alpha(HEXA)
			HEXA	G3XL49_HUMAN	Homo sapiens	hexosaminidase subunit alpha(HEXA)
			HEXA	H3BS10_HUMAN	Homo sapiens	hexosaminidase subunit alpha(HEXA)
			HEXA	A0A0S2Z3X0_HUMAN	Homo sapiens	hexosaminidase subunit alpha(HEXA)
			HEXA	G3XL82_HUMAN	Homo sapiens	hexosaminidase subunit alpha(HEXA)
			HEXA	A0A804HIC8_HUMAN	Homo sapiens	hexosaminidase subunit alpha(HEXA)
			HEXA	H3BT62_HUMAN	Homo sapiens	hexosaminidase subunit alpha(HEXA)
			HEXA	H3BU85_HUMAN	Homo sapiens	hexosaminidase subunit alpha(HEXA)
			HEXA	H3BQ04_HUMAN	Homo sapiens	hexosaminidase subunit alpha(HEXA)
			HEXA	A0A0S2Z3M0_HUMAN	Homo sapiens	hexosaminidase subunit alpha(HEXA)
			HEXA	H3BVH8_HUMAN	Homo sapiens	hexosaminidase subunit alpha(HEXA)
			HEXA	V9H0A6_HUMAN	Homo sapiens	hexosaminidase subunit alpha(HEXA)
			HEXA	A0A0S2Z3W3_HUMAN	Homo sapiens	hexosaminidase subunit alpha(HEXA)
			HEXA	Q9BVJ8_HUMAN	Homo sapiens	hexosaminidase subunit alpha(HEXA)
			HEXA	H3BRP6_HUMAN	Homo sapiens	hexosaminidase subunit alpha(HEXA)
			HEXA	A0A0S2Z3U8_HUMAN	Homo sapiens	hexosaminidase subunit alpha(HEXA)
			HEXA	G3XL48_HUMAN	Homo sapiens	hexosaminidase subunit alpha(HEXA)
			HEXA	G3XL79_HUMAN	Homo sapiens	hexosaminidase subunit alpha(HEXA)
			HEXA	V9H096_HUMAN	Homo sapiens	hexosaminidase subunit alpha(HEXA)
			HEXA	A0A087WTY2_HUMAN	Homo sapiens	hexosaminidase subunit alpha(HEXA)
			HEXA	A0A804HKX5_HUMAN	Homo sapiens	hexosaminidase subunit alpha(HEXA)
			HEXA	G3XL78_HUMAN	Homo sapiens	hexosaminidase subunit alpha(HEXA)
			HEXA	G3XL81_HUMAN	Homo sapiens	hexosaminidase subunit alpha(HEXA)
			HEXA	A0A804HJ97_HUMAN	Homo sapiens	hexosaminidase subunit alpha(HEXA)
			HEXA	A0A804HK32_HUMAN	Homo sapiens	hexosaminidase subunit alpha(HEXA)
			HEXA	B4DVA7_HUMAN	Homo sapiens	hexosaminidase subunit alpha(HEXA)
			HEXA	V9H0E1_HUMAN	Homo sapiens	hexosaminidase subunit alpha(HEXA)
			HEXA	G3XL83_HUMAN	Homo sapiens	hexosaminidase subunit alpha(HEXA)
			HEXA	Q16017_HUMAN	Homo sapiens	hexosaminidase subunit alpha(HEXA)
			HEXA	A0A804HIC7_HUMAN	Homo sapiens	hexosaminidase subunit alpha(HEXA)
			HEXA	A0A804HLJ5_HUMAN	Homo sapiens	hexosaminidase subunit alpha(HEXA)
			HEXA	H3BP20_HUMAN	Homo sapiens	hexosaminidase subunit alpha(HEXA)
			HEXA	A0A0S2Z3L7_HUMAN	Homo sapiens	hexosaminidase subunit alpha(HEXA)
			HEXB	HEXB_HUMAN	Homo sapiens	hexosaminidase subunit beta(HEXB)
			HEXB	H0YA83_HUMAN	Homo sapiens	hexosaminidase subunit beta(HEXB)
			HEXB	A0A024RAJ6_HUMAN	Homo sapiens	hexosaminidase subunit beta(HEXB)
			HEXB	D6REQ8_HUMAN	Homo sapiens	hexosaminidase subunit beta(HEXB)
			HEXB	H0Y9M3_HUMAN	Homo sapiens	hexosaminidase subunit beta(HEXB)
			HEXB	Q5URX0_HUMAN	Homo sapiens	hexosaminidase subunit beta(HEXB)
			HEXB	H0Y9B6_HUMAN	Homo sapiens	hexosaminidase subunit beta(HEXB)
			HMGCS1	D6RIW1_HUMAN	Homo sapiens	3-hydroxy-3-methylglutaryl-CoA synthase 1(HMGCS1)
			HMGCS1	HMCS1_HUMAN	Homo sapiens	3-hydroxy-3-methylglutaryl-CoA synthase 1(HMGCS1)
			HMGCS1	A0A024R059_HUMAN	Homo sapiens	3-hydroxy-3-methylglutaryl-CoA synthase 1(HMGCS1)
			HMOX1	B1AHA8_HUMAN	Homo sapiens	heme oxygenase 1(HMOX1)
			HMOX1	D2K7W4_HUMAN	Homo sapiens	heme oxygenase 1(HMOX1)
			HMOX1	A0A7I2V3I1_HUMAN	Homo sapiens	heme oxygenase 1(HMOX1)
			HMOX1	A0A7I2V3M0_HUMAN	Homo sapiens	heme oxygenase 1(HMOX1)
			HMOX1	Q6FH11_HUMAN	Homo sapiens	heme oxygenase 1(HMOX1)
			HMOX1	Q96DI8_HUMAN	Homo sapiens	heme oxygenase 1(HMOX1)
			HMOX1	A0A7I2V277_HUMAN	Homo sapiens	heme oxygenase 1(HMOX1)
			HMOX1	F2YMD9_HUMAN	Homo sapiens	heme oxygenase 1(HMOX1)
			HMOX1	HMOX1_HUMAN	Homo sapiens	heme oxygenase 1(HMOX1)
			HMOX1	A0A7I2YQL9_HUMAN	Homo sapiens	heme oxygenase 1(HMOX1)
			HNRNPA1	A0A7I2V3K5_HUMAN	Homo sapiens	heterogeneous nuclear ribonucleoprotein A1(HNRNPA1)
			HNRNPA1	A0A7I2V3R8_HUMAN	Homo sapiens	heterogeneous nuclear ribonucleoprotein A1(HNRNPA1)
			HNRNPA1	A0A7I2V5P1_HUMAN	Homo sapiens	heterogeneous nuclear ribonucleoprotein A1(HNRNPA1)
			HNRNPA1	A0A7I2V5T1_HUMAN	Homo sapiens	heterogeneous nuclear ribonucleoprotein A1(HNRNPA1)
			HNRNPA1	A0A7I2V3J5_HUMAN	Homo sapiens	heterogeneous nuclear ribonucleoprotein A1(HNRNPA1)
			HNRNPA1	A0A7I2V3S1_HUMAN	Homo sapiens	heterogeneous nuclear ribonucleoprotein A1(HNRNPA1)
			HNRNPA1	F8W646_HUMAN	Homo sapiens	heterogeneous nuclear ribonucleoprotein A1(HNRNPA1)
			HNRNPA1	A0A7I2V661_HUMAN	Homo sapiens	heterogeneous nuclear ribonucleoprotein A1(HNRNPA1)
			HNRNPA1	A0A7I2V2M7_HUMAN	Homo sapiens	heterogeneous nuclear ribonucleoprotein A1(HNRNPA1)
			HNRNPA1	A0A7I2YQJ2_HUMAN	Homo sapiens	heterogeneous nuclear ribonucleoprotein A1(HNRNPA1)
			HNRNPA1	A0A7I2V4P7_HUMAN	Homo sapiens	heterogeneous nuclear ribonucleoprotein A1(HNRNPA1)
			HNRNPA1	A0A7I2V2F1_HUMAN	Homo sapiens	heterogeneous nuclear ribonucleoprotein A1(HNRNPA1)
			HNRNPA1	A0A7I2V3W4_HUMAN	Homo sapiens	heterogeneous nuclear ribonucleoprotein A1(HNRNPA1)
			HNRNPA1	A0A7I2V434_HUMAN	Homo sapiens	heterogeneous nuclear ribonucleoprotein A1(HNRNPA1)
			HNRNPA1	A0A7I2V595_HUMAN	Homo sapiens	heterogeneous nuclear ribonucleoprotein A1(HNRNPA1)
			HNRNPA1	A0A7I2V497_HUMAN	Homo sapiens	heterogeneous nuclear ribonucleoprotein A1(HNRNPA1)
			HNRNPA1	A0A7I2YQY2_HUMAN	Homo sapiens	heterogeneous nuclear ribonucleoprotein A1(HNRNPA1)
			HNRNPA1	A0A7I2V2Q7_HUMAN	Homo sapiens	heterogeneous nuclear ribonucleoprotein A1(HNRNPA1)
			HNRNPA1	A0A7I2V4M0_HUMAN	Homo sapiens	heterogeneous nuclear ribonucleoprotein A1(HNRNPA1)
			HNRNPA1	A0A7I2V520_HUMAN	Homo sapiens	heterogeneous nuclear ribonucleoprotein A1(HNRNPA1)
			HNRNPA1	A0A7I2V5W8_HUMAN	Homo sapiens	heterogeneous nuclear ribonucleoprotein A1(HNRNPA1)
			HNRNPA1	A0A7I2V453_HUMAN	Homo sapiens	heterogeneous nuclear ribonucleoprotein A1(HNRNPA1)
			HNRNPA1	A0A7I2V360_HUMAN	Homo sapiens	heterogeneous nuclear ribonucleoprotein A1(HNRNPA1)
			HNRNPA1	H0YH80_HUMAN	Homo sapiens	heterogeneous nuclear ribonucleoprotein A1(HNRNPA1)
			HNRNPA1	A0A7I2V3U8_HUMAN	Homo sapiens	heterogeneous nuclear ribonucleoprotein A1(HNRNPA1)
			HNRNPA1	A0A7I2V4F8_HUMAN	Homo sapiens	heterogeneous nuclear ribonucleoprotein A1(HNRNPA1)
			HNRNPA1	A0A7I2V666_HUMAN	Homo sapiens	heterogeneous nuclear ribonucleoprotein A1(HNRNPA1)
			HNRNPA1	A0A7I2V2X1_HUMAN	Homo sapiens	heterogeneous nuclear ribonucleoprotein A1(HNRNPA1)
			HNRNPA1	ROA1_HUMAN	Homo sapiens	heterogeneous nuclear ribonucleoprotein A1(HNRNPA1)
			HNRNPA1	A0A7I2V2W8_HUMAN	Homo sapiens	heterogeneous nuclear ribonucleoprotein A1(HNRNPA1)
			HNRNPA1	A0A7I2V3C7_HUMAN	Homo sapiens	heterogeneous nuclear ribonucleoprotein A1(HNRNPA1)
			HNRNPA1	A0A7I2V4E2_HUMAN	Homo sapiens	heterogeneous nuclear ribonucleoprotein A1(HNRNPA1)
			HNRNPA1	A0A7I2V5H0_HUMAN	Homo sapiens	heterogeneous nuclear ribonucleoprotein A1(HNRNPA1)
			HNRNPA1	A0A024RAZ7_HUMAN	Homo sapiens	heterogeneous nuclear ribonucleoprotein A1(HNRNPA1)
			HNRNPA1	A0A7I2V5U9_HUMAN	Homo sapiens	heterogeneous nuclear ribonucleoprotein A1(HNRNPA1)
			HNRNPA1	A0A7I2V3F4_HUMAN	Homo sapiens	heterogeneous nuclear ribonucleoprotein A1(HNRNPA1)
			HNRNPA1	A0A7I2YQV3_HUMAN	Homo sapiens	heterogeneous nuclear ribonucleoprotein A1(HNRNPA1)
			HNRNPA1	F8VZ49_HUMAN	Homo sapiens	heterogeneous nuclear ribonucleoprotein A1(HNRNPA1)
			HNRNPA1	A0A7I2V2Z4_HUMAN	Homo sapiens	heterogeneous nuclear ribonucleoprotein A1(HNRNPA1)
			HNRNPA1	A0A7I2V3U9_HUMAN	Homo sapiens	heterogeneous nuclear ribonucleoprotein A1(HNRNPA1)
			HNRNPA1	A0A7I2V459_HUMAN	Homo sapiens	heterogeneous nuclear ribonucleoprotein A1(HNRNPA1)
			HNRNPA1	A0A7I2YQ85_HUMAN	Homo sapiens	heterogeneous nuclear ribonucleoprotein A1(HNRNPA1)
			HNRNPA1	F8VTQ5_HUMAN	Homo sapiens	heterogeneous nuclear ribonucleoprotein A1(HNRNPA1)
			HNRNPA1	A0A7I2V5L7_HUMAN	Homo sapiens	heterogeneous nuclear ribonucleoprotein A1(HNRNPA1)
			HNRNPA1	A0A7I2V5N7_HUMAN	Homo sapiens	heterogeneous nuclear ribonucleoprotein A1(HNRNPA1)
			HNRNPA1	A0A7I2YQW0_HUMAN	Homo sapiens	heterogeneous nuclear ribonucleoprotein A1(HNRNPA1)
			HNRNPA1	A0A7I2YQV6_HUMAN	Homo sapiens	heterogeneous nuclear ribonucleoprotein A1(HNRNPA1)
			HNRNPA1	A0A7I2V3W0_HUMAN	Homo sapiens	heterogeneous nuclear ribonucleoprotein A1(HNRNPA1)
			HNRNPA1	A0A7I2V4R7_HUMAN	Homo sapiens	heterogeneous nuclear ribonucleoprotein A1(HNRNPA1)
			HNRNPA1	A0A7I2V2R4_HUMAN	Homo sapiens	heterogeneous nuclear ribonucleoprotein A1(HNRNPA1)
			HNRNPA1	A0A7I2V334_HUMAN	Homo sapiens	heterogeneous nuclear ribonucleoprotein A1(HNRNPA1)
			HNRNPA1	A0A7I2V2L6_HUMAN	Homo sapiens	heterogeneous nuclear ribonucleoprotein A1(HNRNPA1)
			HNRNPA1	A0A7I2YQR6_HUMAN	Homo sapiens	heterogeneous nuclear ribonucleoprotein A1(HNRNPA1)
			HNRNPA1	A0A024RB53_HUMAN	Homo sapiens	heterogeneous nuclear ribonucleoprotein A1(HNRNPA1)
			HNRNPA1	F8W6I7_HUMAN	Homo sapiens	heterogeneous nuclear ribonucleoprotein A1(HNRNPA1)
			HNRNPA1	A0A7I2YQU4_HUMAN	Homo sapiens	heterogeneous nuclear ribonucleoprotein A1(HNRNPA1)
			HNRNPA1	F8VYN5_HUMAN	Homo sapiens	heterogeneous nuclear ribonucleoprotein A1(HNRNPA1)
			HNRNPA1	A0A7I2YQX9_HUMAN	Homo sapiens	heterogeneous nuclear ribonucleoprotein A1(HNRNPA1)
			HNRNPA2B1	A0A087WUI2_HUMAN	Homo sapiens	heterogeneous nuclear ribonucleoprotein A2/B1(HNRNPA2B1)
			HNRNPA2B1	A0A7I2V323_HUMAN	Homo sapiens	heterogeneous nuclear ribonucleoprotein A2/B1(HNRNPA2B1)
			HNRNPA2B1	A0A7I2V4S4_HUMAN	Homo sapiens	heterogeneous nuclear ribonucleoprotein A2/B1(HNRNPA2B1)
			HNRNPA2B1	A0A7I2V3P7_HUMAN	Homo sapiens	heterogeneous nuclear ribonucleoprotein A2/B1(HNRNPA2B1)
			HNRNPA2B1	A0A7I2V3P1_HUMAN	Homo sapiens	heterogeneous nuclear ribonucleoprotein A2/B1(HNRNPA2B1)
			HNRNPA2B1	I6L957_HUMAN	Homo sapiens	heterogeneous nuclear ribonucleoprotein A2/B1(HNRNPA2B1)
			HNRNPA2B1	A0A7I2V4N0_HUMAN	Homo sapiens	heterogeneous nuclear ribonucleoprotein A2/B1(HNRNPA2B1)
			HNRNPA2B1	A0A7I2YQN4_HUMAN	Homo sapiens	heterogeneous nuclear ribonucleoprotein A2/B1(HNRNPA2B1)
			HNRNPA2B1	A0A7I2V4N1_HUMAN	Homo sapiens	heterogeneous nuclear ribonucleoprotein A2/B1(HNRNPA2B1)
			HNRNPA2B1	A0A024RA28_HUMAN	Homo sapiens	heterogeneous nuclear ribonucleoprotein A2/B1(HNRNPA2B1)
			HNRNPA2B1	A0A7I2V4I6_HUMAN	Homo sapiens	heterogeneous nuclear ribonucleoprotein A2/B1(HNRNPA2B1)
			HNRNPA2B1	ROA2_HUMAN	Homo sapiens	heterogeneous nuclear ribonucleoprotein A2/B1(HNRNPA2B1)
			HNRNPA3	A0A7I2V2R3_HUMAN	Homo sapiens	heterogeneous nuclear ribonucleoprotein A3(HNRNPA3)
			HNRNPA3	H7C1J8_HUMAN	Homo sapiens	heterogeneous nuclear ribonucleoprotein A3(HNRNPA3)
			HNRNPA3	A0A7I2V4G0_HUMAN	Homo sapiens	heterogeneous nuclear ribonucleoprotein A3(HNRNPA3)
			HNRNPA3	ROA3_HUMAN	Homo sapiens	heterogeneous nuclear ribonucleoprotein A3(HNRNPA3)
			HNRNPA3	A0A384NL63_HUMAN	Homo sapiens	heterogeneous nuclear ribonucleoprotein A3(HNRNPA3)
			HNRNPA3	A0A7I2V402_HUMAN	Homo sapiens	heterogeneous nuclear ribonucleoprotein A3(HNRNPA3)
			HNRNPA3	A0A7I2V5D8_HUMAN	Homo sapiens	heterogeneous nuclear ribonucleoprotein A3(HNRNPA3)
			HNRNPA3	A0A7I2V4J6_HUMAN	Homo sapiens	heterogeneous nuclear ribonucleoprotein A3(HNRNPA3)
			HNRNPA3	B4DDB6_HUMAN	Homo sapiens	heterogeneous nuclear ribonucleoprotein A3(HNRNPA3)
			HNRNPH1	E7EQJ0_HUMAN	Homo sapiens	heterogeneous nuclear ribonucleoprotein H1(HNRNPH1)
			HNRNPH1	D6RFM3_HUMAN	Homo sapiens	heterogeneous nuclear ribonucleoprotein H1(HNRNPH1)
			HNRNPH1	H0YBW2_HUMAN	Homo sapiens	heterogeneous nuclear ribonucleoprotein H1(HNRNPH1)
			HNRNPH1	E7EN40_HUMAN	Homo sapiens	heterogeneous nuclear ribonucleoprotein H1(HNRNPH1)
			HNRNPH1	D6RBM0_HUMAN	Homo sapiens	heterogeneous nuclear ribonucleoprotein H1(HNRNPH1)
			HNRNPH1	A0A384MEJ3_HUMAN	Homo sapiens	heterogeneous nuclear ribonucleoprotein H1(HNRNPH1)
			HNRNPH1	H0YBK1_HUMAN	Homo sapiens	heterogeneous nuclear ribonucleoprotein H1(HNRNPH1)
			HNRNPH1	D6RDU3_HUMAN	Homo sapiens	heterogeneous nuclear ribonucleoprotein H1(HNRNPH1)
			HNRNPH1	H0YAQ2_HUMAN	Homo sapiens	heterogeneous nuclear ribonucleoprotein H1(HNRNPH1)
			HNRNPH1	D6R9D3_HUMAN	Homo sapiens	heterogeneous nuclear ribonucleoprotein H1(HNRNPH1)
			HNRNPH1	D6RJ04_HUMAN	Homo sapiens	heterogeneous nuclear ribonucleoprotein H1(HNRNPH1)
			HNRNPH1	D6RIU0_HUMAN	Homo sapiens	heterogeneous nuclear ribonucleoprotein H1(HNRNPH1)
			HNRNPH1	D6RIT2_HUMAN	Homo sapiens	heterogeneous nuclear ribonucleoprotein H1(HNRNPH1)
			HNRNPH1	E5RJ94_HUMAN	Homo sapiens	heterogeneous nuclear ribonucleoprotein H1(HNRNPH1)
			HNRNPH1	D6RIH9_HUMAN	Homo sapiens	heterogeneous nuclear ribonucleoprotein H1(HNRNPH1)
			HNRNPH1	G8JLB6_HUMAN	Homo sapiens	heterogeneous nuclear ribonucleoprotein H1(HNRNPH1)
			HNRNPH1	H0YBG7_HUMAN	Homo sapiens	heterogeneous nuclear ribonucleoprotein H1(HNRNPH1)
			HNRNPH1	D6RAM1_HUMAN	Homo sapiens	heterogeneous nuclear ribonucleoprotein H1(HNRNPH1)
			HNRNPH1	E5RGV0_HUMAN	Homo sapiens	heterogeneous nuclear ribonucleoprotein H1(HNRNPH1)
			HNRNPH1	D6RF17_HUMAN	Homo sapiens	heterogeneous nuclear ribonucleoprotein H1(HNRNPH1)
			HNRNPH1	E5RGH4_HUMAN	Homo sapiens	heterogeneous nuclear ribonucleoprotein H1(HNRNPH1)
			HNRNPH1	E9PCY7_HUMAN	Homo sapiens	heterogeneous nuclear ribonucleoprotein H1(HNRNPH1)
			HNRNPH1	H0YBD7_HUMAN	Homo sapiens	heterogeneous nuclear ribonucleoprotein H1(HNRNPH1)
			HNRNPH1	D6RDL0_HUMAN	Homo sapiens	heterogeneous nuclear ribonucleoprotein H1(HNRNPH1)
			HNRNPH1	D6R9T0_HUMAN	Homo sapiens	heterogeneous nuclear ribonucleoprotein H1(HNRNPH1)
			HNRNPH1	H0YB39_HUMAN	Homo sapiens	heterogeneous nuclear ribonucleoprotein H1(HNRNPH1)
			HNRNPH1	HNRH1_HUMAN	Homo sapiens	heterogeneous nuclear ribonucleoprotein H1(HNRNPH1)
			HNRNPH3	Q53F48_HUMAN	Homo sapiens	heterogeneous nuclear ribonucleoprotein H3(HNRNPH3)
			HNRNPH3	A0A024QZP1_HUMAN	Homo sapiens	heterogeneous nuclear ribonucleoprotein H3(HNRNPH3)
			HNRNPH3	A0A024QZK8_HUMAN	Homo sapiens	heterogeneous nuclear ribonucleoprotein H3(HNRNPH3)
			HNRNPH3	B4DHY1_HUMAN	Homo sapiens	heterogeneous nuclear ribonucleoprotein H3(HNRNPH3)
			HNRNPH3	HNRH3_HUMAN	Homo sapiens	heterogeneous nuclear ribonucleoprotein H3(HNRNPH3)
			HNRNPK	Q5T6W2_HUMAN	Homo sapiens	heterogeneous nuclear ribonucleoprotein K(HNRNPK)
			HNRNPK	S4R359_HUMAN	Homo sapiens	heterogeneous nuclear ribonucleoprotein K(HNRNPK)
			HNRNPK	B4DUQ1_HUMAN	Homo sapiens	heterogeneous nuclear ribonucleoprotein K(HNRNPK)
			HNRNPK	S4R457_HUMAN	Homo sapiens	heterogeneous nuclear ribonucleoprotein K(HNRNPK)
			HNRNPK	HNRPK_HUMAN	Homo sapiens	heterogeneous nuclear ribonucleoprotein K(HNRNPK)
			HNRNPU	A0A1W2PPH7_HUMAN	Homo sapiens	heterogeneous nuclear ribonucleoprotein U(HNRNPU)
			HNRNPU	A0A1W2PP34_HUMAN	Homo sapiens	heterogeneous nuclear ribonucleoprotein U(HNRNPU)
			HNRNPU	A0A087WZF3_HUMAN	Homo sapiens	heterogeneous nuclear ribonucleoprotein U(HNRNPU)
			HNRNPU	A0A1W2PNG3_HUMAN	Homo sapiens	heterogeneous nuclear ribonucleoprotein U(HNRNPU)
			HNRNPU	A0A087WVI9_HUMAN	Homo sapiens	heterogeneous nuclear ribonucleoprotein U(HNRNPU)
			HNRNPU	A0A1W2PRI6_HUMAN	Homo sapiens	heterogeneous nuclear ribonucleoprotein U(HNRNPU)
			HNRNPU	A0A1W2PRZ7_HUMAN	Homo sapiens	heterogeneous nuclear ribonucleoprotein U(HNRNPU)
			HNRNPU	A0A1W2PQ74_HUMAN	Homo sapiens	heterogeneous nuclear ribonucleoprotein U(HNRNPU)
			HNRNPU	A0A1W2PP22_HUMAN	Homo sapiens	heterogeneous nuclear ribonucleoprotein U(HNRNPU)
			HNRNPU	HNRPU_HUMAN	Homo sapiens	heterogeneous nuclear ribonucleoprotein U(HNRNPU)
			HNRNPU	A0A1W2PP35_HUMAN	Homo sapiens	heterogeneous nuclear ribonucleoprotein U(HNRNPU)
			HNRNPU	A0A1W2PQL0_HUMAN	Homo sapiens	heterogeneous nuclear ribonucleoprotein U(HNRNPU)
			HNRNPU	A0A1W2PPS1_HUMAN	Homo sapiens	heterogeneous nuclear ribonucleoprotein U(HNRNPU)
			HNRNPU	Q5RI18_HUMAN	Homo sapiens	heterogeneous nuclear ribonucleoprotein U(HNRNPU)
			HNRNPU	Q96BA7_HUMAN	Homo sapiens	heterogeneous nuclear ribonucleoprotein U(HNRNPU)
			HNRNPU	A0A1W2PPL4_HUMAN	Homo sapiens	heterogeneous nuclear ribonucleoprotein U(HNRNPU)
			HNRNPU	A0A1W2PPE9_HUMAN	Homo sapiens	heterogeneous nuclear ribonucleoprotein U(HNRNPU)
			HNRNPU	A0A1W2PQD4_HUMAN	Homo sapiens	heterogeneous nuclear ribonucleoprotein U(HNRNPU)
			HNRNPU	A0A1X7SBS1_HUMAN	Homo sapiens	heterogeneous nuclear ribonucleoprotein U(HNRNPU)
			HPSE	D6RAQ1_HUMAN	Homo sapiens	heparanase(HPSE)
			HPSE	A0A7P0TBD9_HUMAN	Homo sapiens	heparanase(HPSE)
			HPSE	E9PFG6_HUMAN	Homo sapiens	heparanase(HPSE)
			HPSE	D6RHG4_HUMAN	Homo sapiens	heparanase(HPSE)
			HPSE	A0A024RDB8_HUMAN	Homo sapiens	heparanase(HPSE)
			HPSE	HPSE_HUMAN	Homo sapiens	heparanase(HPSE)
			HSD17B10	A0A0S2Z434_HUMAN	Homo sapiens	hydroxysteroid 17-beta dehydrogenase 10(HSD17B10)
			HSD17B10	HCD2_HUMAN	Homo sapiens	hydroxysteroid 17-beta dehydrogenase 10(HSD17B10)
			HSD17B10	A0A804HHW5_HUMAN	Homo sapiens	hydroxysteroid 17-beta dehydrogenase 10(HSD17B10)
			HSD17B10	Q5H928_HUMAN	Homo sapiens	hydroxysteroid 17-beta dehydrogenase 10(HSD17B10)
			HSD17B10	A0A0S2Z410_HUMAN	Homo sapiens	hydroxysteroid 17-beta dehydrogenase 10(HSD17B10)
			HSD17B4	A0A2R8YCN2_HUMAN	Homo sapiens	hydroxysteroid 17-beta dehydrogenase 4(HSD17B4)
			HSD17B4	A0A0S2Z4J1_HUMAN	Homo sapiens	hydroxysteroid 17-beta dehydrogenase 4(HSD17B4)
			HSD17B4	A0A2R8YF45_HUMAN	Homo sapiens	hydroxysteroid 17-beta dehydrogenase 4(HSD17B4)
			HSD17B4	A0A804HK88_HUMAN	Homo sapiens	hydroxysteroid 17-beta dehydrogenase 4(HSD17B4)
			HSD17B4	A0A2R8YD50_HUMAN	Homo sapiens	hydroxysteroid 17-beta dehydrogenase 4(HSD17B4)
			HSD17B4	A0A2R8YEG2_HUMAN	Homo sapiens	hydroxysteroid 17-beta dehydrogenase 4(HSD17B4)
			HSD17B4	DHB4_HUMAN	Homo sapiens	hydroxysteroid 17-beta dehydrogenase 4(HSD17B4)
			HSD17B4	B2R659_HUMAN	Homo sapiens	hydroxysteroid 17-beta dehydrogenase 4(HSD17B4)
			HSD17B4	A0A0S2Z460_HUMAN	Homo sapiens	hydroxysteroid 17-beta dehydrogenase 4(HSD17B4)
			HSD17B4	A0A804HIR1_HUMAN	Homo sapiens	hydroxysteroid 17-beta dehydrogenase 4(HSD17B4)
			HSD17B4	A0A2R8YF39_HUMAN	Homo sapiens	hydroxysteroid 17-beta dehydrogenase 4(HSD17B4)
			HSD17B4	A0A0S2Z4Q6_HUMAN	Homo sapiens	hydroxysteroid 17-beta dehydrogenase 4(HSD17B4)
			HSD17B4	B3KSP2_HUMAN	Homo sapiens	hydroxysteroid 17-beta dehydrogenase 4(HSD17B4)
			HSD17B4	A0A804HIG8_HUMAN	Homo sapiens	hydroxysteroid 17-beta dehydrogenase 4(HSD17B4)
			HSD17B4	A0A804HKT2_HUMAN	Homo sapiens	hydroxysteroid 17-beta dehydrogenase 4(HSD17B4)
			HSD17B4	A0A804HKU2_HUMAN	Homo sapiens	hydroxysteroid 17-beta dehydrogenase 4(HSD17B4)
			HSD17B4	A0A2R8YDT8_HUMAN	Homo sapiens	hydroxysteroid 17-beta dehydrogenase 4(HSD17B4)
			HSD17B4	E7EPL9_HUMAN	Homo sapiens	hydroxysteroid 17-beta dehydrogenase 4(HSD17B4)
			HSD17B4	A0A2R8Y7L2_HUMAN	Homo sapiens	hydroxysteroid 17-beta dehydrogenase 4(HSD17B4)
			HSD17B4	A0A0S2Z3Y5_HUMAN	Homo sapiens	hydroxysteroid 17-beta dehydrogenase 4(HSD17B4)
			HSD17B4	A0A2R8Y674_HUMAN	Homo sapiens	hydroxysteroid 17-beta dehydrogenase 4(HSD17B4)
			HSD17B4	E7ER27_HUMAN	Homo sapiens	hydroxysteroid 17-beta dehydrogenase 4(HSD17B4)
			HSD17B4	A0A804HK65_HUMAN	Homo sapiens	hydroxysteroid 17-beta dehydrogenase 4(HSD17B4)
			HSD17B4	A0A2R8Y7W2_HUMAN	Homo sapiens	hydroxysteroid 17-beta dehydrogenase 4(HSD17B4)
			HSD17B4	E7ET17_HUMAN	Homo sapiens	hydroxysteroid 17-beta dehydrogenase 4(HSD17B4)
			HSD17B4	A0A804HLJ0_HUMAN	Homo sapiens	hydroxysteroid 17-beta dehydrogenase 4(HSD17B4)
			HSD17B4	A0A804HKB5_HUMAN	Homo sapiens	hydroxysteroid 17-beta dehydrogenase 4(HSD17B4)
			HSD3B7	I3L2Q9_HUMAN	Homo sapiens	hydroxy-delta-5-steroid dehydrogenase, 3 beta- and steroid delta-isomerase 7(HSD3B7)
			HSD3B7	3BHS7_HUMAN	Homo sapiens	hydroxy-delta-5-steroid dehydrogenase, 3 beta- and steroid delta-isomerase 7(HSD3B7)
			HSD3B7	I3L2H6_HUMAN	Homo sapiens	hydroxy-delta-5-steroid dehydrogenase, 3 beta- and steroid delta-isomerase 7(HSD3B7)
			HSDL2	A0A024R159_HUMAN	Homo sapiens	hydroxysteroid dehydrogenase like 2(HSDL2)
			HSDL2	HSDL2_HUMAN	Homo sapiens	hydroxysteroid dehydrogenase like 2(HSDL2)
			HSP90AA1	Q96HX7_HUMAN	Homo sapiens	heat shock protein 90 alpha family class A member 1(HSP90AA1)
			HSP90AA1	Q8TBA7_HUMAN	Homo sapiens	heat shock protein 90 alpha family class A member 1(HSP90AA1)
			HSP90AA1	G3V592_HUMAN	Homo sapiens	heat shock protein 90 alpha family class A member 1(HSP90AA1)
			HSP90AA1	Q2VPJ6_HUMAN	Homo sapiens	heat shock protein 90 alpha family class A member 1(HSP90AA1)
			HSP90AA1	Q86SX1_HUMAN	Homo sapiens	heat shock protein 90 alpha family class A member 1(HSP90AA1)
			HSP90AA1	G3V2J8_HUMAN	Homo sapiens	heat shock protein 90 alpha family class A member 1(HSP90AA1)
			HSP90AA1	H0YJF5_HUMAN	Homo sapiens	heat shock protein 90 alpha family class A member 1(HSP90AA1)
			HSP90AA1	A0A0U1RR69_HUMAN	Homo sapiens	heat shock protein 90 alpha family class A member 1(HSP90AA1)
			HSP90AA1	HS90A_HUMAN	Homo sapiens	heat shock protein 90 alpha family class A member 1(HSP90AA1)
			HSP90AA1	K9JA46_HUMAN	Homo sapiens	heat shock protein 90 alpha family class A member 1(HSP90AA1)
			HSP90AB1	HS90B_HUMAN	Homo sapiens	heat shock protein 90 alpha family class B member 1(HSP90AB1)
			HSP90AB1	A0A024RD80_HUMAN	Homo sapiens	heat shock protein 90 alpha family class B member 1(HSP90AB1)
			HSP90AB1	B4DGL0_HUMAN	Homo sapiens	heat shock protein 90 alpha family class B member 1(HSP90AB1)
			HSP90AB1	Q6PK50_HUMAN	Homo sapiens	heat shock protein 90 alpha family class B member 1(HSP90AB1)
			HSP90B1	A0A7P0TAY2_HUMAN	Homo sapiens	heat shock protein 90 beta family member 1(HSP90B1)
			HSP90B1	ENPL_HUMAN	Homo sapiens	heat shock protein 90 beta family member 1(HSP90B1)
			HSP90B1	A0A087WT78_HUMAN	Homo sapiens	heat shock protein 90 beta family member 1(HSP90B1)
			HSP90B1	A0A7P0T8R3_HUMAN	Homo sapiens	heat shock protein 90 beta family member 1(HSP90B1)
			HSP90B1	A0A7P0T8C8_HUMAN	Homo sapiens	heat shock protein 90 beta family member 1(HSP90B1)
			HSP90B1	A0A7P0TAC2_HUMAN	Homo sapiens	heat shock protein 90 beta family member 1(HSP90B1)
			HSP90B1	A0A7P0Z405_HUMAN	Homo sapiens	heat shock protein 90 beta family member 1(HSP90B1)
			HSP90B1	Q96GW1_HUMAN	Homo sapiens	heat shock protein 90 beta family member 1(HSP90B1)
			HSP90B1	H0YIV0_HUMAN	Homo sapiens	heat shock protein 90 beta family member 1(HSP90B1)
			HSP90B1	V9HWP2_HUMAN	Homo sapiens	heat shock protein 90 beta family member 1(HSP90B1)
			HSP90B1	A0A7P0Z4B4_HUMAN	Homo sapiens	heat shock protein 90 beta family member 1(HSP90B1)
			HSP90B1	A0A7P0TAE1_HUMAN	Homo sapiens	heat shock protein 90 beta family member 1(HSP90B1)
			HSP90B1	A0A7P0T823_HUMAN	Homo sapiens	heat shock protein 90 beta family member 1(HSP90B1)
			HSP90B1	A0A7P0T885_HUMAN	Homo sapiens	heat shock protein 90 beta family member 1(HSP90B1)
			HSP90B1	A0A7P0T917_HUMAN	Homo sapiens	heat shock protein 90 beta family member 1(HSP90B1)
			HSP90B1	A0A7P0TBC2_HUMAN	Homo sapiens	heat shock protein 90 beta family member 1(HSP90B1)
			HSP90B1	F8W026_HUMAN	Homo sapiens	heat shock protein 90 beta family member 1(HSP90B1)
			HSP90B1	A0A7P0TAT8_HUMAN	Homo sapiens	heat shock protein 90 beta family member 1(HSP90B1)
			HSP90B1	A0A7P0TAG4_HUMAN	Homo sapiens	heat shock protein 90 beta family member 1(HSP90B1)
			HSPA2	A0A024R6B5_HUMAN	Homo sapiens	heat shock protein family A (Hsp70) member 2(HSPA2)
			HSPA2	HSP72_HUMAN	Homo sapiens	heat shock protein family A (Hsp70) member 2(HSPA2)
			HSPA4	A0A087WYC1_HUMAN	Homo sapiens	heat shock protein family A (Hsp70) member 4(HSPA4)
			HSPA4	HSP74_HUMAN	Homo sapiens	heat shock protein family A (Hsp70) member 4(HSPA4)
			HSPA4	A0A087WTS8_HUMAN	Homo sapiens	heat shock protein family A (Hsp70) member 4(HSPA4)
			HSPA4L	A0A140VKE7_HUMAN	Homo sapiens	heat shock protein family A (Hsp70) member 4 like(HSPA4L)
			HSPA4L	HS74L_HUMAN	Homo sapiens	heat shock protein family A (Hsp70) member 4 like(HSPA4L)
			HSPA4L	B4DXT2_HUMAN	Homo sapiens	heat shock protein family A (Hsp70) member 4 like(HSPA4L)
			HSPA4L	B4DZR0_HUMAN	Homo sapiens	heat shock protein family A (Hsp70) member 4 like(HSPA4L)
			HSPA4L	E9PDE8_HUMAN	Homo sapiens	heat shock protein family A (Hsp70) member 4 like(HSPA4L)
			HSPA4L	D6RJ96_HUMAN	Homo sapiens	heat shock protein family A (Hsp70) member 4 like(HSPA4L)
			HSPA5	BIP_HUMAN	Homo sapiens	heat shock protein family A (Hsp70) member 5(HSPA5)
			HSPA5	A0A7P0TAI0_HUMAN	Homo sapiens	heat shock protein family A (Hsp70) member 5(HSPA5)
			HSPA5	A0A7P0TB36_HUMAN	Homo sapiens	heat shock protein family A (Hsp70) member 5(HSPA5)
			HSPA5	V9HWB4_HUMAN	Homo sapiens	heat shock protein family A (Hsp70) member 5(HSPA5)
			HSPA8	Q53HF2_HUMAN	Homo sapiens	heat shock protein family A (Hsp70) member 8(HSPA8)
			HSPA8	E9PQQ4_HUMAN	Homo sapiens	heat shock protein family A (Hsp70) member 8(HSPA8)
			HSPA8	Q96IS6_HUMAN	Homo sapiens	heat shock protein family A (Hsp70) member 8(HSPA8)
			HSPA8	E9PNE6_HUMAN	Homo sapiens	heat shock protein family A (Hsp70) member 8(HSPA8)
			HSPA8	E9PPY6_HUMAN	Homo sapiens	heat shock protein family A (Hsp70) member 8(HSPA8)
			HSPA8	E9PM13_HUMAN	Homo sapiens	heat shock protein family A (Hsp70) member 8(HSPA8)
			HSPA8	E9PLF4_HUMAN	Homo sapiens	heat shock protein family A (Hsp70) member 8(HSPA8)
			HSPA8	V9HW22_HUMAN	Homo sapiens	heat shock protein family A (Hsp70) member 8(HSPA8)
			HSPA8	E9PS65_HUMAN	Homo sapiens	heat shock protein family A (Hsp70) member 8(HSPA8)
			HSPA8	E9PI65_HUMAN	Homo sapiens	heat shock protein family A (Hsp70) member 8(HSPA8)
			HSPA8	Q96H53_HUMAN	Homo sapiens	heat shock protein family A (Hsp70) member 8(HSPA8)
			HSPA8	E9PK54_HUMAN	Homo sapiens	heat shock protein family A (Hsp70) member 8(HSPA8)
			HSPA8	A8K7Q2_HUMAN	Homo sapiens	heat shock protein family A (Hsp70) member 8(HSPA8)
			HSPA8	E9PN25_HUMAN	Homo sapiens	heat shock protein family A (Hsp70) member 8(HSPA8)
			HSPA8	E9PN89_HUMAN	Homo sapiens	heat shock protein family A (Hsp70) member 8(HSPA8)
			HSPA8	E9PKE3_HUMAN	Homo sapiens	heat shock protein family A (Hsp70) member 8(HSPA8)
			HSPA8	E9PQK7_HUMAN	Homo sapiens	heat shock protein family A (Hsp70) member 8(HSPA8)
			HSPA8	HSP7C_HUMAN	Homo sapiens	heat shock protein family A (Hsp70) member 8(HSPA8)
			HSPA9	A0A7I2V4A9_HUMAN	Homo sapiens	heat shock protein family A (Hsp70) member 9(HSPA9)
			HSPA9	A0A7I2V3F7_HUMAN	Homo sapiens	heat shock protein family A (Hsp70) member 9(HSPA9)
			HSPA9	A0A7I2YQB2_HUMAN	Homo sapiens	heat shock protein family A (Hsp70) member 9(HSPA9)
			HSPA9	A0A7I2V2G2_HUMAN	Homo sapiens	heat shock protein family A (Hsp70) member 9(HSPA9)
			HSPA9	A0A7I2V2K6_HUMAN	Homo sapiens	heat shock protein family A (Hsp70) member 9(HSPA9)
			HSPA9	H0Y8K0_HUMAN	Homo sapiens	heat shock protein family A (Hsp70) member 9(HSPA9)
			HSPA9	GRP75_HUMAN	Homo sapiens	heat shock protein family A (Hsp70) member 9(HSPA9)
			HSPA9	A0A7I2V2S7_HUMAN	Homo sapiens	heat shock protein family A (Hsp70) member 9(HSPA9)
			HSPA9	Q8N1C8_HUMAN	Homo sapiens	heat shock protein family A (Hsp70) member 9(HSPA9)
			HSPA9	A0A7I2YQQ5_HUMAN	Homo sapiens	heat shock protein family A (Hsp70) member 9(HSPA9)
			HSPA9	H0Y8S0_HUMAN	Homo sapiens	heat shock protein family A (Hsp70) member 9(HSPA9)
			HSPA9	A0A3B3ITI4_HUMAN	Homo sapiens	heat shock protein family A (Hsp70) member 9(HSPA9)
			HSPA9	A0A384P5G6_HUMAN	Homo sapiens	heat shock protein family A (Hsp70) member 9(HSPA9)
			HSPA9	D6RCD7_HUMAN	Homo sapiens	heat shock protein family A (Hsp70) member 9(HSPA9)
			HSPA9	A0A7I2V3D9_HUMAN	Homo sapiens	heat shock protein family A (Hsp70) member 9(HSPA9)
			HYAL3	A0A024R2W8_HUMAN	Homo sapiens	hyaluronidase 3(HYAL3)
			HYAL3	HYAL3_HUMAN	Homo sapiens	hyaluronidase 3(HYAL3)
			HYAL3	C9JB51_HUMAN	Homo sapiens	hyaluronidase 3(HYAL3)
			HYOU1	HYOU1_HUMAN	Homo sapiens	hypoxia up-regulated 1(HYOU1)
			HYOU1	J3QLE9_HUMAN	Homo sapiens	hypoxia up-regulated 1(HYOU1)
			HYOU1	J3QL06_HUMAN	Homo sapiens	hypoxia up-regulated 1(HYOU1)
			HYOU1	A0A384P5T6_HUMAN	Homo sapiens	hypoxia up-regulated 1(HYOU1)
			HYOU1	K7EQK2_HUMAN	Homo sapiens	hypoxia up-regulated 1(HYOU1)
			HYOU1	A0A087X214_HUMAN	Homo sapiens	hypoxia up-regulated 1(HYOU1)
			HYOU1	J3KTF1_HUMAN	Homo sapiens	hypoxia up-regulated 1(HYOU1)
			HYOU1	A0A024R3G0_HUMAN	Homo sapiens	hypoxia up-regulated 1(HYOU1)
			HYOU1	A0A087WWI4_HUMAN	Homo sapiens	hypoxia up-regulated 1(HYOU1)
			HYOU1	J3KSR2_HUMAN	Homo sapiens	hypoxia up-regulated 1(HYOU1)
			HYOU1	Q9BST8_HUMAN	Homo sapiens	hypoxia up-regulated 1(HYOU1)
			HYOU1	Q05D91_HUMAN	Homo sapiens	hypoxia up-regulated 1(HYOU1)
			HYOU1	E9PJ21_HUMAN	Homo sapiens	hypoxia up-regulated 1(HYOU1)
			HYOU1	B3KXH0_HUMAN	Homo sapiens	hypoxia up-regulated 1(HYOU1)
			HYOU1	J3QQH7_HUMAN	Homo sapiens	hypoxia up-regulated 1(HYOU1)
			HYOU1	Q6IN67_HUMAN	Homo sapiens	hypoxia up-regulated 1(HYOU1)
			HYOU1	A0A494C039_HUMAN	Homo sapiens	hypoxia up-regulated 1(HYOU1)
			HYOU1	B7Z602_HUMAN	Homo sapiens	hypoxia up-regulated 1(HYOU1)
			HYOU1	A0A087WW13_HUMAN	Homo sapiens	hypoxia up-regulated 1(HYOU1)
			HYOU1	A0A087X054_HUMAN	Homo sapiens	hypoxia up-regulated 1(HYOU1)
			HYOU1	B7Z766_HUMAN	Homo sapiens	hypoxia up-regulated 1(HYOU1)
			IDE	A0A7I2V612_HUMAN	Homo sapiens	insulin degrading enzyme(IDE)
			IDE	A0A7I2YQV5_HUMAN	Homo sapiens	insulin degrading enzyme(IDE)
			IDE	A0A7I2YQS6_HUMAN	Homo sapiens	insulin degrading enzyme(IDE)
			IDE	IDE_HUMAN	Homo sapiens	insulin degrading enzyme(IDE)
			IDE	B3KSB8_HUMAN	Homo sapiens	insulin degrading enzyme(IDE)
			IDE	A0A7I2V3E3_HUMAN	Homo sapiens	insulin degrading enzyme(IDE)
			IDE	A0A7I2V610_HUMAN	Homo sapiens	insulin degrading enzyme(IDE)
			IDE	A0A7I2V373_HUMAN	Homo sapiens	insulin degrading enzyme(IDE)
			IDE	R4GN65_HUMAN	Homo sapiens	insulin degrading enzyme(IDE)
			IDE	A0A7I2V634_HUMAN	Homo sapiens	insulin degrading enzyme(IDE)
			IDE	A0A3B3ISG5_HUMAN	Homo sapiens	insulin degrading enzyme(IDE)
			IDE	A0A7I2V2P6_HUMAN	Homo sapiens	insulin degrading enzyme(IDE)
			IDE	A0A7I2V2S1_HUMAN	Homo sapiens	insulin degrading enzyme(IDE)
			IDE	A0A7I2V4A4_HUMAN	Homo sapiens	insulin degrading enzyme(IDE)
			IDE	A0A7I2V3K9_HUMAN	Homo sapiens	insulin degrading enzyme(IDE)
			IDE	A0A7I2V4Q3_HUMAN	Homo sapiens	insulin degrading enzyme(IDE)
			IDH1	C9JLU6_HUMAN	Homo sapiens	isocitrate dehydrogenase (NADP(+)) 1(IDH1)
			IDH1	Q6FI37_HUMAN	Homo sapiens	isocitrate dehydrogenase (NADP(+)) 1(IDH1)
			IDH1	C9J4N6_HUMAN	Homo sapiens	isocitrate dehydrogenase (NADP(+)) 1(IDH1)
			IDH1	Q9H302_HUMAN	Homo sapiens	isocitrate dehydrogenase (NADP(+)) 1(IDH1)
			IDH1	C9JJE5_HUMAN	Homo sapiens	isocitrate dehydrogenase (NADP(+)) 1(IDH1)
			IDH1	Q0QER2_HUMAN	Homo sapiens	isocitrate dehydrogenase (NADP(+)) 1(IDH1)
			IDH1	IDHC_HUMAN	Homo sapiens	isocitrate dehydrogenase (NADP(+)) 1(IDH1)
			IDH1	A0A024R3Y6_HUMAN	Homo sapiens	isocitrate dehydrogenase (NADP(+)) 1(IDH1)
			IDH1	Q6FIA4_HUMAN	Homo sapiens	isocitrate dehydrogenase (NADP(+)) 1(IDH1)
			IFI30	A0A024R7N7_HUMAN	Homo sapiens	IFI30 lysosomal thiol reductase(IFI30)
			IFI30	Q96P99_HUMAN	Homo sapiens	IFI30 lysosomal thiol reductase(IFI30)
			IFI30	GILT_HUMAN	Homo sapiens	IFI30 lysosomal thiol reductase(IFI30)
			IFI30	M0QZG3_HUMAN	Homo sapiens	IFI30 lysosomal thiol reductase(IFI30)
			IMPA1	E5RG94_HUMAN	Homo sapiens	inositol monophosphatase 1(IMPA1)
			IMPA1	IMPA1_HUMAN	Homo sapiens	inositol monophosphatase 1(IMPA1)
			IMPA1	A0A024R830_HUMAN	Homo sapiens	inositol monophosphatase 1(IMPA1)
			IMPA1	A0A140VJL8_HUMAN	Homo sapiens	inositol monophosphatase 1(IMPA1)
			IMPA1	E5RIF4_HUMAN	Homo sapiens	inositol monophosphatase 1(IMPA1)
			IMPA1	E5RHE9_HUMAN	Homo sapiens	inositol monophosphatase 1(IMPA1)
			IMPA1	E5RI82_HUMAN	Homo sapiens	inositol monophosphatase 1(IMPA1)
			IMPA1	E5RG13_HUMAN	Homo sapiens	inositol monophosphatase 1(IMPA1)
			IMPA1	E5RIP7_HUMAN	Homo sapiens	inositol monophosphatase 1(IMPA1)
			IMPA1	E5RGY4_HUMAN	Homo sapiens	inositol monophosphatase 1(IMPA1)
			IMPA1	H0YBL1_HUMAN	Homo sapiens	inositol monophosphatase 1(IMPA1)
			IMPA2	Q9UPE6_HUMAN	Homo sapiens	inositol monophosphatase 2(IMPA2)
			IMPA2	Q6PIP6_HUMAN	Homo sapiens	inositol monophosphatase 2(IMPA2)
			IMPA2	Q9UNV6_HUMAN	Homo sapiens	inositol monophosphatase 2(IMPA2)
			IMPA2	IMPA2_HUMAN	Homo sapiens	inositol monophosphatase 2(IMPA2)
			IMPA2	K7ELF8_HUMAN	Homo sapiens	inositol monophosphatase 2(IMPA2)
			IMPA2	Q9UNV5_HUMAN	Homo sapiens	inositol monophosphatase 2(IMPA2)
			IMPA2	Q9UPE7_HUMAN	Homo sapiens	inositol monophosphatase 2(IMPA2)
			IMPA2	Q9UPE8_HUMAN	Homo sapiens	inositol monophosphatase 2(IMPA2)
			IMPA2	Q9UNV4_HUMAN	Homo sapiens	inositol monophosphatase 2(IMPA2)
			IMPA2	K7EL65_HUMAN	Homo sapiens	inositol monophosphatase 2(IMPA2)
			IMPA2	K7EIH6_HUMAN	Homo sapiens	inositol monophosphatase 2(IMPA2)
			IMPA2	Q9UPE5_HUMAN	Homo sapiens	inositol monophosphatase 2(IMPA2)
			IMPA2	K7EII9_HUMAN	Homo sapiens	inositol monophosphatase 2(IMPA2)
			IQGAP1	Q05DN7_HUMAN	Homo sapiens	IQ motif containing GTPase activating protein 1(IQGAP1)
			IQGAP1	Q6P1N4_HUMAN	Homo sapiens	IQ motif containing GTPase activating protein 1(IQGAP1)
			IQGAP1	A0A087X225_HUMAN	Homo sapiens	IQ motif containing GTPase activating protein 1(IQGAP1)
			IQGAP1	A0A087WWP1_HUMAN	Homo sapiens	IQ motif containing GTPase activating protein 1(IQGAP1)
			IQGAP1	H0YKA5_HUMAN	Homo sapiens	IQ motif containing GTPase activating protein 1(IQGAP1)
			IQGAP1	A0A0J9YXZ5_HUMAN	Homo sapiens	IQ motif containing GTPase activating protein 1(IQGAP1)
			IQGAP1	Q5FWG8_HUMAN	Homo sapiens	IQ motif containing GTPase activating protein 1(IQGAP1)
			IQGAP1	H0YLE8_HUMAN	Homo sapiens	IQ motif containing GTPase activating protein 1(IQGAP1)
			IQGAP1	A0A024RC65_HUMAN	Homo sapiens	IQ motif containing GTPase activating protein 1(IQGAP1)
			IQGAP1	IQGA1_HUMAN	Homo sapiens	IQ motif containing GTPase activating protein 1(IQGAP1)
			IQGAP1	A4QPB0_HUMAN	Homo sapiens	IQ motif containing GTPase activating protein 1(IQGAP1)
			JUP	K7ERP3_HUMAN	Homo sapiens	junction plakoglobin(JUP)
			JUP	A0A0S2Z495_HUMAN	Homo sapiens	junction plakoglobin(JUP)
			JUP	C9J826_HUMAN	Homo sapiens	junction plakoglobin(JUP)
			JUP	C9JTX4_HUMAN	Homo sapiens	junction plakoglobin(JUP)
			JUP	A0A0S2Z487_HUMAN	Homo sapiens	junction plakoglobin(JUP)
			JUP	PLAK_HUMAN	Homo sapiens	junction plakoglobin(JUP)
			JUP	C9JKY1_HUMAN	Homo sapiens	junction plakoglobin(JUP)
			JUP	C9JPI2_HUMAN	Homo sapiens	junction plakoglobin(JUP)
			JUP	L8EAA6_HUMAN	Homo sapiens	junction plakoglobin(JUP)
			JUP	A0A024R1X8_HUMAN	Homo sapiens	junction plakoglobin(JUP)
			JUP	C9JK18_HUMAN	Homo sapiens	junction plakoglobin(JUP)
			KANSL1L	A0A0U1RR24_HUMAN	Homo sapiens	KAT8 regulatory NSL complex subunit 1 like(KANSL1L)
			KANSL1L	H7C1T2_HUMAN	Homo sapiens	KAT8 regulatory NSL complex subunit 1 like(KANSL1L)
			KANSL1L	H7BZ78_HUMAN	Homo sapiens	KAT8 regulatory NSL complex subunit 1 like(KANSL1L)
			KANSL1L	KAL1L_HUMAN	Homo sapiens	KAT8 regulatory NSL complex subunit 1 like(KANSL1L)
			KANSL1L	H7C2S5_HUMAN	Homo sapiens	KAT8 regulatory NSL complex subunit 1 like(KANSL1L)
			KATNAL2	KATL2_HUMAN	Homo sapiens	katanin catalytic subunit A1 like 2(KATNAL2)
			KATNAL2	K7EIJ8_HUMAN	Homo sapiens	katanin catalytic subunit A1 like 2(KATNAL2)
			KATNAL2	K7EQ00_HUMAN	Homo sapiens	katanin catalytic subunit A1 like 2(KATNAL2)
			KATNAL2	K7EPQ6_HUMAN	Homo sapiens	katanin catalytic subunit A1 like 2(KATNAL2)
			KATNAL2	K7EM02_HUMAN	Homo sapiens	katanin catalytic subunit A1 like 2(KATNAL2)
			KATNAL2	K7EMW1_HUMAN	Homo sapiens	katanin catalytic subunit A1 like 2(KATNAL2)
			KPNB1	IMB1_HUMAN	Homo sapiens	karyopherin subunit beta 1(KPNB1)
			KPNB1	J3QRG4_HUMAN	Homo sapiens	karyopherin subunit beta 1(KPNB1)
			KPNB1	J3QKQ5_HUMAN	Homo sapiens	karyopherin subunit beta 1(KPNB1)
			KPNB1	J3KS06_HUMAN	Homo sapiens	karyopherin subunit beta 1(KPNB1)
			KPNB1	J3KTM9_HUMAN	Homo sapiens	karyopherin subunit beta 1(KPNB1)
			KPNB1	B7Z752_HUMAN	Homo sapiens	karyopherin subunit beta 1(KPNB1)
			KPNB1	J3QR48_HUMAN	Homo sapiens	karyopherin subunit beta 1(KPNB1)
			KRT15	K7EQK9_HUMAN	Homo sapiens	keratin 15(KRT15)
			KRT15	K7EMX0_HUMAN	Homo sapiens	keratin 15(KRT15)
			KRT15	K1C15_HUMAN	Homo sapiens	keratin 15(KRT15)
			KRT15	B3KVF5_HUMAN	Homo sapiens	keratin 15(KRT15)
			KRT15	C9JTG5_HUMAN	Homo sapiens	keratin 15(KRT15)
			KRT15	A8MT21_HUMAN	Homo sapiens	keratin 15(KRT15)
			KRT23	A0A024R1X9_HUMAN	Homo sapiens	keratin 23(KRT23)
			KRT23	K1C23_HUMAN	Homo sapiens	keratin 23(KRT23)
			KRT23	Q9UFN7_HUMAN	Homo sapiens	keratin 23(KRT23)
			KRT23	K7EPI0_HUMAN	Homo sapiens	keratin 23(KRT23)
			KRT23	J3QR55_HUMAN	Homo sapiens	keratin 23(KRT23)
			KRT23	Q8TC04_HUMAN	Homo sapiens	keratin 23(KRT23)
			KRT8	F8VP67_HUMAN	Homo sapiens	keratin 8(KRT8)
			KRT8	K2C8_HUMAN	Homo sapiens	keratin 8(KRT8)
			KRT8	A0A0U1RQU6_HUMAN	Homo sapiens	keratin 8(KRT8)
			KRT8	H0YIB2_HUMAN	Homo sapiens	keratin 8(KRT8)
			KRT8	Q969I0_HUMAN	Homo sapiens	keratin 8(KRT8)
			KRT8	F8VQY3_HUMAN	Homo sapiens	keratin 8(KRT8)
			KRT8	Q7L4M3_HUMAN	Homo sapiens	keratin 8(KRT8)
			KRT8	F8W1U3_HUMAN	Homo sapiens	keratin 8(KRT8)
			KRT8	F8VUG2_HUMAN	Homo sapiens	keratin 8(KRT8)
			LAMTOR2	LTOR2_HUMAN	Homo sapiens	late endosomal/lysosomal adaptor, MAPK and MTOR activator 2(LAMTOR2)
			LAMTOR3	LTOR3_HUMAN	Homo sapiens	late endosomal/lysosomal adaptor, MAPK and MTOR activator 3(LAMTOR3)
			LAP3	H0Y983_HUMAN	Homo sapiens	leucine aminopeptidase 3(LAP3)
			LAP3	AMPL_HUMAN	Homo sapiens	leucine aminopeptidase 3(LAP3)
			LAP3	H0Y9Q1_HUMAN	Homo sapiens	leucine aminopeptidase 3(LAP3)
			LDHA	F5H5J4_HUMAN	Homo sapiens	lactate dehydrogenase A(LDHA)
			LDHA	LDHA_HUMAN	Homo sapiens	lactate dehydrogenase A(LDHA)
			LDHA	F5GXC7_HUMAN	Homo sapiens	lactate dehydrogenase A(LDHA)
			LDHA	F5GZQ4_HUMAN	Homo sapiens	lactate dehydrogenase A(LDHA)
			LDHA	F5GYU2_HUMAN	Homo sapiens	lactate dehydrogenase A(LDHA)
			LDHA	F5H8H6_HUMAN	Homo sapiens	lactate dehydrogenase A(LDHA)
			LDHA	V9HWB9_HUMAN	Homo sapiens	lactate dehydrogenase A(LDHA)
			LDHA	F5GXU1_HUMAN	Homo sapiens	lactate dehydrogenase A(LDHA)
[truncated: 1,908 more rows]

## Sheet: KEGG PATHWAYS
The Database for Annotation, Visualization and Integrated Discovery								DETAILS ON "Proteasome" KEGG PATHWAY:				DETAILS ON "Pentose phosphate pathway" KEGG PATHWAY:								DETAILS ON "Fatty acid degradation" KEGG PATHWAY:										DETAILS ON "Fatty acid degradation" KEGG PATHWAY:										DETAILS ON "Ribosome" KEGG PATHWAY:
DAVID Bioinformatics Resources (2021 Update)
								Protein ID	Gene Name			Protein ID	Gene Name							Protein ID	Gene Name									Protein ID	Gene Name									Protein ID	Gene Name
KEGG PATHWAYS								ADRM1_HUMAN, A0A087WUX6_HUMAN, A0A087WX59_HUMAN	ADRM1 26S proteasome ubiquitin receptor(ADRM1)			M0R1L2_HUMAN, M0R0U3_HUMAN, A0A0K0K1K7_HUMAN, M0R261_HUMAN, 6PGL_HUMAN	6-phosphogluconolactonase(PGLS)							A0A5F9ZHD4_HUMAN, A0A5F9ZI66_HUMAN, A0A5F9ZHJ7_HUMAN, THIL_HUMAN, A0A5F9ZHJ0_HUMAN, E9PRQ6_HUMAN, H0YEL7_HUMAN, A0A5F9ZHL1_HUMAN, A0A140VJX1_HUMAN, A0A5F9ZHH9_HUMAN, A0A5F9ZHL7_HUMAN	acetyl-CoA acetyltransferase 1(ACAT1)									HACD2_HUMAN, C9JWG1_HUMAN, H7C4K8_HUMAN	3-hydroxyacyl-CoA dehydratase 2(HACD2)									A0A1W2PQS6_HUMAN, A0A2R8Y6L3_HUMAN, S4R435_HUMAN	RPS10-NUDT3 readthrough(RPS10-NUDT3)
								H0YLS6_HUMAN, H0YMZ1_HUMAN, H0YMA1_HUMAN, H0YLC2_HUMAN, H0YKS0_HUMAN, H0YL69_HUMAN, H0YN18_HUMAN, H0YMV3_HUMAN, H0YMI6_HUMAN, PSA4_HUMAN, H0YKT8_HUMAN	proteasome 20S subunit alpha 4(PSMA4)			J3QKP5_HUMAN, ALDOC_HUMAN, C9J8F3_HUMAN, K7EKH5_HUMAN, J3QKK1_HUMAN, J3KSV6_HUMAN, A8MVZ9_HUMAN, A0A024QZ64_HUMAN	aldolase, fructose-bisphosphate C(ALDOC)							THIC_HUMAN	acetyl-CoA acetyltransferase 2(ACAT2)									A0A5F9ZHD4_HUMAN, A0A5F9ZI66_HUMAN, A0A5F9ZHJ7_HUMAN, THIL_HUMAN, A0A5F9ZHJ0_HUMAN, E9PRQ6_HUMAN, H0YEL7_HUMAN, A0A5F9ZHL1_HUMAN, A0A140VJX1_HUMAN, A0A5F9ZHH9_HUMAN, A0A5F9ZHL7_HUMAN	acetyl-CoA acetyltransferase 1(ACAT1)									X5D2W5_HUMAN, A6QRI9_HUMAN, X5D7P1_HUMAN, B8A6G2_HUMAN, RL10_HUMAN, H7C2C5_HUMAN, X1WI28_HUMAN, Q9GZW2_HUMAN, F8W7C6_HUMAN, H7C123_HUMAN, X5D2T3_HUMAN, H7C2U2_HUMAN	ribosomal protein L10(RPL10)
65 chart records								Q05DH1_HUMAN, H0Y586_HUMAN, PSA7_HUMAN, A0A0K0K1K4_HUMAN	proteasome 20S subunit alpha 7(PSMA7)			Q2TU34_HUMAN, F16P1_HUMAN, A0A3B3IUC7_HUMAN, A0A804HJK9_HUMAN, Q5VZC3_HUMAN	fructose-bisphosphatase 1(FBP1)							B4DVF4_HUMAN, F2Z3P7_HUMAN, C9JDE9_HUMAN, A0A140VJX0_HUMAN, THIK_HUMAN, F2Z2Q6_HUMAN, H0Y4D4_HUMAN, A0A024R2M6_HUMAN, H7C131_HUMAN	acetyl-CoA acyltransferase 1(ACAA1)									THIC_HUMAN	acetyl-CoA acetyltransferase 2(ACAT2)									Q1JQ76_HUMAN, A0A024RCW3_HUMAN, RL10A_HUMAN	ribosomal protein L10a(RPL10A)
Category	Term	Count	%	P-Value	Fold Enrichment	Benjamini		A0A140VK45_HUMAN, PSB1_HUMAN	proteasome 20S subunit beta 1(PSMB1)			Q0PHS4_HUMAN, Q0PHS2_HUMAN, A0A6G9IW12_HUMAN, Q2Q9B7_HUMAN, E9PD92_HUMAN, Q0PHS5_HUMAN, A0A384NL00_HUMAN, Q2Q9H2_HUMAN, E7EUI8_HUMAN, Q0PHS6_HUMAN, A0A2H4QGB8_HUMAN, A0A2H4QGB6_HUMAN, Q2VF42_HUMAN, Q0PHS3_HUMAN, Q0PHS1_HUMAN, B6ZHS6_HUMAN, E7EM57_HUMAN, A2IBT6_HUMAN, G6PD_HUMAN, A0A2H4QGB2_HUMAN, A7IZZ3_HUMAN	glucose-6-phosphate dehydrogenase(G6PD)							K7ER88_HUMAN, B3KNP8_HUMAN, THIM_HUMAN, A0A024R269_HUMAN, K7EJ68_HUMAN, A0A0B4J2A4_HUMAN, K7EJB1_HUMAN, K7EME0_HUMAN	acetyl-CoA acyltransferase 2(ACAA2)									B4DVF4_HUMAN, F2Z3P7_HUMAN, C9JDE9_HUMAN, A0A140VJX0_HUMAN, THIK_HUMAN, F2Z2Q6_HUMAN, H0Y4D4_HUMAN, A0A024R2M6_HUMAN, H7C131_HUMAN	acetyl-CoA acyltransferase 1(ACAA1)									Q5VVC8_HUMAN, RL11_HUMAN, A0A2R8Y447_HUMAN, Q5VVD0_HUMAN	ribosomal protein L11(RPL11)
KEGG_PATHWAY	Proteasome	25	5	1.2e-20	11.8	3.2e-18		A0A087WVV1_HUMAN, PSB2_HUMAN, A0A140VJS6_HUMAN, B7Z478_HUMAN	proteasome 20S subunit beta 2(PSMB2)			K7EP41_HUMAN, A0A0J9YYI8_HUMAN, K7ENA0_HUMAN, G6PI_HUMAN, K7ERC6_HUMAN, K7EIL4_HUMAN, A0A0J9YX90_HUMAN, A0A0J9YYH3_HUMAN, K7EPY4_HUMAN, A0A0J9YXM3_HUMAN, A0A0J9YXP8_HUMAN, K7ELR7_HUMAN, A0A0G2JLI6_HUMAN, A0A2R8YF08_HUMAN, A0A2R8Y6C7_HUMAN, K7EQ48_HUMAN, A0A2U3TZU2_HUMAN, B4DE36_HUMAN, A0A0J9YXH9_HUMAN, K7ERK8_HUMAN	glucose-6-phosphate isomerase(GPI)							J3KS89_HUMAN, J3KSR4_HUMAN, ACADV_HUMAN, J9JID6_HUMAN, B3KPA6_HUMAN, G3V1M7_HUMAN, A0A077H1I5_HUMAN, J3QRJ8_HUMAN, J3QKU9_HUMAN, K7EQP4_HUMAN, K7EJW8_HUMAN, K7EMF8_HUMAN	acyl-CoA dehydrogenase very long chain(ACADVL)									K7ER88_HUMAN, B3KNP8_HUMAN, THIM_HUMAN, A0A024R269_HUMAN, K7EJ68_HUMAN, A0A0B4J2A4_HUMAN, K7EJB1_HUMAN, K7EME0_HUMAN	acetyl-CoA acyltransferase 2(ACAA2)									RL12_HUMAN	ribosomal protein L12(RPL12)
KEGG_PATHWAY	Pentose phosphate pathway	11	2.2	4.9e-07	8	6.9e-06		A0A087WXQ8_HUMAN, A0A087WY10_HUMAN, A0A087WUL2_HUMAN, A0A384NL22_HUMAN, PSB3_HUMAN	proteasome 20S subunit beta 3(PSMB3)			B4DDQ8_HUMAN, PGM1_HUMAN, B7Z6C2_HUMAN, A0A3B3ITK7_HUMAN, Q9H1D2_HUMAN	phosphoglucomutase 1(PGM1)							I3L2U4_HUMAN, K7ENF1_HUMAN, K7ESC7_HUMAN, I3L0T4_HUMAN, A0A024R8T3_HUMAN, I3L4S5_HUMAN, A0A024R8L7_HUMAN, K7ELT1_HUMAN, ACOX1_HUMAN	acyl-CoA oxidase 1(ACOX1)									J3KS89_HUMAN, J3KSR4_HUMAN, ACADV_HUMAN, J9JID6_HUMAN, B3KPA6_HUMAN, G3V1M7_HUMAN, A0A077H1I5_HUMAN, J3QRJ8_HUMAN, J3QKU9_HUMAN, K7EQP4_HUMAN, K7EJW8_HUMAN, K7EMF8_HUMAN	acyl-CoA dehydrogenase very long chain(ACADVL)									J3QSB4_HUMAN, A8K4C8_HUMAN, RL13_HUMAN, H3BUK8_HUMAN, Q6NZ55_HUMAN, H3BTH3_HUMAN, J3KS98_HUMAN	ribosomal protein L13(RPL13)
KEGG_PATHWAY	Primary bile acid biosynthesis	6	1.2	0.00078	7.7	0.0081		A0A140VK46_HUMAN, PSB4_HUMAN	proteasome 20S subunit beta 4(PSMB4)			K7ELN9_HUMAN, 6PGD_HUMAN, K7EJT3_HUMAN, K7EMN2_HUMAN, B4E2U0_HUMAN, K7EM49_HUMAN, K7EPF6_HUMAN	phosphogluconate dehydrogenase(PGD)							ACSL1_HUMAN, D6RG07_HUMAN, B4E0R0_HUMAN, B7Z3Z9_HUMAN, H0Y9U7_HUMAN, A8K9T3_HUMAN, H0Y9Z9_HUMAN, E7EPM6_HUMAN, Q108N1_HUMAN, Q108N2_HUMAN, D6RER0_HUMAN	acyl-CoA synthetase long chain family member 1(ACSL1)									I3L2U4_HUMAN, K7ENF1_HUMAN, K7ESC7_HUMAN, I3L0T4_HUMAN, A0A024R8T3_HUMAN, I3L4S5_HUMAN, A0A024R8L7_HUMAN, K7ELT1_HUMAN, ACOX1_HUMAN	acyl-CoA oxidase 1(ACOX1)									M0QZU1_HUMAN, Q9BSQ6_HUMAN, Q8J015_HUMAN, A0A7I2V376_HUMAN, A0A096LPE0_HUMAN, Q0VGL3_HUMAN, A0A7I2V2L9_HUMAN, M0QYS1_HUMAN, A0A384ME37_HUMAN, A0A7I2V5L3_HUMAN, RL13A_HUMAN	ribosomal protein L13a(RPL13A)
KEGG_PATHWAY	Fatty acid degradation	15	3	3.4e-09	7.6	6.9e-08		PSB5_HUMAN, G8JLC2_HUMAN, H0YJM8_HUMAN, G3V3K3_HUMAN, A0A140VJS7_HUMAN	proteasome 20S subunit beta 5(PSMB5)			RGN_HUMAN, V9HWF8_HUMAN	regucalcin(RGN)							H0YAG8_HUMAN, D6RAY0_HUMAN, D6RFE4_HUMAN, ADHX_HUMAN, D6R9G2_HUMAN, Q9H1A0_HUMAN, Q6IRT1_HUMAN, Q6FI45_HUMAN	alcohol dehydrogenase 5 (class III), chi polypeptide(ADH5)									ACSL1_HUMAN, D6RG07_HUMAN, B4E0R0_HUMAN, B7Z3Z9_HUMAN, H0Y9U7_HUMAN, A8K9T3_HUMAN, H0Y9Z9_HUMAN, E7EPM6_HUMAN, Q108N1_HUMAN, Q108N2_HUMAN, D6RER0_HUMAN	acyl-CoA synthetase long chain family member 1(ACSL1)									A0PJ62_HUMAN, RL14_HUMAN, Q6IPH7_HUMAN, F8WDZ7_HUMAN, E7EPB3_HUMAN	ribosomal protein L14(RPL14)
KEGG_PATHWAY	Other glycan degradation	6	1.2	0.001	7.2	0.0098		PSB6_HUMAN, Q6IAT9_HUMAN, I3L3X7_HUMAN, A0A087X2I4_HUMAN	proteasome 20S subunit beta 6(PSMB6)			F2Z393_HUMAN, E9PKI8_HUMAN, A0A140VK56_HUMAN, B4DID5_HUMAN, TALDO_HUMAN, E9PM01_HUMAN	transaldolase 1(TALDO1)							B0LUF9_HUMAN, B0LUG2_HUMAN, Q9UN17_HUMAN, B0LUG0_HUMAN, ALDH2_HUMAN, F8VSB0_HUMAN, S4R3S4_HUMAN, B4YAH7_HUMAN, A0A384NPN7_HUMAN	aldehyde dehydrogenase 2 family member(ALDH2)									C9JJE0_HUMAN, A0PJI6_HUMAN, ECHP_HUMAN	enoyl-CoA hydratase and 3-hydroxyacyl CoA dehydrogenase(EHHADH)									A0A2R8Y738_HUMAN, E7ERA2_HUMAN, E7ENU7_HUMAN, A0A024R2Q4_HUMAN, E7EX53_HUMAN, A0A2R8YEM3_HUMAN, RL15_HUMAN, E7EQV9_HUMAN	ribosomal protein L15(RPL15)
KEGG_PATHWAY	Terpenoid backbone biosynthesis	7	1.4	0.00036	6.9	0.0042		H7C1H2_HUMAN, H7C2Q3_HUMAN, F8WBS8_HUMAN, PSMD2_HUMAN, C9JPC0_HUMAN	proteasome 26S subunit ubiquitin receptor, non-ATPase 2(PSMD2)			TKTL2_HUMAN, A0A140VKC2_HUMAN	transketolase like 2(TKTL2)							A0A5F9ZHN9_HUMAN, A0A5F9ZGX4_HUMAN, J3KTD9_HUMAN, I3L2W1_HUMAN, A0A5F9ZHI5_HUMAN, J3QS00_HUMAN, AL3A2_HUMAN, J3QQV9_HUMAN, I3L0X1_HUMAN, J3QKK9_HUMAN, A0A5F9ZI12_HUMAN, A0A5F9ZHP6_HUMAN, K7EN73_HUMAN, A0A0D9SGC3_HUMAN, J3QRD1_HUMAN, A0A5K1VW72_HUMAN, I3L1M4_HUMAN, A0A5F9ZHZ9_HUMAN, I3L4G6_HUMAN, J3KTG1_HUMAN	aldehyde dehydrogenase 3 family member A2(ALDH3A2)									Q6PJJ3_HUMAN, A0A0U1RQF0_HUMAN, A0A1B0GWG8_HUMAN, A0A1B0GVK4_HUMAN, A0A0U1RRG3_HUMAN, FAS_HUMAN, A0A1B0GTR5_HUMAN, J3KTF0_HUMAN	fatty acid synthase(FASN)									Q9BYF5_HUMAN, K7EJT5_HUMAN, Q8WYP0_HUMAN, K7ERI7_HUMAN, K7EMH1_HUMAN, K7EP65_HUMAN, K7ELC4_HUMAN, RL22_HUMAN, L8E9H0_HUMAN	ribosomal protein L22(RPL22)
KEGG_PATHWAY	Valine, leucine and isoleucine degradation	15	3	1.7e-08	6.8	3e-07		A6PVX3_HUMAN, H0Y3Y9_HUMAN, H0Y561_HUMAN, PSMD4_HUMAN, Q5VWC4_HUMAN, H7C2J9_HUMAN	proteasome 26S subunit ubiquitin receptor, non-ATPase 4(PSMD4)			F8WAX4_HUMAN, A0A0S2Z5C0_HUMAN, F8W888_HUMAN, A0A0B4J1R6_HUMAN, V9HWD9_HUMAN, A0A0S2Z4T2_HUMAN, TKT_HUMAN, E9PFF2_HUMAN	transketolase(TKT)							H0YHM6_HUMAN, A0A1B0GW82_HUMAN, A0A1B0GTY9_HUMAN, A0A1B0GVU0_HUMAN, A0A1B0GUA1_HUMAN, F8VVF2_HUMAN, A0A1B0GTG2_HUMAN, F8WDY6_HUMAN, F8WD33_HUMAN, A0A0J9YWK1_HUMAN, A0A1B0GW65_HUMAN, A0A1B0GTJ4_HUMAN, A0A1B0GUY0_HUMAN, A0A0J9YWM6_HUMAN, A0A0J9YWF7_HUMAN, A0A1B0GV49_HUMAN, AL7A1_HUMAN, A0A1B0GW77_HUMAN	aldehyde dehydrogenase 7 family member A1(ALDH7A1)									A0A2R8Y4F5_HUMAN, E9KL44_HUMAN, H0YFD6_HUMAN, A0A2R8YDM1_HUMAN, ECHA_HUMAN, A0A2R8YG21_HUMAN, A0A2R8Y688_HUMAN, A0A2R8Y4E0_HUMAN	hydroxyacyl-CoA dehydrogenase trifunctional multienzyme complex subunit alpha(HADHA)									RL23_HUMAN, J3KT29_HUMAN, A0A024R1Q8_HUMAN, J3KTJ3_HUMAN, C9JD32_HUMAN, J3QQT9_HUMAN, B9ZVP7_HUMAN	ribosomal protein L23(RPL23)
KEGG_PATHWAY	Glycosaminoglycan degradation	6	1.2	0.0014	6.8	0.012		Q53XL8_HUMAN, G3V4X1_HUMAN, PRS4_HUMAN	proteasome 26S subunit, ATPase 1(PSMC1)											A0A384NKJ3_HUMAN, H3BS70_HUMAN, Q96DC0_HUMAN, ECI1_HUMAN	enoyl-CoA delta isomerase 1(ECI1)									B5MD38_HUMAN, C9JEY0_HUMAN, C9JE81_HUMAN, C9K0M0_HUMAN, D6W539_HUMAN, F5GZQ3_HUMAN, ECHB_HUMAN	hydroxyacyl-CoA dehydrogenase trifunctional multienzyme complex subunit beta(HADHB)									C9JNW5_HUMAN, C9JXB8_HUMAN, V9HW01_HUMAN, RL24_HUMAN	ribosomal protein L24(RPL24)
KEGG_PATHWAY	Citrate cycle (TCA cycle)	9	1.8	4.4e-05	6.5	0.00054		B7Z571_HUMAN, Q75L23_HUMAN, PRS7_HUMAN, C9JLS9_HUMAN, A0A7I2YQ68_HUMAN, A0A140VK70_HUMAN, C9JX88_HUMAN	proteasome 26S subunit, ATPase 2(PSMC2)											C9JJE0_HUMAN, A0PJI6_HUMAN, ECHP_HUMAN	enoyl-CoA hydratase and 3-hydroxyacyl CoA dehydrogenase(EHHADH)									A0A2R8YF45_HUMAN, A0A2R8YCN2_HUMAN, B3KSP2_HUMAN, A0A804HKB5_HUMAN, A0A0S2Z460_HUMAN, E7ER27_HUMAN, B2R659_HUMAN, A0A2R8YD50_HUMAN, A0A2R8YF39_HUMAN, A0A804HLJ0_HUMAN, DHB4_HUMAN, E7ET17_HUMAN, A0A2R8YDT8_HUMAN, A0A0S2Z3Y5_HUMAN, A0A804HIG8_HUMAN, A0A804HK65_HUMAN, A0A804HK88_HUMAN, A0A2R8Y7L2_HUMAN, A0A804HKT2_HUMAN, A0A2R8Y674_HUMAN, A0A2R8YEG2_HUMAN, A0A0S2Z4J1_HUMAN, A0A804HIR1_HUMAN, A0A2R8Y…	hydroxysteroid 17-beta dehydrogenase 4(HSD17B4)									RL27_HUMAN, A0A024R1V4_HUMAN, Q6LCU2_HUMAN, E4W6B6_HUMAN, K7EQQ9_HUMAN, K7ELC7_HUMAN, K7ERY7_HUMAN	ribosomal protein L27(RPL27)
KEGG_PATHWAY	Glycolysis / Gluconeogenesis	18	3.6	5.2e-09	5.8	9.7e-08		PRS6A_HUMAN, E9PM69_HUMAN, E9PMW0_HUMAN, E9PS45_HUMAN, A0A140VK42_HUMAN, E9PN50_HUMAN, E9PKD5_HUMAN, E9PMD8_HUMAN, E9PLG2_HUMAN, R4GNH3_HUMAN	proteasome 26S subunit, ATPase 3(PSMC3)											A0A2R8Y4F5_HUMAN, E9KL44_HUMAN, H0YFD6_HUMAN, A0A2R8YDM1_HUMAN, ECHA_HUMAN, A0A2R8YG21_HUMAN, A0A2R8Y688_HUMAN, A0A2R8Y4E0_HUMAN	hydroxyacyl-CoA dehydrogenase trifunctional multienzyme complex subunit alpha(HADHA)									A0A286YFL8_HUMAN, PPT1_HUMAN, A0A286YFF7_HUMAN, A0A286YFL6_HUMAN, A0A286YEP3_HUMAN, E9PMG2_HUMAN, E9PP28_HUMAN, A0A286YFE3_HUMAN, A0A286YF39_HUMAN, A0A2C9F2P4_HUMAN, E9PIA8_HUMAN, E9PSE5_HUMAN, Q5T0S4_HUMAN, E9PK48_HUMAN	palmitoyl-protein thioesterase 1(PPT1)									Q96QL0_HUMAN, Q9BT63_HUMAN, B5MCW2_HUMAN, Q9NY85_HUMAN, B4DN06_HUMAN, Q49AJ9_HUMAN, B3KS36_HUMAN, G5E9G0_HUMAN, H7C3M2_HUMAN, RL3_HUMAN, H7C422_HUMAN, F8WCR1_HUMAN	ribosomal protein L3(RPL3)
KEGG_PATHWAY	Carbon metabolism	30	6	2.1e-14	5.7	1.9e-12		A8K2M0_HUMAN, PRS6B_HUMAN	proteasome 26S subunit, ATPase 4(PSMC4)											B5MD38_HUMAN, C9JEY0_HUMAN, C9JE81_HUMAN, C9K0M0_HUMAN, D6W539_HUMAN, F5GZQ3_HUMAN, ECHB_HUMAN	hydroxyacyl-CoA dehydrogenase trifunctional multienzyme complex subunit beta(HADHB)									SCP2_HUMAN, H0YF61_HUMAN, L0R5C7_HUMAN, Q59HG9_HUMAN, A0A384NY87_HUMAN, H0YEU8_HUMAN, H0YCB0_HUMAN, B2R761_HUMAN, E9PLD1_HUMAN, H0YD06_HUMAN	sterol carrier protein 2(SCP2)									B7Z4E3_HUMAN, C9JU56_HUMAN, RL31_HUMAN, H7C2W9_HUMAN, B8ZZK4_HUMAN, B7Z4C8_HUMAN	ribosomal protein L31(RPL31)
KEGG_PATHWAY	Fatty acid metabolism	15	3	1.9e-07	5.7	2.7e-06		J3QLH6_HUMAN, J3QSE0_HUMAN, J3QQM1_HUMAN, J3QRW1_HUMAN, A0A140VJS3_HUMAN, J3QSA9_HUMAN, J3KRP2_HUMAN, J3QRR3_HUMAN, J3KTQ9_HUMAN, PRS8_HUMAN	proteasome 26S subunit, ATPase 5(PSMC5)																															A0A2R8Y4A2_HUMAN, Q8WYP1_HUMAN, Q5T7N0_HUMAN, A2RUM7_HUMAN, R4GNJ2_HUMAN, A0A2R8Y6J3_HUMAN, RL5_HUMAN, Q9BUV4_HUMAN, B3KTM6_HUMAN	ribosomal protein L5(RPL5)
KEGG_PATHWAY	Protein export	6	1.2	0.0034	5.7	0.024		H0YJE9_HUMAN, H0YJW2_HUMAN, H0YJX2_HUMAN, A0A087X2I1_HUMAN, H0YJY8_HUMAN, PRS10_HUMAN, H0YJT1_HUMAN, H0YJC0_HUMAN, H0YJS8_HUMAN, H0YJD2_HUMAN	proteasome 26S subunit, ATPase 6(PSMC6)																															Q8TBK5_HUMAN, F8VZA3_HUMAN, F8VZ45_HUMAN, U3KQR5_HUMAN, Q8N5Z7_HUMAN, RL6_HUMAN, F8VU16_HUMAN, F8VWR1_HUMAN, A0A024RBK3_HUMAN, F8VR69_HUMAN	ribosomal protein L6(RPL6)
KEGG_PATHWAY	Ribosome	41	8.1	1.3e-19	5.6	1.8e-17		A0A7P0MW50_HUMAN, A0A7I2V5C8_HUMAN, A0A7I2V4X0_HUMAN, A0A7I2V641_HUMAN, F8WCE3_HUMAN, A0A087WW66_HUMAN, A0A7I2V2K8_HUMAN, Q05BX4_HUMAN, A0A7I2V4A5_HUMAN, A0A7I2YQY1_HUMAN, H7BZR6_HUMAN, C9J9M4_HUMAN, A0A7I2YQI9_HUMAN, A0A7I2V491_HUMAN, PSMD1_HUMAN, A0A7I2V262_HUMAN, A0A7I2V523_HUMAN, Q05CW6_HUMAN, A0A7I2V479_HUMAN	proteasome 26S subunit, non-ATPase 1(PSMD1)																															A8MUD9_HUMAN, A0A024R814_HUMAN, RL7_HUMAN, C9JZ88_HUMAN, C9JIJ5_HUMAN	ribosomal protein L7(RPL7)
KEGG_PATHWAY	beta-Alanine metabolism	8	1.6	0.00041	5.6	0.0046		J3QS13_HUMAN, PSD11_HUMAN, J3KSW3_HUMAN, J3QRY4_HUMAN	proteasome 26S subunit, non-ATPase 11(PSMD11)																															G3V1A1_HUMAN, H0YF23_HUMAN, E9PKU4_HUMAN, E9PP36_HUMAN, RL8_HUMAN, E9PKZ0_HUMAN	ribosomal protein L8(RPL8)
KEGG_PATHWAY	Pyruvate metabolism	12	2.4	6.5e-06	5.5	8.3e-05		B4DJ66_HUMAN, A0A087WUL9_HUMAN, F8W8J6_HUMAN, J3KNQ3_HUMAN, E9PPD2_HUMAN, E9PQG3_HUMAN, H0YD73_HUMAN, A0A024R201_HUMAN, E9PL38_HUMAN, PSD13_HUMAN	proteasome 26S subunit, non-ATPase 13(PSMD13)																															RS11_HUMAN, M0QZ90_HUMAN, M0R1H5_HUMAN, M0R1H6_HUMAN, M0QZC5_HUMAN	ribosomal protein S11(RPS11)
KEGG_PATHWAY	Butanoate metabolism	7	1.4	0.0014	5.4	0.013		PSDE_HUMAN, Q4ZG77_HUMAN, Q53TH1_HUMAN, C9JW37_HUMAN, A0A140VKF2_HUMAN	proteasome 26S subunit, non-ATPase 14(PSMD14)																															RS12_HUMAN	ribosomal protein S12(RPS12)
KEGG_PATHWAY	Peroxisome	20	4	3.4e-09	5.3	6.9e-08		PSMD3_HUMAN, Q6IBN0_HUMAN, H0YGV8_HUMAN, F5H8K4_HUMAN	proteasome 26S subunit, non-ATPase 3(PSMD3)																															E9PS50_HUMAN, J3KMX5_HUMAN, RS13_HUMAN	ribosomal protein S13(RPS13)
KEGG_PATHWAY	Glyoxylate and dicarboxylate metabolism	7	1.4	0.0021	5.1	0.016		PSMD7_HUMAN, H3BNT7_HUMAN, H3BQV2_HUMAN, H3BTM8_HUMAN	proteasome 26S subunit, non-ATPase 7(PSMD7)																															RS15A_HUMAN, H3BVC7_HUMAN, B2R4W8_HUMAN, H3BT37_HUMAN, I3L246_HUMAN, I3L3P7_HUMAN, H3BV27_HUMAN, I3L303_HUMAN	ribosomal protein S15a(RPS15A)
KEGG_PATHWAY	Selenocompound metabolism	4	0.8	0.041	5.1	0.2		H0YLU2_HUMAN, Q86SZ9_HUMAN, Q6FHU3_HUMAN, A0A0K0K1L8_HUMAN, H0YKK6_HUMAN, PSME1_HUMAN	proteasome activator subunit 1(PSME1)																															RS16_HUMAN, M0R1M5_HUMAN, M0R3H0_HUMAN, M0R210_HUMAN, Q6IPX4_HUMAN, M0QX76_HUMAN	ribosomal protein S16(RPS16)
KEGG_PATHWAY	Histidine metabolism	5	1	0.017	4.9	0.093		POMP_HUMAN, A0A1W2PS02_HUMAN	proteasome maturation protein(POMP)																															RS17_HUMAN, H0YN73_HUMAN, H0YN88_HUMAN, A0A075B716_HUMAN	ribosomal protein S17(RPS17)
KEGG_PATHWAY	Biosynthesis of unsaturated fatty acids	6	1.2	0.007	4.8	0.046																																		J3JS69_HUMAN, RS18_HUMAN, A0A0G2JQH2_HUMAN, Q5GGW2_HUMAN	ribosomal protein S18(RPS18)
KEGG_PATHWAY	Propanoate metabolism	7	1.4	0.003	4.7	0.022																																		H0YE27_HUMAN, E9PPT0_HUMAN, E9PQD7_HUMAN, Q6IPX5_HUMAN, Q8J014_HUMAN, RS2_HUMAN, H3BNG3_HUMAN, H0YEN5_HUMAN, E9PMM9_HUMAN, E9PM36_HUMAN, D3DU83_HUMAN, Q3KQT6_HUMAN, I3L404_HUMAN, Q8N5L9_HUMAN, Q9BSW5_HUMAN	ribosomal protein S2(RPS2)
KEGG_PATHWAY	Spinocerebellar ataxia	30	6	7.9e-12	4.6	3.1e-10																																		G3XAN0_HUMAN, RS20_HUMAN, E5RIP1_HUMAN, E5RJX2_HUMAN, A0A7P0S5H5_HUMAN	ribosomal protein S20(RPS20)
KEGG_PATHWAY	Biosynthesis of amino acids	16	3.2	1.2e-06	4.6	1.6e-05																																		D6RIX0_HUMAN, D6RDJ2_HUMAN, D6R9I7_HUMAN, RS23_HUMAN, D6RD47_HUMAN, A8K517_HUMAN	ribosomal protein S23(RPS23)
KEGG_PATHWAY	Tryptophan metabolism	9	1.8	0.00055	4.6	0.0059																																		RS24_HUMAN, E7ETK0_HUMAN, A0A2R8Y849_HUMAN, A0A2R8Y8A0_HUMAN, A0A2R8YD14_HUMAN	ribosomal protein S24(RPS24)
KEGG_PATHWAY	2-Oxocarboxylic acid metabolism	4	0.8	0.054	4.6	0.25																																		A0A2R8Y731_HUMAN, RS27_HUMAN	ribosomal protein S27(RPS27)
KEGG_PATHWAY	Sphingolipid metabolism	9	1.8	0.0016	4	0.013																																		B2RDW1_HUMAN, RS27A_HUMAN, Q5RKT7_HUMAN, Q8WYN9_HUMAN, Q49A90_HUMAN, J3QTR3_HUMAN	ribosomal protein S27a(RPS27A)
KEGG_PATHWAY	Fatty acid elongation	5	1	0.033	4	0.17																																		RS28_HUMAN, B2R4R9_HUMAN	ribosomal protein S28(RPS28)
KEGG_PATHWAY	Lysosome	24	4.8	2.6e-08	3.9	4.3e-07																																		E9PFI5_HUMAN, H0Y9Y4_HUMAN, D6RAT0_HUMAN, H0Y8L7_HUMAN, A8K4W0_HUMAN, Q6NXR8_HUMAN, D6RAS7_HUMAN, D6RG13_HUMAN, D6R9B6_HUMAN, D6RGE0_HUMAN, B7Z3M5_HUMAN, RS3A_HUMAN, D6RED7_HUMAN, D6RI02_HUMAN, D6RB09_HUMAN	ribosomal protein S3A(RPS3A)
KEGG_PATHWAY	Cholesterol metabolism	9	1.8	0.0018	3.9	0.014																																		A2A3R6_HUMAN, D3DRJ5_HUMAN, A2A3R5_HUMAN, RS6_HUMAN, A2A3R7_HUMAN, Q96DV6_HUMAN	ribosomal protein S6(RPS6)
KEGG_PATHWAY	Cysteine and methionine metabolism	9	1.8	0.0018	3.9	0.014																																		RS7_HUMAN, B5MCP9_HUMAN, A0A2R8Y623_HUMAN	ribosomal protein S7(RPS7)
KEGG_PATHWAY	Coronavirus disease - COVID-19	41	8.1	2e-13	3.8	1.4e-11																																		RS8_HUMAN, Q5JR94_HUMAN, Q5JR95_HUMAN	ribosomal protein S8(RPS8)
KEGG_PATHWAY	Protein processing in endoplasmic reticulum	30	6	7.3e-10	3.8	1.7e-08																																		A0A024R4M0_HUMAN, B5MCT8_HUMAN, F2Z3C0_HUMAN, RS9_HUMAN, A5D904_HUMAN, A8MXK4_HUMAN, C9JM19_HUMAN	ribosomal protein S9(RPS9)
KEGG_PATHWAY	Ferroptosis	7	1.4	0.01	3.7	0.063																																		F8WD59_HUMAN, Q96RS2_HUMAN, A0A024R2L6_HUMAN, A0A0C4DG17_HUMAN, C9J9K3_HUMAN, RSSA_HUMAN	ribosomal protein SA(RPSA)
KEGG_PATHWAY	Parkinson disease	43	8.5	1e-12	3.5	5.8e-11																																		F8VWS0_HUMAN, F8VS58_HUMAN, F8VZS0_HUMAN, F8VYN4_HUMAN, F8VRK7_HUMAN, F8VWV4_HUMAN, Q6NSF2_HUMAN, F8VPE8_HUMAN, A0A024RBS2_HUMAN, F8W1K8_HUMAN, RLA0_HUMAN, F8VQY6_HUMAN, F8VU65_HUMAN, F8VW21_HUMAN, Q3MHV2_HUMAN, G3V210_HUMAN	ribosomal protein lateral stalk subunit P0(RPLP0)
KEGG_PATHWAY	Antigen processing and presentation	12	2.4	0.00081	3.3	0.0081																																		A0A024R608_HUMAN, RLA1_HUMAN, Q6FG99_HUMAN, H0YL57_HUMAN, Q6ICQ4_HUMAN	ribosomal protein lateral stalk subunit P1(RPLP1)
KEGG_PATHWAY	Various types of N-glycan biosynthesis	6	1.2	0.032	3.3	0.17
KEGG_PATHWAY	Prion disease	40	7.9	1.6e-10	3.2	4.6e-09
KEGG_PATHWAY	Lysine degradation	9	1.8	0.0078	3.1	0.05
KEGG_PATHWAY	Amino sugar and nucleotide sugar metabolism	7	1.4	0.024	3.1	0.13
KEGG_PATHWAY	Amyotrophic lateral sclerosis	50	9.9	5.5e-12	3	2.6e-10
KEGG_PATHWAY	Huntington disease	43	8.5	1.1e-10	3	3.5e-09
KEGG_PATHWAY	Glutathione metabolism	8	1.6	0.016	3	0.093
KEGG_PATHWAY	Arginine and proline metabolism	7	1.4	0.029	3	0.15
KEGG_PATHWAY	Fat digestion and absorption	6	1.2	0.046	3	0.21
KEGG_PATHWAY	PPAR signaling pathway	10	2	0.0071	2.9	0.046		red asterisks are assigned into analyzed proteins
KEGG_PATHWAY	Bacterial invasion of epithelial cells	10	2	0.0085	2.8	0.053
KEGG_PATHWAY	Legionellosis	7	1.4	0.046	2.7	0.21
KEGG_PATHWAY	Pathways of neurodegeneration - multiple diseases	55	10.9	3.5e-10	2.5	8.8e-09
KEGG_PATHWAY	Fc gamma R-mediated phagocytosis	11	2.2	0.013	2.5	0.078
KEGG_PATHWAY	Alzheimer disease	43	8.5	1.1e-07	2.4	1.7e-06
KEGG_PATHWAY	Phagosome	17	3.4	0.0016	2.4	0.013
KEGG_PATHWAY	Adherens junction	8	1.6	0.044	2.4	0.21
KEGG_PATHWAY	Tight junction	17	3.4	0.0047	2.2	0.033
KEGG_PATHWAY	Salmonella infection	24	4.8	0.0011	2.1	0.0098
KEGG_PATHWAY	Epstein-Barr virus infection	19	3.8	0.0053	2	0.036
KEGG_PATHWAY	Diabetic cardiomyopathy	18	3.6	0.012	1.9	0.072
KEGG_PATHWAY	Metabolic pathways	125	24.8	1e-11	1.8	3.6e-10
KEGG_PATHWAY	Spliceosome	12	2.4	0.076	1.8	0.33
KEGG_PATHWAY	Sphingolipid signaling pathway	10	2	0.097	1.8	0.42
KEGG_PATHWAY	Regulation of actin cytoskeleton	17	3.4	0.042	1.7	0.21
KEGG_PATHWAY	Pathogenic Escherichia coli infection	15	3	0.07	1.7	0.31
KEGG_PATHWAY	Biosynthesis of cofactors	12	2.4	0.094	1.7	0.41
KEGG_PATHWAY	Endocytosis	19	3.8	0.039	1.6	0.2

## Sheet: GO SLIMMER_ LIST OF TERMS
The Database for Annotation, Visualization and Integrated Discovery										DETAILS ON "extracellular exosome" GO TERM:
DAVID Bioinformatics Resources (2021 Update)
										Protein ID	Gene Name
GO SLIMMER TERMS										D6RBF6_HUMAN, D6RIR6_HUMAN, A0A024RDJ8_HUMAN, L0R823_HUMAN, D6R9U8_HUMAN, BDH2_HUMAN, D6RFG2_HUMAN	3-hydroxybutyrate dehydrogenase 2(BDH2)
										M0R1L2_HUMAN, M0R0U3_HUMAN, A0A0K0K1K7_HUMAN, M0R261_HUMAN, 6PGL_HUMAN	6-phosphogluconolactonase(PGLS)
632 chart records										F5H6T5_HUMAN, F5H0C7_HUMAN, A0A024R0Y6_HUMAN, F5H1V1_HUMAN, ARF3_HUMAN	ADP ribosylation factor 3(ARF3)
Category	Term	Count	%	P-Value	Fold Enrichment	Benjamini				F2Z344_HUMAN, A0A6Q8PGM9_HUMAN, ARL8B_HUMAN, F8WAW5_HUMAN	ADP ribosylation factor like GTPase 8B(ARL8B)
GOTERM_CC_DIRECT	extracellular exosome	273	54.2	2.8e-130	5	1.5e-127				Q9BVU3_HUMAN, E9PJZ0_HUMAN, E9PJC6_HUMAN, B4DTV0_HUMAN, E9PQE3_HUMAN, E9PKR9_HUMAN, E9PLK4_HUMAN, Q96EC4_HUMAN, AHNK_HUMAN	AHNAK nucleoprotein(AHNAK)
GOTERM_CC_DIRECT	cytosol	330	65.5	4e-76	2.5	1.1e-73				Q4LE36_HUMAN, K7ESG8_HUMAN, ACLY_HUMAN, A0A024R1T9_HUMAN, A0A024R1Y2_HUMAN, K7EIE7_HUMAN	ATP citrate lyase(ACLY)
GOTERM_CC_DIRECT	membrane	198	39.3	3.8e-54	3.2	6.9e-52				VATL_HUMAN, H3BMY0_HUMAN, H3BNI4_HUMAN	ATPase H+ transporting V0 subunit c(ATP6V0C)
GOTERM_BP_DIRECT	translational initiation	54	10.7	4.1e-50	16.2	1.1e-46				C9JVW8_HUMAN, F8WDJ3_HUMAN, C9JA17_HUMAN, VATA_HUMAN	ATPase H+ transporting V1 subunit A(ATP6V1A)
GOTERM_BP_DIRECT	neutrophil degranulation	82	16.3	2.5e-43	6.7	3.3e-40				A0A140VK65_HUMAN, E5RGH6_HUMAN, H0YC45_HUMAN, H0YC04_HUMAN, H0YAT8_HUMAN, VATB2_HUMAN	ATPase H+ transporting V1 subunit B2(ATP6V1B2)
GOTERM_CC_DIRECT	cytosolic ribosome	39	7.7	1.3e-40	20.4	1.8e-38				E5RJG1_HUMAN, A0A024R7X3_HUMAN, VATH_HUMAN, H0YB41_HUMAN, E5RG49_HUMAN, E5RK31_HUMAN, B3KUZ7_HUMAN, E5RHH0_HUMAN, G3V126_HUMAN, A0A024R7U9_HUMAN	ATPase H+ transporting V1 subunit H(ATP6V1H)
GOTERM_BP_DIRECT	SRP-dependent cotranslational protein targeting to membrane	41	8.1	5.2e-40	18	4.4e-37				THOC4_HUMAN, E9PB61_HUMAN	Aly/REF export factor(ALYREF)
GOTERM_MF_DIRECT	RNA binding	135	26.8	3.6e-39	3.5	3.1e-36				BTG2_HUMAN	BTG anti-proliferation factor 2(BTG2)
GOTERM_BP_DIRECT	cytoplasmic translation	40	7.9	5.6e-39	17.9	3.6e-36				F6S8Q4_HUMAN, A0A087WVZ1_HUMAN, A0A2R8Y5G6_HUMAN, A0A2R8YFS5_HUMAN, A0A2R8YF78_HUMAN, A0A087WX09_HUMAN, A0A2R8YDT5_HUMAN, A0A2R8YFR4_HUMAN, A0A2R8Y7T2_HUMAN, A0A2R8YF89_HUMAN, DDX3X_HUMAN, A0A2R8Y645_HUMAN, A0A2R8Y4A4_HUMAN, A0A0J9YVQ7_HUMAN, B5BTY4_HUMAN, A0A2R8YCW1_HUMAN, A0A2R8YDH3_HUMAN, A0A0D9SG12_HUMAN, A0A2R8YCU0_HUMAN, A0A2R8Y650_HUMAN, A0A2R8YF31_HUMAN, A0A2U3TZJ9_HUMAN, A0A0D9SF53_HUMAN…	DEAD-box helicase 3 X-linked(DDX3X)
GOTERM_BP_DIRECT	nuclear-transcribed mRNA catabolic process, nonsense-mediated decay	44	8.7	4.4e-38	14.4	2.3e-35				DNJA2_HUMAN, I3L320_HUMAN, A0A087WT48_HUMAN, A0A024R6S1_HUMAN	DnaJ heat shock protein family (Hsp40) member A2(DNAJA2)
GOTERM_CC_DIRECT	focal adhesion	71	14.1	1.5e-37	6.8	1.7e-35				A0A7I2V3K7_HUMAN, M0R128_HUMAN, Q6FI51_HUMAN, M0R1D6_HUMAN, M0QXK0_HUMAN, A0A7I2YQW1_HUMAN, DNJB1_HUMAN, M0QYT3_HUMAN, A0A1B0GX60_HUMAN, Q6FHS4_HUMAN, M0QZD0_HUMAN, M0R080_HUMAN	DnaJ heat shock protein family (Hsp40) member B1(DNAJB1)
GOTERM_BP_DIRECT	viral transcription	40	7.9	3.1e-34	14.2	1.3e-31				L0R4Y4_HUMAN, SAP3_HUMAN, E5RJD0_HUMAN, H0YBY3_HUMAN	GM2 ganglioside activator(GM2A)
GOTERM_CC_DIRECT	ficolin-1-rich granule lumen	37	7.3	1.2e-28	12	1.2e-26				Q5FWG8_HUMAN, A0A087X225_HUMAN, IQGA1_HUMAN, A4QPB0_HUMAN, H0YKA5_HUMAN, Q05DN7_HUMAN, A0A087WWP1_HUMAN, A0A0J9YXZ5_HUMAN, H0YLE8_HUMAN, Q6P1N4_HUMAN, A0A024RC65_HUMAN	IQ motif containing GTPase activating protein 1(IQGAP1)
GOTERM_CC_DIRECT	proteasome complex	28	5.6	2.8e-28	19.4	2.2e-26				Q5TBR1_HUMAN, SIAS_HUMAN, Q5TBR0_HUMAN	N-acetylneuraminate synthase(NANS)
GOTERM_BP_DIRECT	translation	44	8.7	7.2e-26	7.8	2.6e-23				A0A1B0GTQ7_HUMAN, A0A1B0GVA8_HUMAN, A0A1B0GUJ2_HUMAN, ASAH1_HUMAN, B1B5Q2_HUMAN, A0A1B0GTZ5_HUMAN, A8K0B6_HUMAN, B1B5S7_HUMAN, A0A1B0GU62_HUMAN, B1B5T0_HUMAN, B1B5Q9_HUMAN, B1B5R9_HUMAN, A0A1B0GU06_HUMAN, B1B5P6_HUMAN, A0A1B0GUB3_HUMAN, A0A1B0GUW4_HUMAN, A0A1B0GVE7_HUMAN, A0A1B0GVJ1_HUMAN, Q53H01_HUMAN, B1B5Q8_HUMAN, A0A1B0GW66_HUMAN, E7EMM4_HUMAN, B1B5S6_HUMAN, A0A1B0GTM3_HUMAN, A0A1B0GWC9_HUMAN…	N-acylsphingosine amidohydrolase 1(ASAH1)
GOTERM_CC_DIRECT	melanosome	31	6.2	4.2e-24	12.1	2.9e-22				V9GY52_HUMAN, A0A0C4DFQ8_HUMAN, E9PBM9_HUMAN, ASAH2_HUMAN, V9GYJ5_HUMAN	N-acylsphingosine amidohydrolase 2(ASAH2)
GOTERM_MF_DIRECT	structural constituent of ribosome	40	7.9	4.2e-23	7.6	1.8e-20				A0A7P0TA18_HUMAN, A0A7P0T9Y2_HUMAN, NNRE_HUMAN, A0A7P0Z426_HUMAN, Q5T3I3_HUMAN, Q5T3I4_HUMAN, A0A7P0TAG8_HUMAN	NAD(P)HX epimerase(NAXE)
GOTERM_CC_DIRECT	ribosome	37	7.3	2.2e-22	8.2	1.4e-20				A0A0U1RR50_HUMAN, G3V2S0_HUMAN, G3V5G0_HUMAN, G3V5S0_HUMAN, G3V271_HUMAN, H0YJT9_HUMAN, G3V280_HUMAN, G3V3L1_HUMAN, G3V2T2_HUMAN, G3V358_HUMAN, G3V4T9_HUMAN, G3V4X3_HUMAN, G3V4S9_HUMAN, G3V5P9_HUMAN, G3V5G7_HUMAN, A0A0A0MS87_HUMAN, G3V5H8_HUMAN, G3V3C3_HUMAN, G3V3X2_HUMAN, G3V5B7_HUMAN, H0YJ56_HUMAN, G3V3P6_HUMAN, G3V237_HUMAN, G3V4S2_HUMAN, G3V5L7_HUMAN, G3V3X3_HUMAN, G3V420_HUMAN, G3V285_HUMAN,…	NDRG family member 2(NDRG2)
GOTERM_MF_DIRECT	cadherin binding	48	9.5	4.4e-22	5.7	1.3e-19				NDKB_HUMAN, F6XY72_HUMAN, Q6FHN3_HUMAN	NME/NM23 nucleoside diphosphate kinase 2(NME2)
GOTERM_BP_DIRECT	Wnt signaling pathway, planar cell polarity pathway	28	5.6	5.7e-22	12.3	1.7e-19				K7ENZ0_HUMAN, A0A0S2A5C8_HUMAN, K7ERW2_HUMAN, K7EQ23_HUMAN, A0A193DRS0_HUMAN, K7ERM4_HUMAN, A0A0A8JCD0_HUMAN, NPC1_HUMAN, K7EIH7_HUMAN	NPC intracellular cholesterol transporter 1(NPC1)
GOTERM_BP_DIRECT	regulation of cellular amino acid metabolic process	23	4.6	6.1e-22	17.4	1.7e-19				G3V3D1_HUMAN, A0A024R6C0_HUMAN, G3V2V8_HUMAN, NPC2_HUMAN, H0YJE2_HUMAN, H0YIZ1_HUMAN, J3KMY5_HUMAN, G3V3E8_HUMAN, E7EMS2_HUMAN	NPC intracellular cholesterol transporter 2(NPC2)
GOTERM_BP_DIRECT	antigen processing and presentation of exogenous peptide antigen via MHC class I, TAP-dependent	26	5.2	1.5e-21	13.5	3.9e-19				C9JTK6_HUMAN, C9JCJ9_HUMAN, OLA1_HUMAN, J3KQ32_HUMAN	Obg like ATPase 1(OLA1)
GOTERM_BP_DIRECT	pre-replicative complex assembly	24	4.8	9.3e-21	14.6	2.2e-18				Q53SX4_HUMAN, Q9UL28_HUMAN, Q53T70_HUMAN, RAB10_HUMAN	RAB10, member RAS oncogene family(RAB10)
GOTERM_CC_DIRECT	cytoplasm	229	45.4	1.1e-20	1.7	6e-19				H3BN38_HUMAN, RB11A_HUMAN, B4DQU5_HUMAN, H3BSC1_HUMAN, H3BMH2_HUMAN, A0A024R5Z8_HUMAN	RAB11A, member RAS oncogene family(RAB11A)
GOTERM_BP_DIRECT	negative regulation of G2/M transition of mitotic cell cycle	23	4.6	2.6e-20	15.1	5.6e-18				A0A024R845_HUMAN, X6RFL8_HUMAN, RAB14_HUMAN	RAB14, member RAS oncogene family(RAB14)
GOTERM_BP_DIRECT	regulation of mRNA stability	29	5.8	1.1e-19	9.7	2.1e-17				RAB1B_HUMAN, Q92927_HUMAN, E9PLD0_HUMAN, Q6FIG4_HUMAN	RAB1B, member RAS oncogene family(RAB1B)
GOTERM_BP_DIRECT	regulation of transcription from RNA polymerase II promoter in response to hypoxia	24	4.8	1.3e-19	13.1	2.5e-17				F8WCY6_HUMAN, A0A024R2K1_HUMAN, F8WD79_HUMAN, C9J3X8_HUMAN, RAB5A_HUMAN	RAB5A, member RAS oncogene family(RAB5A)
GOTERM_CC_DIRECT	cytosolic small ribosomal subunit	20	4	2.9e-19	17.9	1.5e-17				A0A6Q8PGE6_HUMAN, C9IZZ0_HUMAN, C9J8S3_HUMAN, A0A6Q8PG52_HUMAN, C9J4S4_HUMAN, C9J592_HUMAN, C9J4V0_HUMAN, A0A6Q8PF79_HUMAN, RAB7A_HUMAN, C9J7D1_HUMAN, A0A6Q8PH84_HUMAN, A0A158RFU6_HUMAN	RAB7A, member RAS oncogene family(RAB7A)
GOTERM_CC_DIRECT	secretory granule lumen	28	5.6	3.9e-19	9.8	1.8e-17				A0A087X0W0_HUMAN, RAN_HUMAN, F5H018_HUMAN, J3KQE5_HUMAN, B4DV51_HUMAN, B5MDF5_HUMAN, H0YFC6_HUMAN	RAN, member RAS oncogene family(RAN)
GOTERM_BP_DIRECT	NIK/NF-kappaB signaling	23	4.6	8.8e-19	13.1	1.5e-16				RAP1B_HUMAN, F5GYB5_HUMAN, F5GYH7_HUMAN, F5GWU8_HUMAN, F5H0B7_HUMAN, F5H500_HUMAN, A0A024RB87_HUMAN, F5H7Y6_HUMAN, B7ZAY2_HUMAN, F5GZG1_HUMAN, F5H004_HUMAN, F8WBC0_HUMAN, B7ZB78_HUMAN, F5H6R7_HUMAN, F5GX62_HUMAN, F5H0S2_HUMAN, F5H077_HUMAN, F5H823_HUMAN, E7ESV4_HUMAN, F5H491_HUMAN, F5H4H0_HUMAN	RAP1B, member of RAS oncogene family(RAP1B)
GOTERM_BP_DIRECT	regulation of hematopoietic stem cell differentiation	23	4.6	1.3e-18	12.9	2e-16				A4D2P0_HUMAN, A4D2P1_HUMAN, A4D2P2_HUMAN, RAC1_HUMAN	Rac family small GTPase 1(RAC1)
GOTERM_BP_DIRECT	anaphase-promoting complex-dependent catabolic process	24	4.8	2e-17	10.7	3.1e-15				V9HWH9_HUMAN, S10AB_HUMAN	S100 calcium binding protein A11(S100A11)
GOTERM_CC_DIRECT	ribonucleoprotein complex	30	6	4.8e-17	7.5	2.1e-15				S10AE_HUMAN	S100 calcium binding protein A14(S100A14)
GOTERM_BP_DIRECT	regulation of mitotic cell cycle phase transition	23	4.6	5.5e-17	11.1	7.8e-15				S10AG_HUMAN	S100 calcium binding protein A16(S100A16)
GOTERM_CC_DIRECT	cytosolic large ribosomal subunit	20	4	1.2e-16	13.6	4.7e-15				SAM50_HUMAN	SAMM50 sorting and assembly machinery component(SAMM50)
GOTERM_BP_DIRECT	interleukin-1-mediated signaling pathway	24	4.8	2.1e-16	9.8	2.8e-14				D6R970_HUMAN, TCP4_HUMAN, D6RC37_HUMAN, Q6IBA2_HUMAN	SUB1 regulator of transcription(SUB1)
GOTERM_CC_DIRECT	peroxisome	25	5	2.3e-16	9.1	8.4e-15				YBOX1_HUMAN, H0Y449_HUMAN, C9J5V9_HUMAN, Q6PKI6_HUMAN, A0JLU4_HUMAN	Y-box binding protein 1(YBX1)
GOTERM_CC_DIRECT	proteasome accessory complex	13	2.6	2.6e-16	30.8	9e-15				A0A5F9ZHD4_HUMAN, A0A5F9ZI66_HUMAN, A0A5F9ZHJ7_HUMAN, THIL_HUMAN, A0A5F9ZHJ0_HUMAN, E9PRQ6_HUMAN, H0YEL7_HUMAN, A0A5F9ZHL1_HUMAN, A0A140VJX1_HUMAN, A0A5F9ZHH9_HUMAN, A0A5F9ZHL7_HUMAN	acetyl-CoA acetyltransferase 1(ACAT1)
GOTERM_MF_DIRECT	protein binding	414	82.1	2.7e-16	1.2	5.9e-14				THIC_HUMAN	acetyl-CoA acetyltransferase 2(ACAT2)
GOTERM_BP_DIRECT	viral process	48	9.5	1.2e-15	4	1.5e-13				ACTY_HUMAN	actin related protein 1B(ACTR1B)
GOTERM_BP_DIRECT	SCF-dependent proteasomal ubiquitin-dependent protein catabolic process	23	4.6	1.7e-15	9.5	2.1e-13				Q8IY98_HUMAN, A0A1B0GWH0_HUMAN, F5H6T1_HUMAN, ARP2_HUMAN, A0A1B0GWD0_HUMAN	actin related protein 2(ACTR2)
GOTERM_BP_DIRECT	fatty acid beta-oxidation	18	3.6	3.7e-15	13.9	4.3e-13				A0A024R408_HUMAN, G5E9J0_HUMAN, ARPC2_HUMAN, H7C3F9_HUMAN, Q53R19_HUMAN, G5E9S7_HUMAN, C9JTV5_HUMAN	actin related protein 2/3 complex subunit 2(ARPC2)
GOTERM_BP_DIRECT	rRNA processing	30	6	9.8e-15	6.2	1.1e-12				F8VR50_HUMAN, ARPC3_HUMAN, C9JZD1_HUMAN, Q2LE71_HUMAN	actin related protein 2/3 complex subunit 3(ARPC3)
GOTERM_MF_DIRECT	ATPase activity	42	8.3	9.9e-15	4.3	1.7e-12				R4GN08_HUMAN, F8WDD7_HUMAN, F8WDW3_HUMAN, ARPC4_HUMAN	actin related protein 2/3 complex subunit 4(ARPC4)
GOTERM_BP_DIRECT	tumor necrosis factor-mediated signaling pathway	25	5	1.2e-14	7.8	1.3e-12				F8WDR7_HUMAN, F8WEW2_HUMAN, A0A024RAI1_HUMAN, ARP3_HUMAN, B4DXW1_HUMAN, F8WE84_HUMAN	actin related protein 3(ACTR3)
GOTERM_BP_DIRECT	positive regulation of canonical Wnt signaling pathway	27	5.4	2.2e-14	6.8	2.2e-12				Q96BG6_HUMAN, ACTN4_HUMAN, H7C144_HUMAN, A0A0S2Z3C0_HUMAN, A0A0S2Z3X3_HUMAN, A0A0S2Z3G9_HUMAN, F5GXS2_HUMAN, A0A0S2Z3G1_HUMAN, K7EP19_HUMAN	actinin alpha 4(ACTN4)
GOTERM_CC_DIRECT	mitochondrion	84	16.7	1.5e-13	2.4	4.8e-12				SAHH_HUMAN, Q1RMG2_HUMAN, A0A384MTQ3_HUMAN	adenosylhomocysteinase(AHCY)
GOTERM_BP_DIRECT	protein folding	28	5.6	2e-13	6	1.9e-11				H0YAG8_HUMAN, D6RAY0_HUMAN, D6RFE4_HUMAN, ADHX_HUMAN, D6R9G2_HUMAN, Q9H1A0_HUMAN, Q6IRT1_HUMAN, Q6FI45_HUMAN	alcohol dehydrogenase 5 (class III), chi polypeptide(ADH5)
GOTERM_BP_DIRECT	proteasome-mediated ubiquitin-dependent protein catabolic process	29	5.8	2.3e-13	5.7	2.2e-11				V9HW83_HUMAN, Q5SYQ7_HUMAN, Q5SYQ8_HUMAN, Q5SYQ9_HUMAN, AL1A1_HUMAN	aldehyde dehydrogenase 1 family member A1(ALDH1A1)
GOTERM_BP_DIRECT	stimulatory C-type lectin receptor signaling pathway	23	4.6	3e-13	7.6	2.7e-11				B0LUF9_HUMAN, B0LUG2_HUMAN, Q9UN17_HUMAN, B0LUG0_HUMAN, ALDH2_HUMAN, F8VSB0_HUMAN, S4R3S4_HUMAN, B4YAH7_HUMAN, A0A384NPN7_HUMAN	aldehyde dehydrogenase 2 family member(ALDH2)
GOTERM_CC_DIRECT	azurophil granule lumen	20	4	7.7e-13	8.8	2.4e-11				H0YHM6_HUMAN, A0A1B0GW82_HUMAN, A0A1B0GTY9_HUMAN, A0A1B0GVU0_HUMAN, A0A1B0GUA1_HUMAN, F8VVF2_HUMAN, A0A1B0GTG2_HUMAN, F8WDY6_HUMAN, F8WD33_HUMAN, A0A0J9YWK1_HUMAN, A0A1B0GW65_HUMAN, A0A1B0GTJ4_HUMAN, A0A1B0GUY0_HUMAN, A0A0J9YWM6_HUMAN, A0A0J9YWF7_HUMAN, A0A1B0GV49_HUMAN, AL7A1_HUMAN, A0A1B0GW77_HUMAN	aldehyde dehydrogenase 7 family member A1(ALDH7A1)
GOTERM_CC_DIRECT	proteasome regulatory particle, base subcomplex	9	1.8	1.2e-12	40.2	3.5e-11				J3QKP5_HUMAN, ALDOC_HUMAN, C9J8F3_HUMAN, K7EKH5_HUMAN, J3QKK1_HUMAN, J3KSV6_HUMAN, A8MVZ9_HUMAN, A0A024QZ64_HUMAN	aldolase, fructose-bisphosphate C(ALDOC)
GOTERM_MF_DIRECT	protein binding involved in protein folding	15	3	1.3e-12	13.7	1.9e-10				FUCO_HUMAN, B5MDC5_HUMAN	alpha-L-fucosidase 1(FUCA1)
GOTERM_BP_DIRECT	protein deubiquitination	32	6.3	1.5e-12	4.7	1.3e-10				A0A248RGB1_HUMAN, A0A024R1Q5_HUMAN, NAGAB_HUMAN	alpha-N-acetylgalactosaminidase(NAGA)
GOTERM_CC_DIRECT	lysosome	33	6.5	4.3e-12	4.4	1.2e-10				E9PLK3_HUMAN, A0A7I2V3D7_HUMAN, E9PJF9_HUMAN, A0A7I2YQS3_HUMAN, PSA_HUMAN, E9PPZ2_HUMAN, A0A7I2V5M8_HUMAN, H0YDG0_HUMAN, E9PRQ5_HUMAN, A0A7I2V3W8_HUMAN, A0A7I2V389_HUMAN, A0A7I2V5D4_HUMAN, H0YCQ5_HUMAN, E9PI82_HUMAN, B7Z899_HUMAN, E9PJY4_HUMAN, E9PP11_HUMAN, E9PPD4_HUMAN, A0A7I2V604_HUMAN, E9PJ74_HUMAN	aminopeptidase puromycin sensitive(NPEPPS)
GOTERM_BP_DIRECT	Fc-epsilon receptor signaling pathway	25	5	1.2e-11	5.7	9.9e-10				Q9UED0_HUMAN, A0A024R3N3_HUMAN, E9PPD0_HUMAN, E9PK76_HUMAN, E9PSC7_HUMAN, A0A140VJE9_HUMAN, APLP2_HUMAN, E9PQS3_HUMAN, L8E7K0_HUMAN, B4E3I5_HUMAN	amyloid beta precursor like protein 2(APLP2)
GOTERM_CC_DIRECT	endoplasmic reticulum	68	13.5	1.4e-11	2.5	3.8e-10				H0YNB8_HUMAN, H0YMW4_HUMAN, H0YN28_HUMAN, H0YLV6_HUMAN, H0YKL9_HUMAN, A0A024R5Z7_HUMAN, H0YN42_HUMAN, H0YMM1_HUMAN, ANXA2_HUMAN, H0YMD9_HUMAN, H0YKX9_HUMAN, H0YKN4_HUMAN, H0YNP5_HUMAN, H0YMT9_HUMAN, H0YM50_HUMAN, H0YL33_HUMAN, H0YKV8_HUMAN, H0YMD0_HUMAN, H0YNA0_HUMAN, H0YMU9_HUMAN, H0YKS4_HUMAN, H0YKZ7_HUMAN, A0A7I2V4P4_HUMAN, H0YLE2_HUMAN	annexin A2(ANXA2)
GOTERM_BP_DIRECT	post-translational protein modification	35	6.9	1.5e-11	4	1.2e-09				D6RFG5_HUMAN, D6RAZ8_HUMAN, D6RFJ9_HUMAN, D6RA82_HUMAN, D6RCA8_HUMAN, ANXA3_HUMAN	annexin A3(ANXA3)
GOTERM_CC_DIRECT	lysosomal lumen	19	3.8	2.1e-11	8	5.4e-10				A0A1Y8EKW3_HUMAN, Q6P452_HUMAN, Q6LES2_HUMAN, B4E1S2_HUMAN, ANXA4_HUMAN, A0A0U1RRE7_HUMAN	annexin A4(ANXA4)
GOTERM_MF_DIRECT	unfolded protein binding	22	4.4	2.4e-11	6.5	2.9e-09				D6RCN3_HUMAN, D3DNW8_HUMAN, D6RBL5_HUMAN, E9PHT9_HUMAN, ANXA5_HUMAN, D6RBE9_HUMAN, V9HWE0_HUMAN	annexin A5(ANXA5)
GOTERM_CC_DIRECT	peroxisomal matrix	15	3	2.8e-11	11.4	6.6e-10				E5RK63_HUMAN, ANXA6_HUMAN, E7EMC6_HUMAN, A0A0S2Z301_HUMAN, E5RJF5_HUMAN, E5RK69_HUMAN, E5RI05_HUMAN, E5RIU8_HUMAN, A0A0S2Z377_HUMAN, H0YC77_HUMAN, E5RFF0_HUMAN, E5RJR0_HUMAN, A0A0S2Z2Z6_HUMAN	annexin A6(ANXA6)
GOTERM_CC_DIRECT	small ribosomal subunit	12	2.4	2.9e-11	17.2	6.6e-10				B9ZVT2_HUMAN, ANXA7_HUMAN, B2R657_HUMAN	annexin A7(ANXA7)
GOTERM_BP_DIRECT	interleukin-12-mediated signaling pathway	14	2.8	9.6e-11	11.7	7.7e-09				A0A140VJF4_HUMAN, C9J1E1_HUMAN, BIEA_HUMAN	biliverdin reductase A(BLVRA)
GOTERM_CC_DIRECT	endoplasmic reticulum membrane	62	12.3	1.6e-10	2.4	3.6e-09				M0R192_HUMAN, A0A2R8Y7Y9_HUMAN, V9HWI1_HUMAN, M0QZL1_HUMAN, A0A2R8YEP4_HUMAN, BLVRB_HUMAN	biliverdin reductase B(BLVRB)
GOTERM_BP_DIRECT	T cell receptor signaling pathway	24	4.8	3.7e-10	5.1	2.9e-08				K7EMJ3_HUMAN, K7ESE8_HUMAN, K7ENH5_HUMAN, J3KS79_HUMAN, BLMH_HUMAN, K7ES02_HUMAN, J3KSD8_HUMAN	bleomycin hydrolase(BLMH)
GOTERM_MF_DIRECT	identical protein binding	90	17.9	3.8e-10	2	4.1e-08				H3BNC6_HUMAN, A0A140HMB1_HUMAN, CADH1_HUMAN, A0A6C0N5X1_HUMAN, A0A0U2ZQU7_HUMAN, B3GN61_HUMAN, D3XNU5_HUMAN, A5D8W4_HUMAN, A0A3G2JNR5_HUMAN, A0A0E3XJU3_HUMAN, Q9UII7_HUMAN, H3BVI7_HUMAN, J3QKP1_HUMAN	cadherin 1(CDH1)
GOTERM_CC_DIRECT	nucleus	209	41.5	7.8e-10	1.4	1.7e-08				CALL3_HUMAN	calmodulin like 3(CALML3)
GOTERM_BP_DIRECT	gluconeogenesis	13	2.6	8.2e-10	11.4	6.2e-08				A0A7P0T9S4_HUMAN, A0A7P0T9S1_HUMAN, A0A7P0TA04_HUMAN, A0A7P0TAE9_HUMAN, D6RFL1_HUMAN, A0A7P0Z484_HUMAN, A0A7P0T9L0_HUMAN, A0A7P0T840_HUMAN, CALX_HUMAN, A0A7P0T937_HUMAN, A0A7P0TAR9_HUMAN, D6RFW4_HUMAN, A0A7P0TB65_HUMAN, D6RD16_HUMAN, D6RAQ8_HUMAN, A0A7P0T8N1_HUMAN, A0A7P0TAN9_HUMAN, A0A7P0Z4D6_HUMAN, D6RGY2_HUMAN, D6RAU8_HUMAN, A0A7P0Z4H2_HUMAN, A0A7P0T8G1_HUMAN	calnexin(CANX)
GOTERM_BP_DIRECT	MAPK cascade	30	6	1e-09	3.9	7.5e-08				A0A0F7WAP3_HUMAN, A0A142IK94_HUMAN, CALR_HUMAN, A0A142IKA1_HUMAN, A0A142IKA2_HUMAN, K7EJB9_HUMAN, A0A7P0T861_HUMAN, V9HW88_HUMAN, K7EL50_HUMAN, K7ELE2_HUMAN, A0A0F7W2W6_HUMAN	calreticulin(CALR)
GOTERM_BP_DIRECT	negative regulation of canonical Wnt signaling pathway	24	4.8	1.2e-09	4.8	8.3e-08				E5RK37_HUMAN, CAH2_HUMAN, V9HW21_HUMAN, E5RID5_HUMAN	carbonic anhydrase 2(CA2)
GOTERM_MF_DIRECT	oxidoreductase activity	26	5.2	1.3e-09	4.4	1.2e-07				CPVL_HUMAN, C9J6L4_HUMAN, C9JLV0_HUMAN, H7C0X5_HUMAN, C9JI22_HUMAN, O75225_HUMAN, Q75MM4_HUMAN, C9JVI2_HUMAN, H7C218_HUMAN, C9JZ94_HUMAN, A0A024RA40_HUMAN	carboxypeptidase vitellogenic like(CPVL)
GOTERM_BP_DIRECT	protein polyubiquitination	27	5.4	1.3e-08	3.8	9.2e-07				E9PKY0_HUMAN, A0A804HIL4_HUMAN, CTND1_HUMAN, A0A024R4Z0_HUMAN, Q96FS1_HUMAN, E9PKL1_HUMAN, A0A804HK15_HUMAN, H0YC95_HUMAN, A0A804HJM1_HUMAN, A0A669KB05_HUMAN, A0A669KB62_HUMAN, C9JZR2_HUMAN, A0A024R4Y7_HUMAN	catenin delta 1(CTNND1)
GOTERM_CC_DIRECT	perinuclear region of cytoplasm	47	9.3	2e-08	2.5	4e-07				PPGB_HUMAN, Q5JZH0_HUMAN, A0A7I2V4K5_HUMAN, A0A7I2V4Q9_HUMAN, A0A7I2V4D1_HUMAN, U3KQ41_HUMAN, B4E324_HUMAN, A0A7I2V4R8_HUMAN, A0A7I2V2E2_HUMAN, X6R8A1_HUMAN, U3KQF1_HUMAN, X6R5C5_HUMAN, U3KQU6_HUMAN, A0A7I2V3B2_HUMAN, A0A7I2V504_HUMAN, L8E8P5_HUMAN, A0A7I2V3M2_HUMAN, A0A7I2YQT8_HUMAN	cathepsin A(CTSA)
GOTERM_BP_DIRECT	protein stabilization	22	4.4	4.1e-08	4.3	2.8e-06				F8W787_HUMAN, C9JH19_HUMAN, A0A7I2V2N3_HUMAN, V9HWI3_HUMAN, A0A1B0GW44_HUMAN, A0A1B0GVP3_HUMAN, CATD_HUMAN, A0A1B0GV23_HUMAN, F8WD96_HUMAN, A0A1B0GVD5_HUMAN, A0A0S2Z3L4_HUMAN, A0A1B0GWE8_HUMAN	cathepsin D(CTSD)
GOTERM_CC_DIRECT	vesicle	20	4	4.4e-08	4.8	8.7e-07				A0A3B3IRV0_HUMAN, A0A494C1M1_HUMAN, CDC42_HUMAN, A0A494BZX6_HUMAN, A0A024RAA5_HUMAN, A0A590UJK8_HUMAN, A0A024RAE6_HUMAN, Q5JYX0_HUMAN	cell division cycle 42(CDC42)
GOTERM_MF_DIRECT	NAD binding	11	2.2	5.1e-08	10.6	4.4e-06				TCPB_HUMAN, F5GWF6_HUMAN, F8VQ14_HUMAN, V9HW96_HUMAN	chaperonin containing TCP1 subunit 2(CCT2)
GOTERM_MF_DIRECT	proteasome-activating ATPase activity	6	1.2	7.6e-08	37.5	5.9e-06				TCPG_HUMAN, Q59H77_HUMAN, E9PQ35_HUMAN, Q5SZW8_HUMAN, B4DUR8_HUMAN, E9PM09_HUMAN, E9PRC8_HUMAN, E9PRN0_HUMAN, Q5SZX6_HUMAN, B3KX11_HUMAN, E9PRM9_HUMAN, Q5SZX9_HUMAN	chaperonin containing TCP1 subunit 3(CCT3)
GOTERM_CC_DIRECT	chaperonin-containing T-complex	7	1.4	9.4e-08	25.6	1.8e-06				TCPD_HUMAN	chaperonin containing TCP1 subunit 4(CCT4)
GOTERM_CC_DIRECT	lysosomal membrane	29	5.8	1.3e-07	3.2	2.4e-06				V9HW37_HUMAN, D6RIZ7_HUMAN, B4DX08_HUMAN, B4DDU6_HUMAN, B7ZAR1_HUMAN, E9PCA1_HUMAN, E7ENZ3_HUMAN, H0Y914_HUMAN, H0Y958_HUMAN, B4DYC8_HUMAN, TCPE_HUMAN	chaperonin containing TCP1 subunit 5(CCT5)
GOTERM_BP_DIRECT	substantia nigra development	11	2.2	2.7e-07	9	1.8e-05				F8WBP8_HUMAN, B7Z1C9_HUMAN, TCPH_HUMAN, Q6IBT3_HUMAN, F8WAM2_HUMAN, A0A0D9SG95_HUMAN	chaperonin containing TCP1 subunit 7(CCT7)
GOTERM_BP_DIRECT	transmembrane transport	26	5.2	3.4e-07	3.3	2.2e-05				CLIC1_HUMAN, Q5SRT3_HUMAN, Q53FB0_HUMAN	chloride intracellular channel 1(CLIC1)
GOTERM_BP_DIRECT	carbohydrate metabolic process	19	3.8	4e-07	4.4	2.5e-05				E9PQS1_HUMAN, E9PSC3_HUMAN, E9PJU8_HUMAN, A0A024R3B0_HUMAN, E9PLC5_HUMAN, A0A024R396_HUMAN, CK054_HUMAN, E9PIP1_HUMAN, E9PLB3_HUMAN, A8K718_HUMAN, E9PR95_HUMAN, E9PPB5_HUMAN, A0A087WT99_HUMAN	chromosome 11 open reading frame 54(C11orf54)
GOTERM_BP_DIRECT	glycolytic process	10	2	4.3e-07	10.1	2.6e-05				H0YIC4_HUMAN, F8VZK9_HUMAN, CISY_HUMAN, Q0QEL2_HUMAN, F8W642_HUMAN, F8VR34_HUMAN, F8VTT8_HUMAN, F8W0J2_HUMAN, F8VX07_HUMAN, F8VRP1_HUMAN, F8VPA1_HUMAN, A0A0C4DGI3_HUMAN, F8VX68_HUMAN, F8VVY4_HUMAN, B4DJV2_HUMAN, A0A024RB75_HUMAN, F8W4S1_HUMAN, F8VRI6_HUMAN, F8VWQ5_HUMAN, F8W1S4_HUMAN, F8VPF9_HUMAN, H0YH82_HUMAN, F8VU34_HUMAN	citrate synthase(CS)
GOTERM_CC_DIRECT	proteasome core complex	8	1.6	4.8e-07	15.3	8.5e-06				J3QL20_HUMAN, Q49AL0_HUMAN, J3KTN1_HUMAN, J3KSQ2_HUMAN, K7EJJ5_HUMAN, J3KS13_HUMAN, A0A087WVQ6_HUMAN, CLH1_HUMAN, J3KRF5_HUMAN	clathrin heavy chain(CLTC)
GOTERM_MF_DIRECT	ubiquitin protein ligase binding	26	5.2	6.1e-07	3.2	4.4e-05				E9PQB7_HUMAN, V9HWI5_HUMAN, E9PS23_HUMAN, E9PK25_HUMAN, G3V1A4_HUMAN, COF1_HUMAN, E9PLJ3_HUMAN, E9PP50_HUMAN	cofilin 1(CFL1)
GOTERM_MF_DIRECT	threonine-type endopeptidase activity	7	1.4	8.6e-07	18.8	5.6e-05				H0YB26_HUMAN, E5RFT7_HUMAN, Q05DL8_HUMAN, A0A0G2JMP5_HUMAN, A0A087WXR6_HUMAN, A0A087WUS8_HUMAN, A0A087WYQ3_HUMAN, A0A024R994_HUMAN, CPNE3_HUMAN, E5RHZ0_HUMAN	copine 3(CPNE3)
GOTERM_MF_DIRECT	calcium-dependent protein binding	14	2.8	9.3e-07	5.7	5.7e-05				H0YJG0_HUMAN, KCRB_HUMAN, V9HWH2_HUMAN, G3V4N7_HUMAN, H0YJJ7_HUMAN, A0A0S2Z471_HUMAN, G3V2I1_HUMAN, G3V461_HUMAN, H0YJK0_HUMAN	creatine kinase B(CKB)
GOTERM_BP_DIRECT	fatty acid beta-oxidation using acyl-CoA oxidase	7	1.4	1.1e-06	18.4	6.3e-05				A0A0C4DGH5_HUMAN, F5H6I6_HUMAN, CAND1_HUMAN, H0YH27_HUMAN	cullin associated and neddylation dissociated 1(CAND1)
GOTERM_CC_DIRECT	polysomal ribosome	9	1.8	1.1e-06	11	1.9e-05				Q5T0R2_HUMAN, Q5T0S3_HUMAN, D3DPU2_HUMAN, Q5T0R5_HUMAN, Q5T0R8_HUMAN, CAP1_HUMAN, Q5T0R4_HUMAN, Q5T0R3_HUMAN, L8EAI0_HUMAN, Q5T0R1_HUMAN, Q5T0R9_HUMAN, Q5T0R6_HUMAN, Q5T0R7_HUMAN	cyclase associated actin cytoskeleton regulatory protein 1(CAP1)
GOTERM_BP_DIRECT	proteasomal ubiquitin-independent protein catabolic process	8	1.6	1.1e-06	13.7	6.4e-05				CGL_HUMAN	cystathionine gamma-lyase(CTH)
GOTERM_CC_DIRECT	lipid particle	14	2.8	1.1e-06	5.6	1.9e-05				B4DKX6_HUMAN, G1UI31_HUMAN, Q4LE79_HUMAN, A0A804HL18_HUMAN, DESP_HUMAN	desmoplakin(DSP)
GOTERM_CC_DIRECT	mitochondrial nucleoid	10	2	1.3e-06	8.9	2.2e-05				A0A7P0T8N2_HUMAN, A0A7P0TAS7_HUMAN, A0A7P0T990_HUMAN, A0A7P0T9R4_HUMAN, A0A7P0TB64_HUMAN, A0A7P0TAF3_HUMAN, A0A2R8Y5T0_HUMAN, A0A7P0T942_HUMAN, A0A7P0T934_HUMAN, A0A7P0TB75_HUMAN, A0A7P0TB96_HUMAN, A0A2R8Y706_HUMAN, A0A7P0TAW9_HUMAN, DYHC1_HUMAN, A0A7P0TAM4_HUMAN, A0A7P0T916_HUMAN, A0A7P0T9F1_HUMAN, A0A7P0TBC9_HUMAN, A0A7P0T9S3_HUMAN, A0A7P0TA13_HUMAN, Q6P2H7_HUMAN, A0A7P0T825_HUMAN, A0A2R8Y6H2_H…	dynein cytoplasmic 1 heavy chain 1(DYNC1H1)
GOTERM_CC_DIRECT	azurophil granule membrane	11	2.2	1.4e-06	7.6	2.3e-05				A0A024R4F1_HUMAN, K7EM90_HUMAN, K7ERS8_HUMAN, A0A2R8Y6I8_HUMAN, A4QMW8_HUMAN, A0A2R8YEM5_HUMAN, A0A2R8YEG5_HUMAN, A0A2R8Y6G6_HUMAN, ENOA_HUMAN, A0A2R8Y798_HUMAN, A0A2R8Y879_HUMAN	enolase 1(ENO1)
GOTERM_BP_DIRECT	canonical glycolysis	8	1.6	1.5e-06	13.1	8.7e-05				M0QXS7_HUMAN, M0QZW4_HUMAN, M0QZX8_HUMAN, M0R248_HUMAN, M0QZF6_HUMAN, M0R280_HUMAN, A0A384MR44_HUMAN, ECH1_HUMAN, M0R1A2_HUMAN	enoyl-CoA hydratase 1(ECH1)
GOTERM_BP_DIRECT	proteasomal protein catabolic process	9	1.8	1.6e-06	10.4	9e-05				E5RFH6_HUMAN, HYES_HUMAN, H0YAW7_HUMAN, E5RI53_HUMAN, E5RFU2_HUMAN	epoxide hydrolase 2(EPHX2)
GOTERM_CC_DIRECT	proteasome regulatory particle	6	1.2	2.1e-06	24.1	3.2e-05				A4QMU9_HUMAN, D6RBI9_HUMAN, D6R907_HUMAN, D6RFG3_HUMAN, EPN3_HUMAN, D6RF39_HUMAN, D6RBA4_HUMAN, I6L9I8_HUMAN, D6RBR6_HUMAN, D6REL6_HUMAN	epsin 3(EPN3)
GOTERM_BP_DIRECT	RNA metabolic process	10	2	2.3e-06	8.4	0.00012				Q6NS35_HUMAN, A6PW80_HUMAN, Q96EB3_HUMAN, EF1A1_HUMAN, Q6P082_HUMAN, A0A087WVQ9_HUMAN, Q6IPT9_HUMAN, Q5JR01_HUMAN, Q6IPS9_HUMAN, Q6NSH7_HUMAN, Q6IPN6_HUMAN, A0A087WV01_HUMAN, Q504Z0_HUMAN, A0A7I2V659_HUMAN, A0A7I2V3H3_HUMAN, A0A7I2V5N4_HUMAN, Q6P4C9_HUMAN	eukaryotic translation elongation factor 1 alpha 1(EEF1A1)
GOTERM_BP_DIRECT	positive regulation of establishment of protein localization to telomere	6	1.2	2.3e-06	23.6	0.00012				EF1G_HUMAN, Q53YD7_HUMAN	eukaryotic translation elongation factor 1 gamma(EEF1G)
GOTERM_MF_DIRECT	acetyl-CoA C-acetyltransferase activity	5	1	2.4e-06	37.5	0.00013				M0R0I6_HUMAN, EF2_HUMAN, Q6PK56_HUMAN, A0A384N6H1_HUMAN	eukaryotic translation elongation factor 2(EEF2)
GOTERM_MF_DIRECT	acetyl-CoA C-acyltransferase activity	5	1	2.4e-06	37.5	0.00013				B4DXN6_HUMAN, A4D210_HUMAN, C9JZG1_HUMAN, EIF3B_HUMAN, B4DV79_HUMAN, Q96G38_HUMAN, C9JQN7_HUMAN, A0A024R821_HUMAN	eukaryotic translation initiation factor 3 subunit B(EIF3B)
GOTERM_BP_DIRECT	protein catabolic process	9	1.8	3.2e-06	9.6	0.00017				J3KT04_HUMAN, J3QKZ9_HUMAN, J3QRP5_HUMAN, J3QQP0_HUMAN, J3QS69_HUMAN, J3QL52_HUMAN, IF4A1_HUMAN, J3QR64_HUMAN, J3QLN6_HUMAN, Q9NZR9_HUMAN, J3KTB5_HUMAN, J3QL43_HUMAN, J3KT12_HUMAN, J3KRC2_HUMAN, J3KSZ0_HUMAN, J3KS93_HUMAN, J3KS25_HUMAN, J3KTN0_HUMAN	eukaryotic translation initiation factor 4A1(EIF4A1)
GOTERM_BP_DIRECT	mRNA splicing, via spliceosome	22	4.4	3.4e-06	3.3	0.00017				B7ZBH1_HUMAN, F8WD20_HUMAN, F8WDS6_HUMAN, A0A0B4J1Y7_HUMAN, IF6_HUMAN	eukaryotic translation initiation factor 6(EIF6)
GOTERM_CC_DIRECT	proteasome core complex, beta-subunit complex	6	1.2	3.8e-06	22	5.6e-05				E7EQR4_HUMAN, EZRI_HUMAN, Q6NUR7_HUMAN	ezrin(EZR)
GOTERM_MF_DIRECT	structural constituent of cytoskeleton	14	2.8	3.8e-06	5.1	0.00019				I6L8B7_HUMAN, FABP5_HUMAN, E7DVW5_HUMAN	fatty acid binding protein 5(FABP5)
GOTERM_BP_DIRECT	positive regulation of RNA polymerase II transcriptional preinitiation complex assembly	6	1.2	4.2e-06	21.5	0.0002				Q6PJJ3_HUMAN, A0A0U1RQF0_HUMAN, A0A1B0GWG8_HUMAN, A0A1B0GVK4_HUMAN, A0A0U1RRG3_HUMAN, FAS_HUMAN, A0A1B0GTR5_HUMAN, J3KTF0_HUMAN	fatty acid synthase(FASN)
GOTERM_BP_DIRECT	positive regulation of protein localization to Cajal body	6	1.2	4.2e-06	21.5	0.0002				Q6NS36_HUMAN, E9PPQ4_HUMAN, FRIH_HUMAN, E9PKY7_HUMAN, E9PKM5_HUMAN, E9PQR3_HUMAN, G3V192_HUMAN, A0A024R525_HUMAN, A9JQE1_HUMAN, E9PRK8_HUMAN, G3V1D1_HUMAN, E9PK45_HUMAN, Q6NZ44_HUMAN	ferritin heavy chain 1(FTH1)
GOTERM_BP_DIRECT	protein folding in endoplasmic reticulum	6	1.2	4.2e-06	21.5	0.0002				A0A0C4DGA1_HUMAN, A0A024R321_HUMAN, FLNB_HUMAN, A0A804HL72_HUMAN, A0A804HK76_HUMAN, E7EN95_HUMAN, A0A804HJC2_HUMAN, H7C5L4_HUMAN	filamin B(FLNB)
GOTERM_MF_DIRECT	mRNA binding	21	4.2	4.2e-06	3.4	0.0002				Q2TU34_HUMAN, F16P1_HUMAN, A0A3B3IUC7_HUMAN, A0A804HJK9_HUMAN, Q5VZC3_HUMAN	fructose-bisphosphatase 1(FBP1)
GOTERM_CC_DIRECT	nucleoplasm	137	27.2	4.6e-06	1.4	6.7e-05				H3BV24_HUMAN, A0A2I6U1L6_HUMAN, Q6YL38_HUMAN, A0A1A7UP97_HUMAN, Q96I49_HUMAN, H3BSU9_HUMAN, GALNS_HUMAN, A0A7D4WTF4_HUMAN, A0A7D4WJI5_HUMAN, Q6MZF5_HUMAN, H3BP66_HUMAN, A0A286S6D8_HUMAN, A0A7D4W8K5_HUMAN, H3BNU2_HUMAN	galactosamine (N-acetyl)-6-sulfatase(GALNS)
GOTERM_CC_DIRECT	mitochondrial matrix	27	5.4	4.8e-06	2.8	6.8e-05				F8WEI7_HUMAN, F8WCQ5_HUMAN, A0A0B6XK00_HUMAN, A0A384MR27_HUMAN, LEG1_HUMAN	galectin 1(LGALS1)
GOTERM_BP_DIRECT	cholesterol biosynthetic process	9	1.8	4.9e-06	9.1	0.00023				A0A7I2V431_HUMAN, A0A7I2V5M0_HUMAN, A0A7I2V5P2_HUMAN, A0A7I2YQQ3_HUMAN, A0A7I2V5X9_HUMAN, GGH_HUMAN	gamma-glutamyl hydrolase(GGH)
GOTERM_MF_DIRECT	mRNA 5'-UTR binding	8	1.6	5e-06	11.1	0.00023				F5H4C6_HUMAN, A0A0S2Z3S2_HUMAN, H0YFA9_HUMAN, A0A024RBC5_HUMAN, H7C3P4_HUMAN, GNS_HUMAN, F6S8M0_HUMAN, Q7Z3X3_HUMAN	glucosamine (N-acetyl)-6-sulfatase(GNS)
GOTERM_CC_DIRECT	extracellular region	86	17.1	5.1e-06	1.6	7.1e-05				Q0PHS4_HUMAN, Q0PHS2_HUMAN, A0A6G9IW12_HUMAN, Q2Q9B7_HUMAN, E9PD92_HUMAN, Q0PHS5_HUMAN, A0A384NL00_HUMAN, Q2Q9H2_HUMAN, E7EUI8_HUMAN, Q0PHS6_HUMAN, A0A2H4QGB8_HUMAN, A0A2H4QGB6_HUMAN, Q2VF42_HUMAN, Q0PHS3_HUMAN, Q0PHS1_HUMAN, B6ZHS6_HUMAN, E7EM57_HUMAN, A2IBT6_HUMAN, G6PD_HUMAN, A0A2H4QGB2_HUMAN, A7IZZ3_HUMAN	glucose-6-phosphate dehydrogenase(G6PD)
GOTERM_CC_DIRECT	cytosolic proteasome complex	5	1	5.4e-06	33.5	7.3e-05				K7EP41_HUMAN, A0A0J9YYI8_HUMAN, K7ENA0_HUMAN, G6PI_HUMAN, K7ERC6_HUMAN, K7EIL4_HUMAN, A0A0J9YX90_HUMAN, A0A0J9YYH3_HUMAN, K7EPY4_HUMAN, A0A0J9YXM3_HUMAN, A0A0J9YXP8_HUMAN, K7ELR7_HUMAN, A0A0G2JLI6_HUMAN, A0A2R8YF08_HUMAN, A0A2R8Y6C7_HUMAN, K7EQ48_HUMAN, A0A2U3TZU2_HUMAN, B4DE36_HUMAN, A0A0J9YXH9_HUMAN, K7ERK8_HUMAN	glucose-6-phosphate isomerase(GPI)
GOTERM_MF_DIRECT	translation initiation factor activity	11	2.2	6.7e-06	6.5	0.00029				A0A140VK69_HUMAN, AATC_HUMAN	glutamic-oxaloacetic transaminase 1(GOT1)
GOTERM_BP_DIRECT	bile acid biosynthetic process	8	1.6	7.9e-06	10.5	0.00037				B5MCZ9_HUMAN, A0A3B3IUD5_HUMAN, QPCT_HUMAN, C9JS14_HUMAN	glutaminyl-peptide cyclotransferase(QPCT)
GOTERM_BP_DIRECT	intracellular protein transport	24	4.8	9.1e-06	2.9	0.00042				GLRX1_HUMAN, A0A024RAM2_HUMAN	glutaredoxin(GLRX)
GOTERM_BP_DIRECT	ribosomal small subunit biogenesis	7	1.4	1e-05	13.1	0.00045				GSTO1_HUMAN, Q5TA01_HUMAN, V9HWG9_HUMAN, Q5TA02_HUMAN	glutathione S-transferase omega 1(GSTO1)
GOTERM_MF_DIRECT	flavin adenine dinucleotide binding	11	2.2	1e-05	6.2	0.00042				A0A2R8Y4V9_HUMAN, A0A2R8Y2F2_HUMAN, A0A2R8Y5T7_HUMAN, A0A2R8Y446_HUMAN, GSHB_HUMAN, A0A2R8Y2X9_HUMAN, A0A0S2Z4J7_HUMAN, A0A2R8Y7I7_HUMAN, A0A2R8Y6Y6_HUMAN, A0A2R8Y6Q7_HUMAN, A0A2R8Y430_HUMAN, V9HWJ1_HUMAN, A0A2R8Y790_HUMAN, A0A2R8YF34_HUMAN	glutathione synthetase(GSS)
GOTERM_BP_DIRECT	toxin transport	9	1.8	1.1e-05	8.2	0.00047				Q0QET7_HUMAN, E7EUT5_HUMAN, G3P_HUMAN, V9HVZ4_HUMAN	glyceraldehyde-3-phosphate dehydrogenase(GAPDH)
GOTERM_BP_DIRECT	alpha-linolenic acid metabolic process	6	1.2	1.1e-05	18.2	0.00048				GDPD3_HUMAN, H3BPX3_HUMAN, H3BMN9_HUMAN	glycerophosphodiester phosphodiesterase domain containing 3(GDPD3)
GOTERM_MF_DIRECT	enzyme regulator activity	8	1.6	1.4e-05	9.7	0.00053				E9PK47_HUMAN, Q6P1L4_HUMAN, PYGL_HUMAN	glycogen phosphorylase L(PYGL)
GOTERM_BP_DIRECT	response to drug	22	4.4	1.4e-05	3	0.0006				F6TLX2_HUMAN, I3NI27_HUMAN, GLOD4_HUMAN, I3L1I0_HUMAN, K7ENF2_HUMAN, I3L1F4_HUMAN, I3NI24_HUMAN, I3L3G0_HUMAN, I3L2C2_HUMAN, I3L3Q4_HUMAN, I3L277_HUMAN	glyoxalase domain containing 4(GLOD4)
GOTERM_BP_DIRECT	protein localization	15	3	1.4e-05	4.2	0.0006				Q86SX1_HUMAN, Q2VPJ6_HUMAN, HS90A_HUMAN, H0YJF5_HUMAN, A0A0U1RR69_HUMAN, G3V2J8_HUMAN, Q96HX7_HUMAN, Q8TBA7_HUMAN, G3V592_HUMAN, K9JA46_HUMAN	heat shock protein 90 alpha family class A member 1(HSP90AA1)
GOTERM_CC_DIRECT	intracellular membrane-bounded organelle	45	8.9	1.5e-05	2	0.0002				A0A024RD80_HUMAN, B4DGL0_HUMAN, HS90B_HUMAN, Q6PK50_HUMAN	heat shock protein 90 alpha family class B member 1(HSP90AB1)
GOTERM_MF_DIRECT	3-hydroxyacyl-CoA dehydrogenase activity	5	1	1.6e-05	26.8	0.00055				Q96GW1_HUMAN, A0A7P0T823_HUMAN, A0A7P0T917_HUMAN, A0A7P0Z405_HUMAN, A0A7P0T8R3_HUMAN, A0A7P0TAY2_HUMAN, F8W026_HUMAN, A0A7P0TBC2_HUMAN, A0A087WT78_HUMAN, H0YIV0_HUMAN, A0A7P0TAE1_HUMAN, A0A7P0Z4B4_HUMAN, A0A7P0TAT8_HUMAN, A0A7P0TAC2_HUMAN, A0A7P0T885_HUMAN, A0A7P0TAG4_HUMAN, ENPL_HUMAN, A0A7P0T8C8_HUMAN, V9HWP2_HUMAN	heat shock protein 90 beta family member 1(HSP90B1)
GOTERM_MF_DIRECT	glyceraldehyde-3-phosphate dehydrogenase (NAD+) (non-phosphorylating) activity	5	1	1.6e-05	26.8	0.00055				A0A024R6B5_HUMAN, HSP72_HUMAN	heat shock protein family A (Hsp70) member 2(HSPA2)
GOTERM_MF_DIRECT	thioredoxin peroxidase activity	5	1	1.6e-05	26.8	0.00055				A0A087WYC1_HUMAN, A0A087WTS8_HUMAN, HSP74_HUMAN	heat shock protein family A (Hsp70) member 4(HSPA4)
GOTERM_BP_DIRECT	cellular protein localization	11	2.2	1.7e-05	5.9	0.00069				A0A7P0TB36_HUMAN, BIP_HUMAN, A0A7P0TAI0_HUMAN, V9HWB4_HUMAN	heat shock protein family A (Hsp70) member 5(HSPA5)
GOTERM_CC_DIRECT	membrane raft	20	4	1.7e-05	3.2	0.00021				E9PN89_HUMAN, HSP7C_HUMAN, E9PKE3_HUMAN, E9PLF4_HUMAN, Q96H53_HUMAN, E9PK54_HUMAN, Q96IS6_HUMAN, E9PQK7_HUMAN, Q53HF2_HUMAN, E9PI65_HUMAN, E9PS65_HUMAN, E9PNE6_HUMAN, V9HW22_HUMAN, E9PN25_HUMAN, E9PPY6_HUMAN, E9PM13_HUMAN, E9PQQ4_HUMAN, A8K7Q2_HUMAN	heat shock protein family A (Hsp70) member 8(HSPA8)
GOTERM_MF_DIRECT	peptidase activity	13	2.6	1.9e-05	4.7	0.00061				A0A7I2YQB2_HUMAN, H0Y8K0_HUMAN, D6RCD7_HUMAN, A0A7I2V4A9_HUMAN, A0A7I2V2G2_HUMAN, A0A7I2V2K6_HUMAN, H0Y8S0_HUMAN, A0A7I2V3F7_HUMAN, A0A7I2V3D9_HUMAN, A0A7I2V2S7_HUMAN, GRP75_HUMAN, A0A384P5G6_HUMAN, Q8N1C8_HUMAN, A0A3B3ITI4_HUMAN, A0A7I2YQQ5_HUMAN	heat shock protein family A (Hsp70) member 9(HSPA9)
GOTERM_BP_DIRECT	epithelial cell differentiation	12	2.4	2.1e-05	5.1	0.00083				A0A7I2V2R4_HUMAN, A0A7I2V595_HUMAN, A0A7I2YQV3_HUMAN, A0A7I2V5H0_HUMAN, A0A7I2YQU4_HUMAN, A0A7I2V459_HUMAN, A0A7I2YQR6_HUMAN, A0A7I2V5T1_HUMAN, A0A7I2V3W4_HUMAN, A0A024RB53_HUMAN, A0A7I2V360_HUMAN, A0A7I2V3W0_HUMAN, ROA1_HUMAN, A0A7I2V3R8_HUMAN, A0A7I2V2W8_HUMAN, A0A7I2V2Z4_HUMAN, F8VTQ5_HUMAN, F8W646_HUMAN, F8VYN5_HUMAN, A0A7I2V5N7_HUMAN, A0A7I2YQY2_HUMAN, A0A7I2V661_HUMAN, A0A7I2V3U8_HUMAN, A0A…	heterogeneous nuclear ribonucleoprotein A1(HNRNPA1)
GOTERM_BP_DIRECT	proteolysis involved in cellular protein catabolic process	9	1.8	2.1e-05	7.5	0.00083				A0A7I2V323_HUMAN, I6L957_HUMAN, ROA2_HUMAN, A0A024RA28_HUMAN, A0A087WUI2_HUMAN, A0A7I2V4S4_HUMAN, A0A7I2V4N0_HUMAN, A0A7I2YQN4_HUMAN, A0A7I2V3P1_HUMAN, A0A7I2V3P7_HUMAN, A0A7I2V4N1_HUMAN, A0A7I2V4I6_HUMAN	heterogeneous nuclear ribonucleoprotein A2/B1(HNRNPA2B1)
GOTERM_BP_DIRECT	cell redox homeostasis	9	1.8	2.1e-05	7.5	0.00083				Q5T6W2_HUMAN, HNRPK_HUMAN, B4DUQ1_HUMAN, S4R359_HUMAN, S4R457_HUMAN	heterogeneous nuclear ribonucleoprotein K(HNRNPK)
GOTERM_MF_DIRECT	S100 protein binding	6	1.2	2.1e-05	16.1	0.00068				H3BU85_HUMAN, G3XL48_HUMAN, H3BS10_HUMAN, G3XL81_HUMAN, A0A804HIC8_HUMAN, A0A804HK32_HUMAN, G8FGB2_HUMAN, V9H0A6_HUMAN, A0A087WTY2_HUMAN, H3BP20_HUMAN, A0A0S2Z3L7_HUMAN, V9H096_HUMAN, H3BTD4_HUMAN, H3BVH8_HUMAN, A0A0S2Z3W3_HUMAN, G3XL82_HUMAN, H3BRP6_HUMAN, A0A0S2Z3M0_HUMAN, H3BQ04_HUMAN, A0A804HKX5_HUMAN, A0A804HJ97_HUMAN, V9H0E1_HUMAN, G3XL83_HUMAN, Q9BVJ8_HUMAN, G3XL78_HUMAN, B4DVA7_HUMAN, A0A…	hexosaminidase subunit alpha(HEXA)
GOTERM_BP_DIRECT	ribosomal large subunit assembly	7	1.4	2.3e-05	11.5	0.00089				A0A024RAJ6_HUMAN, H0YA83_HUMAN, H0Y9M3_HUMAN, H0Y9B6_HUMAN, Q5URX0_HUMAN, HEXB_HUMAN, D6REQ8_HUMAN	hexosaminidase subunit beta(HEXB)
GOTERM_BP_DIRECT	low-density lipoprotein particle clearance	7	1.4	2.3e-05	11.5	0.00089				A0A087X054_HUMAN, HYOU1_HUMAN, B3KXH0_HUMAN, J3KTF1_HUMAN, E9PJ21_HUMAN, J3QLE9_HUMAN, A0A087X214_HUMAN, Q05D91_HUMAN, A0A087WW13_HUMAN, J3QL06_HUMAN, A0A384P5T6_HUMAN, A0A087WWI4_HUMAN, Q9BST8_HUMAN, A0A024R3G0_HUMAN, K7EQK2_HUMAN, J3KSR2_HUMAN, B7Z602_HUMAN, Q6IN67_HUMAN, A0A494C039_HUMAN, B7Z766_HUMAN, J3QQH7_HUMAN	hypoxia up-regulated 1(HYOU1)
GOTERM_CC_DIRECT	proteasome regulatory particle, lid subcomplex	5	1	2.4e-05	25.2	0.0003				V9HWB5_HUMAN, Q5SQT6_HUMAN, IPYR_HUMAN	inorganic pyrophosphatase 1(PPA1)
GOTERM_BP_DIRECT	positive regulation of telomerase RNA localization to Cajal body	6	1.2	2.5e-05	15.8	0.00094				B3KSB8_HUMAN, A0A7I2V2S1_HUMAN, A0A7I2V4Q3_HUMAN, IDE_HUMAN, A0A7I2V3K9_HUMAN, A0A7I2YQV5_HUMAN, A0A3B3ISG5_HUMAN, A0A7I2V373_HUMAN, A0A7I2V2P6_HUMAN, R4GN65_HUMAN, A0A7I2V612_HUMAN, A0A7I2V610_HUMAN, A0A7I2V4A4_HUMAN, A0A7I2YQS6_HUMAN, A0A7I2V634_HUMAN, A0A7I2V3E3_HUMAN	insulin degrading enzyme(IDE)
GOTERM_MF_DIRECT	actin filament binding	19	3.8	2.6e-05	3.2	0.00078				Q6FI37_HUMAN, Q6FIA4_HUMAN, A0A024R3Y6_HUMAN, Q9H302_HUMAN, Q0QER2_HUMAN, C9JJE5_HUMAN, C9J4N6_HUMAN, C9JLU6_HUMAN, IDHC_HUMAN	isocitrate dehydrogenase (NADP(+)) 1(IDH1)
GOTERM_MF_DIRECT	translation initiation factor binding	7	1.4	3.1e-05	10.9	0.00088				L8EAA6_HUMAN, C9JPI2_HUMAN, A0A0S2Z495_HUMAN, C9JTX4_HUMAN, PLAK_HUMAN, C9JKY1_HUMAN, K7ERP3_HUMAN, A0A024R1X8_HUMAN, C9JK18_HUMAN, C9J826_HUMAN, A0A0S2Z487_HUMAN	junction plakoglobin(JUP)
GOTERM_MF_DIRECT	protein homodimerization activity	39	7.7	3.1e-05	2.1	0.00088				IMB1_HUMAN, B7Z752_HUMAN, J3KS06_HUMAN, J3QKQ5_HUMAN, J3QRG4_HUMAN, J3KTM9_HUMAN, J3QR48_HUMAN	karyopherin subunit beta 1(KPNB1)
GOTERM_MF_DIRECT	peroxiredoxin activity	5	1	3.2e-05	23.5	0.00088				K7EQK9_HUMAN, K7EMX0_HUMAN, K1C15_HUMAN, B3KVF5_HUMAN, C9JTG5_HUMAN, A8MT21_HUMAN	keratin 15(KRT15)
GOTERM_CC_DIRECT	eukaryotic translation initiation factor 3 complex	6	1.2	3.2e-05	15.1	0.00039				F8VP67_HUMAN, A0A0U1RQU6_HUMAN, F8W1U3_HUMAN, Q969I0_HUMAN, F8VQY3_HUMAN, Q7L4M3_HUMAN, K2C8_HUMAN, H0YIB2_HUMAN, F8VUG2_HUMAN	keratin 8(KRT8)
GOTERM_CC_DIRECT	eukaryotic 48S preinitiation complex	6	1.2	3.2e-05	15.1	0.00039				F5GZQ4_HUMAN, F5GXU1_HUMAN, V9HWB9_HUMAN, F5H5J4_HUMAN, F5GXY2_HUMAN, F5H8H6_HUMAN, LDHA_HUMAN, F5GXC7_HUMAN, F5GWW2_HUMAN, F5H6W8_HUMAN, F5GXH2_HUMAN, F5GYU2_HUMAN	lactate dehydrogenase A(LDHA)
GOTERM_BP_DIRECT	tricarboxylic acid cycle	8	1.6	3.4e-05	8.5	0.0013				C9J7H8_HUMAN, Q5U077_HUMAN, A0A5F9ZHM4_HUMAN, A8MW50_HUMAN, F5H793_HUMAN, LDHB_HUMAN	lactate dehydrogenase B(LDHB)
GOTERM_BP_DIRECT	positive regulation of cytoplasmic translation	6	1.2	3.5e-05	14.8	0.0013				LTOR3_HUMAN	late endosomal/lysosomal adaptor, MAPK and MTOR activator 3(LAMTOR3)
GOTERM_CC_DIRECT	transport vesicle	12	2.4	4.2e-05	4.8	0.00049				LMAN2_HUMAN, D6RIU4_HUMAN, D6RBV2_HUMAN, D6RDX1_HUMAN, D6RBH1_HUMAN, A0A384NPY7_HUMAN	lectin, mannose binding 2(LMAN2)
GOTERM_MF_DIRECT	ATP binding	68	13.5	4.2e-05	1.7	0.0011				Q96CY7_HUMAN, Q6I9U9_HUMAN, LGMN_HUMAN, G3V3Z4_HUMAN, G3V2E9_HUMAN, Q53XC6_HUMAN, G3V263_HUMAN, G3V2T4_HUMAN, G3V4E4_HUMAN, H0YJN9_HUMAN, G3V5B2_HUMAN, G3V4P5_HUMAN	legumain(LGMN)
GOTERM_BP_DIRECT	ER to Golgi vesicle-mediated transport	17	3.4	4.4e-05	3.4	0.0016				H0Y9Q1_HUMAN, AMPL_HUMAN, H0Y983_HUMAN	leucine aminopeptidase 3(LAP3)
GOTERM_BP_DIRECT	antigen processing and presentation of exogenous peptide antigen via MHC class II	12	2.4	4.6e-05	4.7	0.0016				A6MUU8_HUMAN, MIF_HUMAN, I4AY87_HUMAN	macrophage migration inhibitory factor(MIF)
GOTERM_BP_DIRECT	negative regulation of translation	11	2.2	4.6e-05	5.2	0.0016				MAL2_HUMAN, A0A087WZL1_HUMAN, A0A024R9E4_HUMAN	mal, T cell differentiation protein 2(MAL2)
GOTERM_MF_DIRECT	disordered domain specific binding	8	1.6	4.6e-05	8.1	0.0012				C9JLV6_HUMAN, C9IZI0_HUMAN, B9A041_HUMAN, V9HWF2_HUMAN, A0A5K1VW95_HUMAN, C9JF79_HUMAN, B8ZZ51_HUMAN, MDHC_HUMAN, C9JRL4_HUMAN, F8WFC2_HUMAN	malate dehydrogenase 1(MDH1)
GOTERM_BP_DIRECT	formation of cytoplasmic translation initiation complex	6	1.2	4.9e-05	13.9	0.0017				Q75MT9_HUMAN, Q6FHZ0_HUMAN, Q75MP7_HUMAN, A0A024R4K3_HUMAN, Q0QF37_HUMAN, U3KQ63_HUMAN, G3XAL0_HUMAN, B3KTM1_HUMAN, MDHM_HUMAN	malate dehydrogenase 2(MDH2)
GOTERM_BP_DIRECT	sphingolipid biosynthetic process	9	1.8	5.2e-05	6.7	0.0018				M0R174_HUMAN, M0QZG6_HUMAN, MA2B1_HUMAN, A8K6A7_HUMAN, M0QYZ1_HUMAN, M0QXY0_HUMAN	mannosidase alpha class 2B member 1(MAN2B1)
GOTERM_CC_DIRECT	catalytic step 2 spliceosome	11	2.2	5.3e-05	5.1	0.00061				Q6PJT4_HUMAN, V9HWC0_HUMAN, MOES_HUMAN, V9GZ54_HUMAN	moesin(MSN)
GOTERM_MF_DIRECT	ubiquitin ligase inhibitor activity	5	1	5.6e-05	20.9	0.0014				A0A2R8Y4C3_HUMAN, B3KWH4_HUMAN, A0A2R8Y454_HUMAN, M0QY43_HUMAN, A0A0C4DFM8_HUMAN, A1L2Z2_HUMAN, MYH14_HUMAN	myosin heavy chain 14(MYH14)
GOTERM_CC_DIRECT	tertiary granule lumen	9	1.8	5.9e-05	6.6	0.00067				Q86XU5_HUMAN, A0A024R1N1_HUMAN, B1AH99_HUMAN, Q2PS10_HUMAN, Q5BKV1_HUMAN, MYH9_HUMAN, A0A0U4BW16_HUMAN	myosin heavy chain 9(MYH9)
GOTERM_CC_DIRECT	eukaryotic 43S preinitiation complex	6	1.2	6e-05	13.4	0.00067				F8W0C7_HUMAN, F8W0W4_HUMAN, H0YHX9_HUMAN, A0A024RB41_HUMAN, F8VZ58_HUMAN, NACA_HUMAN, F8VZJ2_HUMAN, F8VNW4_HUMAN, A0A7I2V473_HUMAN, F8W029_HUMAN, NACAM_HUMAN, A0A7I2V2K5_HUMAN	nascent polypeptide associated complex subunit alpha(NACA)
GOTERM_MF_DIRECT	GTP binding	26	5.2	6.6e-05	2.5	0.0016				B4DR82_HUMAN, H0Y3Z4_HUMAN, Q5T209_HUMAN, Q5T205_HUMAN, A0A2R8YCK1_HUMAN, A0A2U3TZL9_HUMAN, Q5T211_HUMAN, A0A2R8YE20_HUMAN, NICA_HUMAN, Q5T210_HUMAN, H0Y6T7_HUMAN	nicastrin(NCSTN)
GOTERM_BP_DIRECT	erythrocyte homeostasis	5	1	7.6e-05	19.7	0.0025				A0A024R6Y2_HUMAN, H3BRV9_HUMAN, NTF2_HUMAN	nuclear transport factor 2(NUTF2)
GOTERM_BP_DIRECT	protein refolding	6	1.2	8.8e-05	12.4	0.0029				C9JLB1_HUMAN, L8EAF1_HUMAN, A0A7I2V506_HUMAN, A0A7I2V699_HUMAN, A0A7I2V349_HUMAN, A0A7I2V2S8_HUMAN, H7BY16_HUMAN, A0A7I2V2U7_HUMAN, NUCL_HUMAN, B3KM80_HUMAN, A0A7I2V428_HUMAN, A0A7I2V3F3_HUMAN, A0A7I2V5M5_HUMAN	nucleolin(NCL)
GOTERM_BP_DIRECT	very long-chain fatty acid metabolic process	6	1.2	8.8e-05	12.4	0.0029				A0A286YFL8_HUMAN, PPT1_HUMAN, A0A286YFF7_HUMAN, A0A286YFL6_HUMAN, A0A286YEP3_HUMAN, E9PMG2_HUMAN, E9PP28_HUMAN, A0A286YFE3_HUMAN, A0A286YF39_HUMAN, A0A2C9F2P4_HUMAN, E9PIA8_HUMAN, E9PSE5_HUMAN, Q5T0S4_HUMAN, E9PK48_HUMAN	palmitoyl-protein thioesterase 1(PPT1)
GOTERM_BP_DIRECT	positive regulation of proteasomal protein catabolic process	6	1.2	8.8e-05	12.4	0.0029				PEPL_HUMAN, K7EKI8_HUMAN, K7EQ71_HUMAN	periplakin(PPL)
GOTERM_MF_DIRECT	enoyl-CoA hydratase activity	5	1	9.1e-05	18.8	0.0021				A0A384NPQ2_HUMAN, A0A0A0MRQ5_HUMAN, A0A0A0MSI0_HUMAN, PRDX1_HUMAN	peroxiredoxin 1(PRDX1)
GOTERM_MF_DIRECT	endopeptidase activity	11	2.2	9.3e-05	4.8	0.0021				A0A024R7F2_HUMAN, A6NIW5_HUMAN, PRDX2_HUMAN, V9HW12_HUMAN	peroxiredoxin 2(PRDX2)
GOTERM_MF_DIRECT	ribosome binding	10	2	9.5e-05	5.4	0.0021				V9HW63_HUMAN, A6NG45_HUMAN, H7C3T4_HUMAN, A6NJJ0_HUMAN, PRDX4_HUMAN	peroxiredoxin 4(PRDX4)
GOTERM_MF_DIRECT	enzyme binding	25	5	9.7e-05	2.5	0.0021				PRDX5_HUMAN	peroxiredoxin 5(PRDX5)
GOTERM_CC_DIRECT	postsynaptic density	19	3.8	9.8e-05	2.9	0.0011				B4DDQ8_HUMAN, PGM1_HUMAN, B7Z6C2_HUMAN, A0A3B3ITK7_HUMAN, Q9H1D2_HUMAN	phosphoglucomutase 1(PGM1)
GOTERM_MF_DIRECT	macromolecular complex binding	26	5.2	9.9e-05	2.4	0.0021				K7ELN9_HUMAN, 6PGD_HUMAN, K7EJT3_HUMAN, K7EMN2_HUMAN, B4E2U0_HUMAN, K7EM49_HUMAN, K7EPF6_HUMAN	phosphogluconate dehydrogenase(PGD)
GOTERM_BP_DIRECT	fatty acid metabolic process	11	2.2	0.0001	4.8	0.0033				V9HWF4_HUMAN, PGK1_HUMAN	phosphoglycerate kinase 1(PGK1)
GOTERM_CC_DIRECT	endoplasmic reticulum chaperone complex	5	1	0.00011	18.3	0.0011				Q6FHU2_HUMAN, Q6P6D7_HUMAN, Q0D2Q6_HUMAN, PGAM1_HUMAN, B7Z9E5_HUMAN, Q6FHK8_HUMAN	phosphoglycerate mutase 1(PGAM1)
GOTERM_CC_DIRECT	Arp2/3 protein complex	5	1	0.00011	18.3	0.0011				A0A024QZS3_HUMAN, A0A024QZU7_HUMAN, D6REC3_HUMAN, PLPP1_HUMAN	phospholipid phosphatase 1(PLPP1)
GOTERM_BP_DIRECT	binding of sperm to zona pellucida	8	1.6	0.00011	7.2	0.0034				Q6FGV9_HUMAN, PMVK_HUMAN	phosphomevalonate kinase(PMVK)
GOTERM_BP_DIRECT	IRES-dependent viral translational initiation	5	1	0.00012	17.9	0.0036				A0A024R280_HUMAN, A9LS35_HUMAN, A0A024R222_HUMAN, SERC_HUMAN	phosphoserine aminotransferase 1(PSAT1)
GOTERM_CC_DIRECT	macromolecular complex	35	6.9	0.00013	2	0.0013				E9PKG0_HUMAN, E9PIA2_HUMAN, E9PQ28_HUMAN, E9PMV1_HUMAN, H0YDN1_HUMAN, PLEC_HUMAN	plectin(PLEC)
GOTERM_CC_DIRECT	glutamatergic synapse	23	4.6	0.00013	2.5	0.0013				H0YAS7_HUMAN, H0YC10_HUMAN, A0A087WTT1_HUMAN, H0YAR2_HUMAN, H0YBN4_HUMAN, E5RGC4_HUMAN, A0A7I2V4N4_HUMAN, E7ERJ7_HUMAN, E7EQV3_HUMAN, H0YAW6_HUMAN, A0A024R9C1_HUMAN, H0YAS6_HUMAN, PABP1_HUMAN, H0YB86_HUMAN, E5RFD8_HUMAN, H0YB75_HUMAN, A0A024R9E2_HUMAN, E5RJB9_HUMAN, A0A7I2V3J9_HUMAN, H0YAP2_HUMAN, E5RHG7_HUMAN, E5RH24_HUMAN, A0A7I2YQE4_HUMAN, A0A7I2YQ90_HUMAN, A0A7I2YQ88_HUMAN, E5RGH3_HUMAN, A0A7…	poly(A) binding protein cytoplasmic 1(PABPC1)
GOTERM_MF_DIRECT	structural molecule activity	16	3.2	0.00014	3.2	0.0029				H3BRU6_HUMAN, F8VTZ0_HUMAN, A0A384N6B9_HUMAN, F8W0G4_HUMAN, F8VXH9_HUMAN, L8E745_HUMAN, F8VRH0_HUMAN, H3BSS4_HUMAN, H3BND9_HUMAN, H3BSP4_HUMAN, F8VZX2_HUMAN, F8W1G6_HUMAN, PCBP2_HUMAN	poly(rC) binding protein 2(PCBP2)
GOTERM_CC_DIRECT	rough endoplasmic reticulum	9	1.8	0.00014	5.8	0.0014				Q8TE27_HUMAN, PIGR_HUMAN	polymeric immunoglobulin receptor(PIGR)
GOTERM_MF_DIRECT	electron carrier activity	10	2	0.00015	5.1	0.003				A0A0D9SF20_HUMAN, K7ES59_HUMAN, A0A0U1RRM4_HUMAN, K7EK45_HUMAN, A0A087WTS6_HUMAN, A0A6Q8PEX4_HUMAN, A0A7I2V621_HUMAN, K7EKJ7_HUMAN, PTBP1_HUMAN, A0A087WUW5_HUMAN, A6NLN1_HUMAN, K7ELW5_HUMAN, A0A7I2V4H6_HUMAN, A0A087WU68_HUMAN	polypyrimidine tract binding protein 1(PTBP1)
GOTERM_BP_DIRECT	pentose-phosphate shunt	5	1	0.00017	16.4	0.0053				K7EJ44_HUMAN, PROF1_HUMAN, I3L3D5_HUMAN	profilin 1(PFN1)
GOTERM_MF_DIRECT	serine-type carboxypeptidase activity	4	0.8	0.00018	30	0.0035				D3DNI2_HUMAN, C9J0J7_HUMAN, C9J712_HUMAN, PROF2_HUMAN, D3DNI3_HUMAN, C9J5V8_HUMAN, G5E9Q6_HUMAN, C9JQ45_HUMAN, C9J2N0_HUMAN, F2Z3G0_HUMAN	profilin 2(PFN2)
GOTERM_MF_DIRECT	porin activity	4	0.8	0.00018	30	0.0035				PDC6I_HUMAN, F8WDK9_HUMAN, C9IZF9_HUMAN, A0A3B3IT07_HUMAN, F8WBR8_HUMAN, F8WEQ7_HUMAN	programmed cell death 6 interacting protein(PDCD6IP)
GOTERM_MF_DIRECT	catalytic activity	13	2.6	0.00018	3.8	0.0035				A0A024QZ42_HUMAN, A0A087WZ38_HUMAN, Q53FC3_HUMAN, H0Y9X3_HUMAN, Q86W51_HUMAN, D6RA21_HUMAN, PDCD6_HUMAN	programmed cell death 6(PDCD6)
GOTERM_BP_DIRECT	positive regulation of telomere maintenance via telomerase	7	1.4	0.00019	8.1	0.0057				A0A024RB85_HUMAN, Q05D08_HUMAN, F8VR77_HUMAN, F8W0A3_HUMAN, PA2G4_HUMAN, F8VZ69_HUMAN, Q6PIN5_HUMAN	proliferation-associated 2G4(PA2G4)
GOTERM_CC_DIRECT	cell body	10	2	0.00019	4.9	0.0019				I3NI03_HUMAN, A0A7P0T8C0_HUMAN, I3L0S0_HUMAN, A0A7P0TA97_HUMAN, A0A7P0Z4S2_HUMAN, A0A7P0Z4J0_HUMAN, PDIA1_HUMAN, A0A7P0T8X1_HUMAN, A0A7P0Z4F8_HUMAN, H0Y3Z3_HUMAN, A0A7P0T9S9_HUMAN, A0A7P0TBA3_HUMAN, I3L3P5_HUMAN, A0A7P0T8J3_HUMAN, Q96C96_HUMAN, A0A7P0Z476_HUMAN, A0A7P0TA35_HUMAN, I3L1Y5_HUMAN, A0A7P0Z4B2_HUMAN, A0A7P0TB26_HUMAN, A0A7P0TAX9_HUMAN, H7BZ94_HUMAN, B3KTQ9_HUMAN, I3L514_HUMAN, I3L3U6_H…	prolyl 4-hydroxylase subunit beta(P4HB)
GOTERM_CC_DIRECT	cytoplasmic ribonucleoprotein granule	10	2	0.00021	4.8	0.002				E9PL49_HUMAN, E9PQB5_HUMAN, E9PNJ1_HUMAN, A0A7P0Z451_HUMAN, A0A024R5L0_HUMAN, E9PKN6_HUMAN, PCP_HUMAN, E9PLY4_HUMAN, A0A7P0TB23_HUMAN, B3KR26_HUMAN, B7Z7Q6_HUMAN, E9PNF7_HUMAN, E9PL85_HUMAN	prolylcarboxypeptidase(PRCP)
GOTERM_CC_DIRECT	actin cytoskeleton	18	3.6	0.00022	2.9	0.002				H0YLS6_HUMAN, H0YMZ1_HUMAN, H0YMA1_HUMAN, H0YLC2_HUMAN, H0YKS0_HUMAN, H0YL69_HUMAN, H0YN18_HUMAN, H0YMV3_HUMAN, H0YMI6_HUMAN, PSA4_HUMAN, H0YKT8_HUMAN	proteasome 20S subunit alpha 4(PSMA4)
GOTERM_BP_DIRECT	negative regulation of ubiquitin protein ligase activity	5	1	0.00024	15.2	0.0072				Q05DH1_HUMAN, H0Y586_HUMAN, PSA7_HUMAN, A0A0K0K1K4_HUMAN	proteasome 20S subunit alpha 7(PSMA7)
GOTERM_BP_DIRECT	proteasome assembly	5	1	0.00024	15.2	0.0072				A0A140VK45_HUMAN, PSB1_HUMAN	proteasome 20S subunit beta 1(PSMB1)
GOTERM_MF_DIRECT	transferase activity, transferring acyl groups other than amino-acyl groups	5	1	0.00029	14.4	0.0054				A0A087WVV1_HUMAN, PSB2_HUMAN, A0A140VJS6_HUMAN, B7Z478_HUMAN	proteasome 20S subunit beta 2(PSMB2)
GOTERM_BP_DIRECT	retrograde vesicle-mediated transport, Golgi to ER	10	2	0.0003	4.6	0.0088				A0A087WXQ8_HUMAN, A0A087WY10_HUMAN, A0A087WUL2_HUMAN, A0A384NL22_HUMAN, PSB3_HUMAN	proteasome 20S subunit beta 3(PSMB3)
GOTERM_CC_DIRECT	oligosaccharyltransferase complex	5	1	0.00031	14.4	0.0028				A0A140VK46_HUMAN, PSB4_HUMAN	proteasome 20S subunit beta 4(PSMB4)
GOTERM_CC_DIRECT	desmosome	6	1.2	0.00032	9.7	0.0029				PSB5_HUMAN, G8JLC2_HUMAN, H0YJM8_HUMAN, G3V3K3_HUMAN, A0A140VJS7_HUMAN	proteasome 20S subunit beta 5(PSMB5)
GOTERM_BP_DIRECT	cellular response to oxidative stress	11	2.2	0.00033	4.1	0.0097				PSB6_HUMAN, Q6IAT9_HUMAN, I3L3X7_HUMAN, A0A087X2I4_HUMAN	proteasome 20S subunit beta 6(PSMB6)
GOTERM_MF_DIRECT	peroxidase activity	7	1.4	0.00034	7.3	0.0062				H7C1H2_HUMAN, H7C2Q3_HUMAN, F8WBS8_HUMAN, PSMD2_HUMAN, C9JPC0_HUMAN	proteasome 26S subunit ubiquitin receptor, non-ATPase 2(PSMD2)
GOTERM_BP_DIRECT	cellular response to heat	8	1.6	0.00036	5.9	0.01				J3QLH6_HUMAN, J3QSE0_HUMAN, J3QQM1_HUMAN, J3QRW1_HUMAN, A0A140VJS3_HUMAN, J3QSA9_HUMAN, J3KRP2_HUMAN, J3QRR3_HUMAN, J3KTQ9_HUMAN, PRS8_HUMAN	proteasome 26S subunit, ATPase 5(PSMC5)
GOTERM_BP_DIRECT	vesicle-mediated transport	16	3.2	0.00036	3	0.01				H0YJE9_HUMAN, H0YJW2_HUMAN, H0YJX2_HUMAN, A0A087X2I1_HUMAN, H0YJY8_HUMAN, PRS10_HUMAN, H0YJT1_HUMAN, H0YJC0_HUMAN, H0YJS8_HUMAN, H0YJD2_HUMAN	proteasome 26S subunit, ATPase 6(PSMC6)
GOTERM_BP_DIRECT	IRE1-mediated unfolded protein response	8	1.6	0.00045	5.7	0.013				PSMD3_HUMAN, Q6IBN0_HUMAN, H0YGV8_HUMAN, F5H8K4_HUMAN	proteasome 26S subunit, non-ATPase 3(PSMD3)
GOTERM_CC_DIRECT	smooth endoplasmic reticulum	6	1.2	0.00047	8.9	0.0042				PSMD7_HUMAN, H3BNT7_HUMAN, H3BQV2_HUMAN, H3BTM8_HUMAN	proteasome 26S subunit, non-ATPase 7(PSMD7)
GOTERM_BP_DIRECT	glycosphingolipid metabolic process	7	1.4	0.00047	6.9	0.013				H0YLU2_HUMAN, Q86SZ9_HUMAN, Q6FHU3_HUMAN, A0A0K0K1L8_HUMAN, H0YKK6_HUMAN, PSME1_HUMAN	proteasome activator subunit 1(PSME1)
GOTERM_BP_DIRECT	chaperone-mediated protein folding	7	1.4	0.00047	6.9	0.013				L8EAE7_HUMAN, V9HVY3_HUMAN, F8WBS6_HUMAN, H7BZJ3_HUMAN, F8WBW5_HUMAN, PDIA3_HUMAN	protein disulfide isomerase family A member 3(PDIA3)
GOTERM_BP_DIRECT	membrane organization	12	2.4	0.00048	3.6	0.013				PDIA6_HUMAN, C9JNG5_HUMAN, A0A384NPU5_HUMAN	protein disulfide isomerase family A member 6(PDIA6)
GOTERM_CC_DIRECT	eukaryotic translation initiation factor 3 complex, eIF3m	4	0.8	0.00049	23	0.0043				C9JP48_HUMAN, C9J9S3_HUMAN, F8WE71_HUMAN, H0Y3Y6_HUMAN, V9HW04_HUMAN, E7ETD8_HUMAN, PP1B_HUMAN	protein phosphatase 1 catalytic subunit beta(PPP1CB)
GOTERM_BP_DIRECT	negative regulation of cysteine-type endopeptidase activity involved in apoptotic process	9	1.8	0.00051	4.9	0.014				M0QXG4_HUMAN, C9J9C1_HUMAN, 2AAA_HUMAN, A8K7B7_HUMAN, E9PH38_HUMAN, B3KQV6_HUMAN, M0R0K6_HUMAN	protein phosphatase 2 scaffold subunit Aalpha(PPP2R1A)
GOTERM_BP_DIRECT	protein localization to cytoplasmic stress granule	4	0.8	0.00052	22.5	0.014				H0Y6Z7_HUMAN, H0Y4H1_HUMAN, H0Y380_HUMAN, A2A437_HUMAN, H0Y7Z9_HUMAN, PTPRF_HUMAN, G1UI20_HUMAN	protein tyrosine phosphatase receptor type F(PTPRF)
GOTERM_BP_DIRECT	ganglioside catabolic process	4	0.8	0.00052	22.5	0.014				H3BN34_HUMAN, H3BQZ3_HUMAN, H3BQ34_HUMAN, H3BTJ2_HUMAN, H3BUW1_HUMAN, A0A804F6T5_HUMAN, B4DNK4_HUMAN, H3BTN5_HUMAN, H3BT25_HUMAN, V9HWB8_HUMAN, KPYM_HUMAN, A0A024R5Z9_HUMAN, H3BR70_HUMAN, H3BU13_HUMAN, A0A804F729_HUMAN	pyruvate kinase M1/2(PKM)
GOTERM_MF_DIRECT	aldehyde dehydrogenase (NAD) activity	5	1	0.00053	12.5	0.0094				QSOX1_HUMAN, A0A140VKE5_HUMAN, A8MXT8_HUMAN, Q13876_HUMAN, H0Y5Z8_HUMAN	quiescin sulfhydryl oxidase 1(QSOX1)
GOTERM_MF_DIRECT	calcium-dependent phospholipid binding	8	1.6	0.00054	5.6	0.0094				A0A024R9H2_HUMAN, RIDA_HUMAN, E5RIP8_HUMAN, H0YB34_HUMAN, H0YBX3_HUMAN	reactive intermediate imine deaminase A homolog(RIDA)
GOTERM_BP_DIRECT	sphingosine biosynthetic process	5	1	0.00058	12.3	0.015				D6RF23_HUMAN, H0Y9P0_HUMAN, E9PD14_HUMAN, RACK1_HUMAN, J3KPE3_HUMAN, D6R909_HUMAN, D6R9Z1_HUMAN, D6REE5_HUMAN, D6RFZ9_HUMAN, H0YAM7_HUMAN, D6R9L0_HUMAN, H0Y8R5_HUMAN, H0Y8W2_HUMAN, D6RFX4_HUMAN, D6RDI0_HUMAN, D6RHJ5_HUMAN, D6RGK8_HUMAN, D6RAU2_HUMAN, H0YAF8_HUMAN, D6RHH4_HUMAN, E9KL35_HUMAN, D6RBD0_HUMAN, D6RAC2_HUMAN	receptor for activated C kinase 1(RACK1)
GOTERM_BP_DIRECT	positive regulation of ATPase activity	6	1.2	0.00062	8.4	0.016				H0YCR7_HUMAN, E9PMA9_HUMAN, E9PIM9_HUMAN, E9PMI1_HUMAN, E9PMN0_HUMAN, A0A024RC87_HUMAN, E9PR82_HUMAN, A0A140VJT8_HUMAN, E9PLZ3_HUMAN, E9PMJ3_HUMAN, E9PIK5_HUMAN, A0A0J9YXC4_HUMAN, RINI_HUMAN	ribonuclease/angiogenin inhibitor 1(RNH1)
GOTERM_BP_DIRECT	hydrogen peroxide catabolic process	6	1.2	0.00062	8.4	0.016				Q1JQ76_HUMAN, A0A024RCW3_HUMAN, RL10A_HUMAN	ribosomal protein L10a(RPL10A)
GOTERM_BP_DIRECT	response to organic cyclic compound	8	1.6	0.00063	5.4	0.016				Q5VVC8_HUMAN, RL11_HUMAN, A0A2R8Y447_HUMAN, Q5VVD0_HUMAN	ribosomal protein L11(RPL11)
GOTERM_BP_DIRECT	viral protein processing	7	1.4	0.0007	6.4	0.018				RL12_HUMAN	ribosomal protein L12(RPL12)
GOTERM_BP_DIRECT	phospholipid transport	7	1.4	0.0007	6.4	0.018				A0PJ62_HUMAN, RL14_HUMAN, Q6IPH7_HUMAN, F8WDZ7_HUMAN, E7EPB3_HUMAN	ribosomal protein L14(RPL14)
GOTERM_BP_DIRECT	cellular oxidant detoxification	9	1.8	0.00073	4.6	0.018				Q9BYF5_HUMAN, K7EJT5_HUMAN, Q8WYP0_HUMAN, K7ERI7_HUMAN, K7EMH1_HUMAN, K7EP65_HUMAN, K7ELC4_HUMAN, RL22_HUMAN, L8E9H0_HUMAN	ribosomal protein L22(RPL22)
GOTERM_MF_DIRECT	actin binding	21	4.2	0.00074	2.3	0.012				RL23_HUMAN, J3KT29_HUMAN, A0A024R1Q8_HUMAN, J3KTJ3_HUMAN, C9JD32_HUMAN, J3QQT9_HUMAN, B9ZVP7_HUMAN	ribosomal protein L23(RPL23)
GOTERM_MF_DIRECT	protein domain specific binding	18	3.6	0.00074	2.6	0.012				C9JNW5_HUMAN, C9JXB8_HUMAN, V9HW01_HUMAN, RL24_HUMAN	ribosomal protein L24(RPL24)
GOTERM_CC_DIRECT	zona pellucida receptor complex	4	0.8	0.00077	20.1	0.0067				RL27_HUMAN, A0A024R1V4_HUMAN, Q6LCU2_HUMAN, E4W6B6_HUMAN, K7EQQ9_HUMAN, K7ELC7_HUMAN, K7ERY7_HUMAN	ribosomal protein L27(RPL27)
GOTERM_CC_DIRECT	endoplasmic reticulum-Golgi intermediate compartment	9	1.8	0.00082	4.5	0.007				Q96QL0_HUMAN, Q9BT63_HUMAN, B5MCW2_HUMAN, Q9NY85_HUMAN, B4DN06_HUMAN, Q49AJ9_HUMAN, B3KS36_HUMAN, G5E9G0_HUMAN, H7C3M2_HUMAN, RL3_HUMAN, H7C422_HUMAN, F8WCR1_HUMAN	ribosomal protein L3(RPL3)
GOTERM_CC_DIRECT	specific granule lumen	8	1.6	0.00084	5.2	0.007				B7Z4E3_HUMAN, C9JU56_HUMAN, RL31_HUMAN, H7C2W9_HUMAN, B8ZZK4_HUMAN, B7Z4C8_HUMAN	ribosomal protein L31(RPL31)
GOTERM_BP_DIRECT	protein N-linked glycosylation via asparagine	6	1.2	0.00086	7.9	0.021				A0A2R8Y4A2_HUMAN, Q8WYP1_HUMAN, Q5T7N0_HUMAN, A2RUM7_HUMAN, R4GNJ2_HUMAN, A0A2R8Y6J3_HUMAN, RL5_HUMAN, Q9BUV4_HUMAN, B3KTM6_HUMAN	ribosomal protein L5(RPL5)
GOTERM_MF_DIRECT	ribosomal small subunit binding	5	1	0.00089	11	0.015				RS11_HUMAN, M0QZ90_HUMAN, M0R1H5_HUMAN, M0R1H6_HUMAN, M0QZC5_HUMAN	ribosomal protein S11(RPS11)
GOTERM_BP_DIRECT	response to oxidative stress	11	2.2	0.0009	3.6	0.022				E9PS50_HUMAN, J3KMX5_HUMAN, RS13_HUMAN	ribosomal protein S13(RPS13)
GOTERM_BP_DIRECT	proteolysis	24	4.8	0.0009	2.1	0.022				RS15A_HUMAN, H3BVC7_HUMAN, B2R4W8_HUMAN, H3BT37_HUMAN, I3L246_HUMAN, I3L3P7_HUMAN, H3BV27_HUMAN, I3L303_HUMAN	ribosomal protein S15a(RPS15A)
GOTERM_MF_DIRECT	GTPase activity	21	4.2	0.00092	2.3	0.015				RS16_HUMAN, M0R1M5_HUMAN, M0R3H0_HUMAN, M0R210_HUMAN, Q6IPX4_HUMAN, M0QX76_HUMAN	ribosomal protein S16(RPS16)
GOTERM_CC_DIRECT	lamellipodium	14	2.8	0.00095	3	0.0079				J3JS69_HUMAN, RS18_HUMAN, A0A0G2JQH2_HUMAN, Q5GGW2_HUMAN	ribosomal protein S18(RPS18)
GOTERM_MF_DIRECT	GDP binding	9	1.8	0.00099	4.4	0.016				H0YE27_HUMAN, E9PPT0_HUMAN, E9PQD7_HUMAN, Q6IPX5_HUMAN, Q8J014_HUMAN, RS2_HUMAN, H3BNG3_HUMAN, H0YEN5_HUMAN, E9PMM9_HUMAN, E9PM36_HUMAN, D3DU83_HUMAN, Q3KQT6_HUMAN, I3L404_HUMAN, Q8N5L9_HUMAN, Q9BSW5_HUMAN	ribosomal protein S2(RPS2)
GOTERM_BP_DIRECT	adherens junction organization	7	1.4	0.001	6	0.024				G3XAN0_HUMAN, RS20_HUMAN, E5RIP1_HUMAN, E5RJX2_HUMAN, A0A7P0S5H5_HUMAN	ribosomal protein S20(RPS20)
GOTERM_CC_DIRECT	adherens junction	13	2.6	0.001	3.1	0.0083				B2RDW1_HUMAN, RS27A_HUMAN, Q5RKT7_HUMAN, Q8WYN9_HUMAN, Q49A90_HUMAN, J3QTR3_HUMAN	ribosomal protein S27a(RPS27A)
GOTERM_MF_DIRECT	protein disulfide oxidoreductase activity	6	1.2	0.0011	7.5	0.017				RS28_HUMAN, B2R4R9_HUMAN	ribosomal protein S28(RPS28)
GOTERM_BP_DIRECT	glutathione metabolic process	7	1.4	0.0011	5.9	0.027				E9PFI5_HUMAN, H0Y9Y4_HUMAN, D6RAT0_HUMAN, H0Y8L7_HUMAN, A8K4W0_HUMAN, Q6NXR8_HUMAN, D6RAS7_HUMAN, D6RG13_HUMAN, D6R9B6_HUMAN, D6RGE0_HUMAN, B7Z3M5_HUMAN, RS3A_HUMAN, D6RED7_HUMAN, D6RI02_HUMAN, D6RB09_HUMAN	ribosomal protein S3A(RPS3A)
GOTERM_BP_DIRECT	negative regulation of nuclear-transcribed mRNA catabolic process, deadenylation-dependent decay	4	0.8	0.0012	17.5	0.028				RS8_HUMAN, Q5JR94_HUMAN, Q5JR95_HUMAN	ribosomal protein S8(RPS8)
GOTERM_BP_DIRECT	CRD-mediated mRNA stabilization	4	0.8	0.0012	17.5	0.028				A0A024R4M0_HUMAN, B5MCT8_HUMAN, F2Z3C0_HUMAN, RS9_HUMAN, A5D904_HUMAN, A8MXK4_HUMAN, C9JM19_HUMAN	ribosomal protein S9(RPS9)
GOTERM_BP_DIRECT	oxaloacetate metabolic process	4	0.8	0.0012	17.5	0.028				F8WD59_HUMAN, Q96RS2_HUMAN, A0A024R2L6_HUMAN, A0A0C4DG17_HUMAN, C9J9K3_HUMAN, RSSA_HUMAN	ribosomal protein SA(RPSA)
GOTERM_CC_DIRECT	cytoplasmic stress granule	9	1.8	0.0012	4.3	0.0098				F8VWS0_HUMAN, F8VS58_HUMAN, F8VZS0_HUMAN, F8VYN4_HUMAN, F8VRK7_HUMAN, F8VWV4_HUMAN, Q6NSF2_HUMAN, F8VPE8_HUMAN, A0A024RBS2_HUMAN, F8W1K8_HUMAN, RLA0_HUMAN, F8VQY6_HUMAN, F8VU65_HUMAN, F8VW21_HUMAN, Q3MHV2_HUMAN, G3V210_HUMAN	ribosomal protein lateral stalk subunit P0(RPLP0)
GOTERM_BP_DIRECT	platelet degranulation	11	2.2	0.0013	3.5	0.03				B7ZKQ9_HUMAN, F5H4X0_HUMAN, F5H5E8_HUMAN, A0A0S2Z3N2_HUMAN, A0A7P0T9B3_HUMAN, A0A7P0T913_HUMAN, SCRB1_HUMAN, A0A7P0Z4E3_HUMAN, A0A024RBS4_HUMAN, A0A7P0Z4J8_HUMAN, A0A0S2Z3I2_HUMAN, A0A7P0T9I2_HUMAN	scavenger receptor class B member 1(SCARB1)
GOTERM_MF_DIRECT	nitric-oxide synthase regulator activity	4	0.8	0.0014	16.7	0.021				I3L4Z9_HUMAN, I3L4Z3_HUMAN, I3L506_HUMAN, RISC_HUMAN, Q9H2J9_HUMAN, I3L195_HUMAN, I3L2N6_HUMAN	serine carboxypeptidase 1(SCPEP1)
GOTERM_MF_DIRECT	oxidoreductase activity, acting on the aldehyde or oxo group of donors, NAD or NADP as acceptor	5	1	0.0014	9.9	0.021				A6NLM8_HUMAN, SSRD_HUMAN	signal sequence receptor subunit 4(SSR4)
GOTERM_CC_DIRECT	intermediate filament	11	2.2	0.0016	3.4	0.013				Q567R6_HUMAN, C9K0U8_HUMAN, Q75MV9_HUMAN, A0A0G2JLD8_HUMAN, SSBP_HUMAN, C9J8J0_HUMAN, E7EUY5_HUMAN, Q96QL6_HUMAN, B7Z268_HUMAN, A4D1U3_HUMAN	single stranded DNA binding protein 1(SSBP1)
GOTERM_CC_DIRECT	myelin sheath	6	1.2	0.0016	6.9	0.013				D9HTE9_HUMAN, TXTP_HUMAN, B4DP62_HUMAN	solute carrier family 25 member 1(SLC25A1)
GOTERM_BP_DIRECT	ephrin receptor signaling pathway	9	1.8	0.0016	4.1	0.036				MPCP_HUMAN, F8VY00_HUMAN, F8VWQ0_HUMAN, Q6MZF9_HUMAN, F8VWR4_HUMAN, F8VVM2_HUMAN, A0A024RBE8_HUMAN, F8VYH5_HUMAN, A0A024RBH9_HUMAN	solute carrier family 25 member 3(SLC25A3)
GOTERM_CC_DIRECT	phagocytic vesicle	8	1.6	0.0017	4.6	0.013				A0A140VK49_HUMAN, SND1_HUMAN, H7C597_HUMAN	staphylococcal nuclease and tudor domain containing 1(SND1)
GOTERM_BP_DIRECT	translational elongation	5	1	0.0017	9.4	0.038				1433S_HUMAN	stratifin(SFN)
GOTERM_CC_DIRECT	cell periphery	7	1.4	0.0019	5.3	0.015				L8E9E6_HUMAN, X5D3G4_HUMAN, X5D5A9_HUMAN, X5CN18_HUMAN, SODC_HUMAN, H7BYH4_HUMAN, X5CQ60_HUMAN, V9HWC9_HUMAN, X5CHU1_HUMAN, A1YYW4_HUMAN, X5D3F9_HUMAN	superoxide dismutase 1(SOD1)
GOTERM_MF_DIRECT	phospholipase inhibitor activity	4	0.8	0.0019	15	0.029				SDCB2_HUMAN	syndecan binding protein 2(SDCBP2)
GOTERM_BP_DIRECT	Arp2/3 complex-mediated actin nucleation	5	1	0.0021	9	0.046				STX7_HUMAN	syntaxin 7(STX7)
GOTERM_MF_DIRECT	long-chain-enoyl-CoA hydratase activity	3	0.6	0.0021	37.5	0.03				E7EQR6_HUMAN, F5GYL4_HUMAN, F5H136_HUMAN, F5H282_HUMAN, E7ERF2_HUMAN, F5GZI8_HUMAN, F5H726_HUMAN, F5H676_HUMAN, F5GZ03_HUMAN, F5H7Y1_HUMAN, TCPA_HUMAN	t-complex 1(TCP1)
GOTERM_MF_DIRECT	acetyl-CoA C-myristoyltransferase activity	3	0.6	0.0021	37.5	0.03				V9GYF4_HUMAN, B0QY02_HUMAN, F8WAW7_HUMAN, B3KUF5_HUMAN, B3KUU1_HUMAN, H7BYN7_HUMAN, F8WB30_HUMAN, B0QY01_HUMAN, F8WE29_HUMAN, TOM1_HUMAN, V9GZ68_HUMAN, F8WBB0_HUMAN	target of myb1 membrane trafficking protein(TOM1)
GOTERM_BP_DIRECT	cellular aldehyde metabolic process	4	0.8	0.0023	14.3	0.05				A0A182DWI3_HUMAN, E9PRI8_HUMAN, A0A024RBK9_HUMAN, A0A0B4J225_HUMAN, E2QRB9_HUMAN, E9PIR7_HUMAN, A0A087WSW9_HUMAN, E9PIZ5_HUMAN, E9PKI4_HUMAN, E9PJU2_HUMAN, E9PQI3_HUMAN, E9PKD3_HUMAN, TRXR1_HUMAN, F8W809_HUMAN, B7Z2S5_HUMAN, E9PLT3_HUMAN, A0A087WSY9_HUMAN	thioredoxin reductase 1(TXNRD1)
GOTERM_BP_DIRECT	oligosaccharide catabolic process	4	0.8	0.0023	14.3	0.05				F2Z393_HUMAN, E9PKI8_HUMAN, A0A140VK56_HUMAN, B4DID5_HUMAN, TALDO_HUMAN, E9PM01_HUMAN	transaldolase 1(TALDO1)
GOTERM_BP_DIRECT	endoplasmic reticulum unfolded protein response	7	1.4	0.0024	5.1	0.051				A0A384MTL2_HUMAN, Q5ZEZ7_HUMAN, TAGL2_HUMAN, X6RJP6_HUMAN	transgelin 2(TAGLN2)
GOTERM_BP_DIRECT	response to virus	10	2	0.0025	3.5	0.052				H0YKI6_HUMAN, H0YLJ6_HUMAN, H0YMQ8_HUMAN, G1APU8_HUMAN, A0A0G2JL93_HUMAN, H0YN27_HUMAN, H0YNM4_HUMAN, H0YLT9_HUMAN, TGM1_HUMAN	transglutaminase 1(TGM1)
GOTERM_MF_DIRECT	carboxypeptidase activity	5	1	0.0025	8.5	0.035				F8WAX4_HUMAN, A0A0S2Z5C0_HUMAN, F8W888_HUMAN, A0A0B4J1R6_HUMAN, V9HWD9_HUMAN, A0A0S2Z4T2_HUMAN, TKT_HUMAN, E9PFF2_HUMAN	transketolase(TKT)
GOTERM_BP_DIRECT	negative regulation of apoptotic process	26	5.2	0.0025	1.9	0.052				TMED9_HUMAN, A0A024R7M0_HUMAN	transmembrane p24 trafficking protein 9(TMED9)
GOTERM_BP_DIRECT	response to unfolded protein	7	1.4	0.0026	5	0.054				L0R6S2_HUMAN, TREA_HUMAN, A0A087WTJ4_HUMAN	trehalase(TREH)
GOTERM_MF_DIRECT	5S rRNA binding	4	0.8	0.0026	13.7	0.036				V9HWK1_HUMAN, Q53HE2_HUMAN, U3KPS5_HUMAN, U3KQF3_HUMAN, TPIS_HUMAN, U3KPZ0_HUMAN	triosephosphate isomerase 1(TPI1)
GOTERM_CC_DIRECT	mitochondrial outer membrane	13	2.6	0.0028	2.8	0.021				TPP1_HUMAN, A0A804HJ17_HUMAN, A0A2R8YD45_HUMAN, A0A2R8Y7I4_HUMAN, E7EV34_HUMAN, A0A2R8YCK4_HUMAN, A0A2R8YDY1_HUMAN, A0A2R8YE64_HUMAN, A0A2R8Y7U1_HUMAN, D3DQU2_HUMAN, A0A2R8YGD1_HUMAN, E9PME9_HUMAN, E9PPA4_HUMAN, A0A2R8Y6T9_HUMAN, A0A2R8YD72_HUMAN	tripeptidyl peptidase 1(TPP1)
GOTERM_CC_DIRECT	eukaryotic translation initiation factor 4F complex	4	0.8	0.0028	13.4	0.021				C9JDS9_HUMAN, C9JJQ8_HUMAN, C9JEV8_HUMAN, TBA4A_HUMAN, C9JDL2_HUMAN, C9JQ00_HUMAN	tubulin alpha 4a(TUBA4A)
GOTERM_MF_DIRECT	poly(A) binding	5	1	0.0029	8.2	0.04				D3DQY6_HUMAN, Q86SI0_HUMAN, L0L6B6_HUMAN, J3QKS4_HUMAN, J3QRU6_HUMAN, F5H442_HUMAN, TS101_HUMAN	tumor susceptibility 101(TSG101)
GOTERM_BP_DIRECT	fatty-acyl-CoA biosynthetic process	4	0.8	0.003	13.1	0.061				Q4VY19_HUMAN, Q4VY20_HUMAN, V9HWD6_HUMAN, A0A0J9YWE8_HUMAN, A0A0J9YWZ2_HUMAN, 1433B_HUMAN, B5BU24_HUMAN	tyrosine 3-monooxygenase/tryptophan 5-monooxygenase activation protein beta(YWHAB)
GOTERM_BP_DIRECT	keratan sulfate catabolic process	4	0.8	0.003	13.1	0.061				V9HW98_HUMAN, I3L3T1_HUMAN, 1433E_HUMAN, B4DJF2_HUMAN, K7EM20_HUMAN, K7EIT4_HUMAN, I3L0W5_HUMAN	tyrosine 3-monooxygenase/tryptophan 5-monooxygenase activation protein epsilon(YWHAE)
GOTERM_BP_DIRECT	response to xenobiotic stimulus	15	3	0.003	2.5	0.061				Q53RR5_HUMAN, E9PG15_HUMAN, Q53S41_HUMAN, 1433T_HUMAN	tyrosine 3-monooxygenase/tryptophan 5-monooxygenase activation protein theta(YWHAQ)
GOTERM_MF_DIRECT	oxidoreductase activity, acting on the CH-OH group of donors, NAD or NADP as acceptor	6	1.2	0.0032	5.9	0.042				E7ESK7_HUMAN, E9PD24_HUMAN, E7EVZ2_HUMAN, E5RGE1_HUMAN, E5RIR4_HUMAN, B7Z2E6_HUMAN, E7EX29_HUMAN, D0PNI1_HUMAN, H0YB80_HUMAN, B0AZS6_HUMAN, 1433Z_HUMAN	tyrosine 3-monooxygenase/tryptophan 5-monooxygenase activation protein zeta(YWHAZ)
GOTERM_CC_DIRECT	endoplasmic reticulum-Golgi intermediate compartment membrane	8	1.6	0.0032	4.1	0.023				Q5JRS1_HUMAN, Q5JRR9_HUMAN, Q5JRS3_HUMAN, Q5JRR6_HUMAN, Q5JRS0_HUMAN, UBA1_HUMAN, A0A024R1A3_HUMAN, Q5JRS2_HUMAN	ubiquitin like modifier activating enzyme 1(UBA1)
GOTERM_BP_DIRECT	response to nutrient	8	1.6	0.0033	4.1	0.068				R4GNB0_HUMAN, D3DUG9_HUMAN, A6NJA2_HUMAN, J3QQT6_HUMAN, UBP14_HUMAN, J3KS55_HUMAN	ubiquitin specific peptidase 14(USP14)
GOTERM_MF_DIRECT	magnesium ion binding	15	3	0.0034	2.5	0.044				A0A7I2V5G8_HUMAN, A0A7P0TAY0_HUMAN, A0A7P0T8A3_HUMAN, TERA_HUMAN, A0A7P0TA22_HUMAN, V9HW80_HUMAN, A0A7P0Z4D1_HUMAN, Q96IF9_HUMAN, A0A7P0TBF1_HUMAN, A0A7P0T8Q4_HUMAN, A0A7I2V540_HUMAN, A0A7P0TAQ1_HUMAN, A0A7P0T8D3_HUMAN, C9JUP7_HUMAN, A0A7P0T946_HUMAN, A0A7P0T971_HUMAN, A0A7P0T8D6_HUMAN, A0A7P0T8Q5_HUMAN, A0A7I2YQJ0_HUMAN, A0A7I2V2Y2_HUMAN, Q9HAP1_HUMAN, A0A7P0T9X5_HUMAN, Q0IIN5_HUMAN, A0A7P0TAW3_…	valosin containing protein(VCP)
GOTERM_CC_DIRECT	GAIT complex	3	0.6	0.0036	30.2	0.026				L8ECA2_HUMAN, C9JI87_HUMAN, B3KTS5_HUMAN, A0A1L1UHR1_HUMAN, VDAC1_HUMAN	voltage dependent anion channel 1(VDAC1)
GOTERM_CC_DIRECT	pore complex	4	0.8	0.0036	12.4	0.026				E5RHZ6_HUMAN, VDAC3_HUMAN, E5RFL1_HUMAN, E5RFP6_HUMAN, Q36731_HUMAN, E5RK27_HUMAN, E5RJN6_HUMAN, E5RHE1_HUMAN	voltage dependent anion channel 3(VDAC3)
GOTERM_BP_DIRECT	protein import into mitochondrial outer membrane	3	0.6	0.0037	29.6	0.074
GOTERM_BP_DIRECT	pentose-phosphate shunt, oxidative branch	3	0.6	0.0037	29.6	0.074
GOTERM_MF_DIRECT	protein kinase binding	25	5	0.0039	1.9	0.05
GOTERM_BP_DIRECT	positive regulation of protein insertion into mitochondrial membrane involved in apoptotic signaling pathway	5	1	0.0039	7.6	0.077
GOTERM_BP_DIRECT	cellular response to interleukin-4	5	1	0.0039	7.6	0.077
GOTERM_MF_DIRECT	palmitoyl-CoA oxidase activity	3	0.6	0.0041	28.2	0.052
GOTERM_CC_DIRECT	brush border	7	1.4	0.0043	4.5	0.03
GOTERM_MF_DIRECT	pyridoxal phosphate binding	7	1.4	0.0043	4.5	0.054
GOTERM_MF_DIRECT	isopeptidase activity	4	0.8	0.0044	11.6	0.054
GOTERM_BP_DIRECT	positive regulation of substrate adhesion-dependent cell spreading	6	1.2	0.0044	5.5	0.086
GOTERM_BP_DIRECT	positive regulation of protein import into nucleus	6	1.2	0.0044	5.5	0.086
GOTERM_BP_DIRECT	antigen processing and presentation of peptide antigen via MHC class I	5	1	0.0045	7.3	0.086
GOTERM_BP_DIRECT	protein targeting to ER	4	0.8	0.0048	11.3	0.089
GOTERM_BP_DIRECT	fibroblast migration	4	0.8	0.0048	11.3	0.089
GOTERM_BP_DIRECT	positive regulation of endopeptidase activity	4	0.8	0.0048	11.3	0.089
GOTERM_BP_DIRECT	cellular response to interleukin-7	4	0.8	0.0048	11.3	0.089
GOTERM_MF_DIRECT	hydrolase activity	18	3.6	0.0048	2.1	0.059
GOTERM_MF_DIRECT	NADP binding	6	1.2	0.0049	5.4	0.059
GOTERM_BP_DIRECT	ribosomal large subunit biogenesis	5	1	0.0051	7	0.094
GOTERM_BP_DIRECT	cellular response to unfolded protein	5	1	0.0051	7	0.094
GOTERM_BP_DIRECT	phagosome acidification	5	1	0.0051	7	0.094
GOTERM_MF_DIRECT	MHC class II protein complex binding	5	1	0.0053	7	0.063
GOTERM_CC_DIRECT	midbody	12	2.4	0.0056	2.7	0.039
GOTERM_CC_DIRECT	postsynapse	9	1.8	0.0058	3.3	0.04
GOTERM_BP_DIRECT	positive regulation of lamellipodium assembly	5	1	0.0058	6.8	0.1
GOTERM_BP_DIRECT	response to organic substance	5	1	0.0058	6.8	0.1
GOTERM_BP_DIRECT	bile acid metabolic process	4	0.8	0.0059	10.5	0.1
GOTERM_BP_DIRECT	lipid transport across blood brain barrier	3	0.6	0.0061	23.6	0.1
GOTERM_BP_DIRECT	cellular response to indole-3-methanol	3	0.6	0.0061	23.6	0.1
GOTERM_BP_DIRECT	viral translational termination-reinitiation	3	0.6	0.0061	23.6	0.1
GOTERM_BP_DIRECT	negative regulation of calcium ion export from cell	3	0.6	0.0061	23.6	0.1
GOTERM_BP_DIRECT	positive regulation of cyclic-nucleotide phosphodiesterase activity	3	0.6	0.0061	23.6	0.1
GOTERM_BP_DIRECT	citrate metabolic process	3	0.6	0.0061	23.6	0.1
GOTERM_BP_DIRECT	scaRNA localization to Cajal body	3	0.6	0.0061	23.6	0.1
GOTERM_CC_DIRECT	spliceosomal complex	9	1.8	0.0061	3.3	0.041
GOTERM_MF_DIRECT	dolichyl-diphosphooligosaccharide-protein glycotransferase activity	3	0.6	0.0067	22.5	0.075
GOTERM_MF_DIRECT	beta-N-acetylhexosaminidase activity	3	0.6	0.0067	22.5	0.075
GOTERM_MF_DIRECT	large ribosomal subunit rRNA binding	3	0.6	0.0067	22.5	0.075
GOTERM_MF_DIRECT	RNA strand annealing activity	3	0.6	0.0067	22.5	0.075
GOTERM_MF_DIRECT	misfolded protein binding	5	1	0.0069	6.5	0.077
GOTERM_BP_DIRECT	ATP metabolic process	5	1	0.0083	6.2	0.14
GOTERM_BP_DIRECT	regulation of translational initiation	5	1	0.0083	6.2	0.14
GOTERM_CC_DIRECT	cortical granule	3	0.6	0.0086	20.1	0.056
GOTERM_CC_DIRECT	signal peptidase complex	3	0.6	0.0086	20.1	0.056
GOTERM_CC_DIRECT	CRD-mediated mRNA stability complex	3	0.6	0.0086	20.1	0.056
GOTERM_MF_DIRECT	heat shock protein binding	7	1.4	0.0087	3.9	0.095
GOTERM_BP_DIRECT	mature ribosome assembly	3	0.6	0.009	19.7	0.15
GOTERM_BP_DIRECT	negative regulation of RNA splicing	3	0.6	0.009	19.7	0.15
GOTERM_BP_DIRECT	COPI coating of Golgi vesicle	3	0.6	0.009	19.7	0.15
GOTERM_BP_DIRECT	ribosomal subunit export from nucleus	3	0.6	0.009	19.7	0.15
GOTERM_MF_DIRECT	chaperone binding	9	1.8	0.0091	3.1	0.098
GOTERM_BP_DIRECT	mitotic nuclear envelope reassembly	6	1.2	0.0092	4.6	0.15
GOTERM_BP_DIRECT	establishment or maintenance of cell polarity	6	1.2	0.0092	4.6	0.15
GOTERM_CC_DIRECT	endocytic vesicle lumen	4	0.8	0.0094	8.9	0.059
GOTERM_CC_DIRECT	trans-Golgi network transport vesicle	4	0.8	0.0094	8.9	0.059
GOTERM_CC_DIRECT	late endosome	10	2	0.0094	2.8	0.059
GOTERM_CC_DIRECT	microvillus	7	1.4	0.0095	3.9	0.059
GOTERM_MF_DIRECT	acyl-CoA hydrolase activity	4	0.8	0.0096	8.8	0.1
GOTERM_MF_DIRECT	palmitoyl-CoA hydrolase activity	4	0.8	0.0096	8.8	0.1
GOTERM_BP_DIRECT	cell-cell adhesion	12	2.4	0.0096	2.5	0.15
GOTERM_BP_DIRECT	RNA splicing	12	2.4	0.0096	2.5	0.15
GOTERM_MF_DIRECT	voltage-gated anion channel activity	3	0.6	0.0099	18.8	0.1
GOTERM_BP_DIRECT	2-oxoglutarate metabolic process	4	0.8	0.0099	8.8	0.16
GOTERM_BP_DIRECT	negative regulation of protein ubiquitination involved in ubiquitin-dependent protein catabolic process	4	0.8	0.0099	8.8	0.16
GOTERM_CC_DIRECT	site of double-strand break	7	1.4	0.01	3.8	0.062
GOTERM_BP_DIRECT	chaperone mediated protein folding requiring cofactor	5	1	0.01	5.8	0.16
GOTERM_BP_DIRECT	positive regulation of telomerase activity	5	1	0.01	5.8	0.16
GOTERM_BP_DIRECT	response to hydrogen peroxide	6	1.2	0.011	4.5	0.17
GOTERM_MF_DIRECT	cholesterol binding	6	1.2	0.011	4.4	0.11
GOTERM_MF_DIRECT	long-chain fatty acid transporter activity	4	0.8	0.011	8.3	0.11
GOTERM_MF_DIRECT	cadherin binding involved in cell-cell adhesion	4	0.8	0.011	8.3	0.11
GOTERM_MF_DIRECT	proteasome binding	4	0.8	0.011	8.3	0.11
GOTERM_BP_DIRECT	associative learning	5	1	0.011	5.6	0.18
GOTERM_BP_DIRECT	regulation of proteasomal protein catabolic process	4	0.8	0.012	8.3	0.18
GOTERM_CC_DIRECT	neuronal cell body	19	3.8	0.012	1.9	0.07
GOTERM_CC_DIRECT	ruffle	8	1.6	0.012	3.3	0.07
GOTERM_CC_DIRECT	endosome	16	3.2	0.012	2.1	0.071
GOTERM_MF_DIRECT	transferase activity, transferring acyl groups	6	1.2	0.012	4.3	0.12
GOTERM_BP_DIRECT	actin polymerization-dependent cell motility	3	0.6	0.012	16.9	0.19
GOTERM_BP_DIRECT	regulation of macroautophagy	7	1.4	0.013	3.6	0.19
GOTERM_BP_DIRECT	transferrin transport	5	1	0.013	5.5	0.19
GOTERM_MF_DIRECT	double-stranded RNA binding	7	1.4	0.013	3.6	0.13
GOTERM_CC_DIRECT	cell projection	11	2.2	0.013	2.5	0.077
GOTERM_MF_DIRECT	oxidoreductase activity, acting on the CH-CH group of donors	4	0.8	0.013	7.9	0.13
GOTERM_BP_DIRECT	respiratory electron transport chain	4	0.8	0.013	7.9	0.2
GOTERM_MF_DIRECT	glutathione oxidoreductase activity	3	0.6	0.014	16.1	0.13
GOTERM_BP_DIRECT	Golgi organization	9	1.8	0.015	2.8	0.22
GOTERM_BP_DIRECT	intermediate filament organization	5	1	0.015	5.2	0.22
GOTERM_MF_DIRECT	protein disulfide isomerase activity	4	0.8	0.015	7.5	0.14
GOTERM_BP_DIRECT	mitochondrion morphogenesis	4	0.8	0.015	7.5	0.22
GOTERM_BP_DIRECT	branched-chain amino acid catabolic process	4	0.8	0.015	7.5	0.22
GOTERM_BP_DIRECT	establishment of endothelial barrier	4	0.8	0.015	7.5	0.22
GOTERM_BP_DIRECT	intermediate filament cytoskeleton organization	4	0.8	0.015	7.5	0.22
GOTERM_BP_DIRECT	negative regulation of mRNA splicing, via spliceosome	4	0.8	0.015	7.5	0.22
GOTERM_CC_DIRECT	cortical actin cytoskeleton	6	1.2	0.015	4.1	0.089
GOTERM_BP_DIRECT	long-chain fatty acid import	3	0.6	0.016	14.8	0.23
GOTERM_BP_DIRECT	cardiolipin acyl-chain remodeling	3	0.6	0.016	14.8	0.23
GOTERM_BP_DIRECT	chaperone-mediated autophagy	3	0.6	0.016	14.8	0.23
GOTERM_BP_DIRECT	actin cytoskeleton organization	11	2.2	0.017	2.4	0.23
GOTERM_BP_DIRECT	ubiquitin-dependent ERAD pathway	7	1.4	0.017	3.4	0.24
GOTERM_BP_DIRECT	lipid metabolic process	12	2.4	0.017	2.3	0.24
GOTERM_BP_DIRECT	pyruvate metabolic process	4	0.8	0.017	7.2	0.24
GOTERM_BP_DIRECT	chaperone-mediated protein complex assembly	4	0.8	0.017	7.2	0.24
GOTERM_MF_DIRECT	antioxidant activity	4	0.8	0.017	7.2	0.16
GOTERM_BP_DIRECT	cellular response to hypoxia	9	1.8	0.018	2.7	0.24
GOTERM_MF_DIRECT	peptide disulfide oxidoreductase activity	3	0.6	0.018	14.1	0.16
GOTERM_MF_DIRECT	cytochrome-b5 reductase activity, acting on NAD(P)H	3	0.6	0.018	14.1	0.16
GOTERM_MF_DIRECT	thiamine pyrophosphate binding	3	0.6	0.018	14.1	0.16
GOTERM_BP_DIRECT	response to endoplasmic reticulum stress	7	1.4	0.018	3.4	0.24
GOTERM_MF_DIRECT	FAD binding	5	1	0.018	4.9	0.16
GOTERM_MF_DIRECT	fatty acid binding	5	1	0.018	4.9	0.16
GOTERM_CC_DIRECT	inclusion body	4	0.8	0.019	7	0.11
GOTERM_BP_DIRECT	fibroblast growth factor receptor signaling pathway	7	1.4	0.019	3.3	0.25
GOTERM_BP_DIRECT	regulation of lipid metabolic process	7	1.4	0.019	3.3	0.25
GOTERM_BP_DIRECT	positive regulation of protein serine/threonine kinase activity	6	1.2	0.019	3.9	0.25
GOTERM_BP_DIRECT	response to calcium ion	6	1.2	0.019	3.9	0.25
GOTERM_MF_DIRECT	ADP binding	5	1	0.019	4.8	0.17
GOTERM_BP_DIRECT	positive regulation of monocyte chemotaxis	4	0.8	0.02	6.9	0.26
GOTERM_BP_DIRECT	negative regulation of cell cycle arrest	4	0.8	0.02	6.9	0.26
GOTERM_CC_DIRECT	flotillin complex	3	0.6	0.02	13.4	0.11
GOTERM_CC_DIRECT	zonula adherens	3	0.6	0.02	13.4	0.11
GOTERM_MF_DIRECT	proton-transporting ATPase activity, rotational mechanism	4	0.8	0.02	6.8	0.17
GOTERM_CC_DIRECT	endomembrane system	9	1.8	0.02	2.7	0.11
GOTERM_CC_DIRECT	endosome membrane	13	2.6	0.02	2.1	0.11
GOTERM_BP_DIRECT	viral RNA genome replication	3	0.6	0.02	13.1	0.26
GOTERM_BP_DIRECT	cellular response to stress	3	0.6	0.02	13.1	0.26
GOTERM_BP_DIRECT	positive regulation of ryanodine-sensitive calcium-release channel activity	3	0.6	0.02	13.1	0.26
GOTERM_BP_DIRECT	cellular response to arsenic-containing substance	3	0.6	0.02	13.1	0.26
GOTERM_BP_DIRECT	sphingosine metabolic process	3	0.6	0.02	13.1	0.26
GOTERM_BP_DIRECT	establishment of protein localization to membrane	3	0.6	0.02	13.1	0.26
GOTERM_BP_DIRECT	ATF6-mediated unfolded protein response	3	0.6	0.02	13.1	0.26
GOTERM_CC_DIRECT	vacuolar membrane	4	0.8	0.021	6.7	0.11
GOTERM_BP_DIRECT	protein targeting	5	1	0.021	4.7	0.27
GOTERM_BP_DIRECT	Fc-gamma receptor signaling pathway involved in phagocytosis	9	1.8	0.022	2.6	0.27
GOTERM_BP_DIRECT	stress granule assembly	4	0.8	0.022	6.6	0.27
GOTERM_BP_DIRECT	protein insertion into ER membrane	4	0.8	0.022	6.6	0.27
GOTERM_MF_DIRECT	retromer complex binding	3	0.6	0.022	12.5	0.19
GOTERM_BP_DIRECT	COPII vesicle coating	6	1.2	0.023	3.7	0.28
GOTERM_CC_DIRECT	immunological synapse	5	1	0.023	4.6	0.13
GOTERM_BP_DIRECT	receptor-mediated endocytosis	10	2	0.023	2.4	0.29
GOTERM_CC_DIRECT	azurophil granule	3	0.6	0.024	12.1	0.13
GOTERM_BP_DIRECT	cellular iron ion homeostasis	6	1.2	0.024	3.6	0.3
GOTERM_BP_DIRECT	ceramide metabolic process	4	0.8	0.025	6.3	0.3
GOTERM_BP_DIRECT	cornification	8	1.6	0.025	2.8	0.3
GOTERM_MF_DIRECT	isomerase activity	4	0.8	0.025	6.3	0.21
GOTERM_CC_DIRECT	cornified envelope	5	1	0.025	4.5	0.13
GOTERM_BP_DIRECT	keratinocyte development	3	0.6	0.025	11.8	0.3
GOTERM_BP_DIRECT	NADH metabolic process	3	0.6	0.025	11.8	0.3
GOTERM_BP_DIRECT	fatty acid beta-oxidation using acyl-CoA dehydrogenase	3	0.6	0.025	11.8	0.3
GOTERM_BP_DIRECT	astral microtubule organization	3	0.6	0.025	11.8	0.3
GOTERM_BP_DIRECT	blood vessel endothelial cell migration	3	0.6	0.025	11.8	0.3
GOTERM_BP_DIRECT	positive regulation of endothelial cell migration	6	1.2	0.026	3.6	0.31
GOTERM_BP_DIRECT	G2/M transition of mitotic cell cycle	9	1.8	0.026	2.5	0.31
GOTERM_CC_DIRECT	peroxisomal membrane	6	1.2	0.027	3.6	0.14
GOTERM_MF_DIRECT	intermediate filament binding	3	0.6	0.028	11.3	0.23
GOTERM_MF_DIRECT	monosaccharide binding	3	0.6	0.028	11.3	0.23
GOTERM_CC_DIRECT	vacuolar proton-transporting V-type ATPase, V1 domain	3	0.6	0.029	11	0.15
GOTERM_BP_DIRECT	osteoblast differentiation	8	1.6	0.029	2.7	0.35
GOTERM_CC_DIRECT	mitochondrial inner membrane	19	3.8	0.03	1.7	0.15
GOTERM_MF_DIRECT	single-stranded DNA binding	8	1.6	0.03	2.7	0.25
GOTERM_BP_DIRECT	response to cadmium ion	4	0.8	0.03	5.8	0.35
GOTERM_BP_DIRECT	regulation of defense response to virus by virus	4	0.8	0.03	5.8	0.35
GOTERM_BP_DIRECT	nucleobase-containing small molecule interconversion	4	0.8	0.03	5.8	0.35
GOTERM_MF_DIRECT	ion channel binding	9	1.8	0.03	2.5	0.25
GOTERM_BP_DIRECT	peroxisome fission	3	0.6	0.03	10.7	0.35
GOTERM_BP_DIRECT	angiogenesis involved in wound healing	3	0.6	0.03	10.7	0.35
GOTERM_BP_DIRECT	negative regulation of ryanodine-sensitive calcium-release channel activity	3	0.6	0.03	10.7	0.35
GOTERM_MF_DIRECT	peptide binding	6	1.2	0.031	3.4	0.25
GOTERM_MF_DIRECT	tau protein binding	5	1	0.031	4.2	0.25
GOTERM_CC_DIRECT	stress fiber	6	1.2	0.031	3.4	0.16
GOTERM_MF_DIRECT	endopeptidase activator activity	3	0.6	0.033	10.2	0.26
GOTERM_MF_DIRECT	protein N-terminus binding	8	1.6	0.034	2.6	0.26
GOTERM_MF_DIRECT	TBP-class protein binding	4	0.8	0.034	5.6	0.26
GOTERM_CC_DIRECT	uropod	3	0.6	0.034	10.1	0.17
GOTERM_BP_DIRECT	lysine catabolic process	3	0.6	0.036	9.9	0.4
GOTERM_BP_DIRECT	ethanol oxidation	3	0.6	0.036	9.9	0.4
GOTERM_BP_DIRECT	purine nucleotide catabolic process	3	0.6	0.036	9.9	0.4
GOTERM_BP_DIRECT	protein export from nucleus	4	0.8	0.036	5.4	0.41
GOTERM_CC_DIRECT	mitochondrial membrane	9	1.8	0.037	2.4	0.19
GOTERM_BP_DIRECT	lipid transport	7	1.4	0.038	2.8	0.43
GOTERM_MF_DIRECT	cell adhesion molecule binding	6	1.2	0.038	3.2	0.3
GOTERM_CC_DIRECT	phagocytic vesicle membrane	6	1.2	0.039	3.2	0.19
GOTERM_CC_DIRECT	secretory granule membrane	7	1.4	0.04	2.8	0.2
GOTERM_BP_DIRECT	wound healing	7	1.4	0.04	2.8	0.44
GOTERM_BP_DIRECT	cellular response to interferon-gamma	7	1.4	0.04	2.8	0.44
GOTERM_CC_DIRECT	actomyosin	3	0.6	0.04	9.3	0.2
GOTERM_MF_DIRECT	ubiquitin binding	7	1.4	0.041	2.8	0.31
GOTERM_BP_DIRECT	phosphatidylcholine catabolic process	3	0.6	0.042	9.1	0.45
GOTERM_BP_DIRECT	signal peptide processing	3	0.6	0.042	9.1	0.45
GOTERM_BP_DIRECT	intracellular cholesterol transport	3	0.6	0.042	9.1	0.45
GOTERM_BP_DIRECT	glycosaminoglycan metabolic process	3	0.6	0.042	9.1	0.45
GOTERM_BP_DIRECT	removal of superoxide radicals	3	0.6	0.042	9.1	0.45
GOTERM_CC_DIRECT	caveola	6	1.2	0.042	3.1	0.21
GOTERM_BP_DIRECT	protein targeting to mitochondrion	4	0.8	0.043	5.1	0.46
GOTERM_BP_DIRECT	biosynthetic process	4	0.8	0.043	5.1	0.46
GOTERM_BP_DIRECT	protein localization to plasma membrane	9	1.8	0.044	2.3	0.47
GOTERM_CC_DIRECT	catenin complex	4	0.8	0.044	5	0.21
GOTERM_MF_DIRECT	cysteine-type endopeptidase activity	7	1.4	0.045	2.7	0.34
GOTERM_BP_DIRECT	protein N-linked glycosylation	5	1	0.045	3.7	0.48
GOTERM_MF_DIRECT	adenylate cyclase binding	3	0.6	0.045	8.7	0.34
GOTERM_BP_DIRECT	regulation of cellular response to heat	6	1.2	0.046	3.1	0.48
GOTERM_CC_DIRECT	messenger ribonucleoprotein complex	3	0.6	0.046	8.6	0.22
GOTERM_BP_DIRECT	negative regulation of cell growth	8	1.6	0.046	2.4	0.48
GOTERM_BP_DIRECT	response to ethanol	8	1.6	0.046	2.4	0.48
GOTERM_BP_DIRECT	positive regulation of cysteine-type endopeptidase activity involved in apoptotic process	5	1	0.048	3.6	0.49
GOTERM_BP_DIRECT	sphingosine-1-phosphate signaling pathway	3	0.6	0.048	8.4	0.49
GOTERM_BP_DIRECT	positive regulation of cellular protein catabolic process	3	0.6	0.048	8.4	0.49
GOTERM_CC_DIRECT	proteasome storage granule	2	0.4	0.049	40.2	0.22
GOTERM_CC_DIRECT	GMP reductase complex	2	0.4	0.049	40.2	0.22
GOTERM_CC_DIRECT	lumenal side of lysosomal membrane	2	0.4	0.049	40.2	0.22
GOTERM_CC_DIRECT	beta-N-acetylhexosaminidase complex	2	0.4	0.049	40.2	0.22
GOTERM_CC_DIRECT	mitochondrial fatty acid beta-oxidation multienzyme complex	2	0.4	0.049	40.2	0.22
GOTERM_CC_DIRECT	VCP-NSFL1C complex	2	0.4	0.049	40.2	0.22
GOTERM_CC_DIRECT	cytoplasmic side of plasma membrane	5	1	0.05	3.6	0.22
GOTERM_CC_DIRECT	cytoskeleton	21	4.2	0.05	1.6	0.22
GOTERM_BP_DIRECT	glyceraldehyde-3-phosphate biosynthetic process	2	0.4	0.05	39.4	0.49
GOTERM_BP_DIRECT	nitrate catabolic process	2	0.4	0.05	39.4	0.49
GOTERM_BP_DIRECT	regulation of phospholipid biosynthetic process	2	0.4	0.05	39.4	0.49
GOTERM_BP_DIRECT	ribose phosphate biosynthetic process	2	0.4	0.05	39.4	0.49
GOTERM_BP_DIRECT	regulation of growth plate cartilage chondrocyte proliferation	2	0.4	0.05	39.4	0.49
GOTERM_BP_DIRECT	nitric oxide catabolic process	2	0.4	0.05	39.4	0.49
GOTERM_BP_DIRECT	eukaryotic translation initiation factor 4F complex assembly	2	0.4	0.05	39.4	0.49
GOTERM_BP_DIRECT	meiotic chromosome movement towards spindle pole	2	0.4	0.05	39.4	0.49
GOTERM_BP_DIRECT	phytanic acid metabolic process	2	0.4	0.05	39.4	0.49
GOTERM_BP_DIRECT	meiotic cytokinesis	2	0.4	0.05	39.4	0.49
GOTERM_BP_DIRECT	xylulose biosynthetic process	2	0.4	0.05	39.4	0.49
GOTERM_BP_DIRECT	pentose biosynthetic process	2	0.4	0.05	39.4	0.49
GOTERM_BP_DIRECT	glycolipid catabolic process	2	0.4	0.05	39.4	0.49
GOTERM_BP_DIRECT	ceramide biosynthetic process	4	0.8	0.05	4.8	0.49
GOTERM_CC_DIRECT	acrosomal vesicle	7	1.4	0.05	2.6	0.22
GOTERM_BP_DIRECT	regulation of RNA splicing	5	1	0.05	3.6	0.49
GOTERM_BP_DIRECT	aging	10	2	0.05	2.1	0.49
GOTERM_MF_DIRECT	protein C-terminus binding	11	2.2	0.051	2	0.36
GOTERM_CC_DIRECT	synaptic vesicle	8	1.6	0.051	2.4	0.22
GOTERM_CC_DIRECT	endoplasmic reticulum exit site	4	0.8	0.051	4.7	0.22
GOTERM_MF_DIRECT	lipid binding	10	2	0.052	2.1	0.36
GOTERM_CC_DIRECT	COPII vesicle coat	3	0.6	0.052	8	0.23
GOTERM_BP_DIRECT	cellular response to amino acid starvation	6	1.2	0.052	3	0.51
GOTERM_MF_DIRECT	translation elongation factor activity	4	0.8	0.052	4.7	0.36
GOTERM_MF_DIRECT	RNA strand-exchange activity	2	0.4	0.052	37.5	0.36
GOTERM_MF_DIRECT	intramolecular oxidoreductase activity, transposing C=C bonds	2	0.4	0.052	37.5	0.36
GOTERM_MF_DIRECT	nitric oxide dioxygenase activity	2	0.4	0.052	37.5	0.36
GOTERM_MF_DIRECT	biliverdin reductase activity	2	0.4	0.052	37.5	0.36
GOTERM_MF_DIRECT	choloyl-CoA hydrolase activity	2	0.4	0.052	37.5	0.36
GOTERM_MF_DIRECT	5.8S rRNA binding	2	0.4	0.052	37.5	0.36
GOTERM_MF_DIRECT	GMP reductase activity	2	0.4	0.052	37.5	0.36
GOTERM_MF_DIRECT	iron-cytochrome-c reductase activity	2	0.4	0.052	37.5	0.36
GOTERM_MF_DIRECT	medium-chain acyl-CoA hydrolase activity	2	0.4	0.052	37.5	0.36
GOTERM_CC_DIRECT	nuclear envelope	10	2	0.053	2.1	0.23
GOTERM_BP_DIRECT	positive regulation of blood coagulation	3	0.6	0.054	7.9	0.52
GOTERM_BP_DIRECT	regulation of calcium-mediated signaling	3	0.6	0.054	7.9	0.52
GOTERM_BP_DIRECT	positive regulation of exosomal secretion	3	0.6	0.054	7.9	0.52
GOTERM_BP_DIRECT	negative regulation of macroautophagy	3	0.6	0.054	7.9	0.52
GOTERM_CC_DIRECT	presynapse	8	1.6	0.056	2.3	0.24
GOTERM_BP_DIRECT	positive regulation of translation	6	1.2	0.057	2.9	0.54
GOTERM_BP_DIRECT	epidermis development	6	1.2	0.057	2.9	0.54
GOTERM_BP_DIRECT	protein localization to nucleus	4	0.8	0.058	4.5	0.55
GOTERM_MF_DIRECT	pre-mRNA binding	3	0.6	0.059	7.5	0.39
GOTERM_MF_DIRECT	ribosomal large subunit binding	3	0.6	0.059	7.5	0.39
GOTERM_MF_DIRECT	myristoyl-CoA hydrolase activity	3	0.6	0.059	7.5	0.39
GOTERM_BP_DIRECT	post-Golgi vesicle-mediated transport	5	1	0.059	3.4	0.56
GOTERM_BP_DIRECT	regulation of metabolic process	5	1	0.059	3.4	0.56
GOTERM_CC_DIRECT	polysome	4	0.8	0.059	4.5	0.25
GOTERM_CC_DIRECT	nuclear matrix	7	1.4	0.06	2.5	0.25
GOTERM_BP_DIRECT	positive regulation of phosphoprotein phosphatase activity	3	0.6	0.061	7.4	0.56
GOTERM_BP_DIRECT	heme catabolic process	3	0.6	0.061	7.4	0.56
GOTERM_BP_DIRECT	peptide catabolic process	3	0.6	0.061	7.4	0.56
GOTERM_BP_DIRECT	cellular response to follicle-stimulating hormone stimulus	3	0.6	0.061	7.4	0.56
GOTERM_BP_DIRECT	regulation of actin filament polymerization	4	0.8	0.062	4.4	0.58
GOTERM_CC_DIRECT	ficolin-1-rich granule membrane	5	1	0.065	3.3	0.27
GOTERM_CC_DIRECT	large ribosomal subunit	3	0.6	0.065	7.1	0.27
GOTERM_CC_DIRECT	endoplasmic reticulum tubular network	3	0.6	0.065	7.1	0.27
GOTERM_BP_DIRECT	regulation of protein catabolic process	3	0.6	0.068	7	0.62
GOTERM_BP_DIRECT	fatty acid oxidation	3	0.6	0.068	7	0.62
GOTERM_BP_DIRECT	ribosomal small subunit assembly	3	0.6	0.068	7	0.62
GOTERM_BP_DIRECT	long-chain fatty acid transport	3	0.6	0.068	7	0.62
GOTERM_MF_DIRECT	dynein intermediate chain binding	4	0.8	0.07	4.2	0.45
GOTERM_BP_DIRECT	ubiquitin-dependent protein catabolic process	13	2.6	0.072	1.7	0.65
GOTERM_CC_DIRECT	myosin II filament	2	0.4	0.073	26.8	0.3
GOTERM_MF_DIRECT	binding, bridging	6	1.2	0.073	2.7	0.45
GOTERM_MF_DIRECT	myosin V binding	3	0.6	0.074	6.6	0.45
GOTERM_MF_DIRECT	FMN binding	3	0.6	0.074	6.6	0.45
GOTERM_MF_DIRECT	AMP binding	3	0.6	0.074	6.6	0.45
GOTERM_MF_DIRECT	acetyltransferase activity	3	0.6	0.074	6.6	0.45
GOTERM_CC_DIRECT	growth cone	8	1.6	0.074	2.2	0.3
GOTERM_BP_DIRECT	modification by symbiont of host morphology or physiology	2	0.4	0.074	26.3	0.65
GOTERM_BP_DIRECT	positive regulation of mitochondrial DNA replication	2	0.4	0.074	26.3	0.65
GOTERM_BP_DIRECT	isopentenyl diphosphate biosynthetic process, mevalonate pathway	2	0.4	0.074	26.3	0.65
GOTERM_BP_DIRECT	establishment of protein localization to mitochondrial membrane	2	0.4	0.074	26.3	0.65
GOTERM_BP_DIRECT	regulation of extracellular exosome assembly	2	0.4	0.074	26.3	0.65
GOTERM_BP_DIRECT	positive regulation of steroid hormone biosynthetic process	2	0.4	0.074	26.3	0.65
GOTERM_BP_DIRECT	miRNA transport	2	0.4	0.074	26.3	0.65
GOTERM_BP_DIRECT	inositol biosynthetic process	2	0.4	0.074	26.3	0.65
GOTERM_MF_DIRECT	GTPase binding	4	0.8	0.075	4.1	0.45
GOTERM_BP_DIRECT	hyaluronan catabolic process	3	0.6	0.075	6.6	0.65
GOTERM_BP_DIRECT	phosphate-containing compound metabolic process	3	0.6	0.075	6.6	0.65
GOTERM_BP_DIRECT	androgen metabolic process	3	0.6	0.075	6.6	0.65
GOTERM_BP_DIRECT	autophagosome assembly	5	1	0.075	3.1	0.65
GOTERM_BP_DIRECT	liver development	6	1.2	0.075	2.7	0.65
GOTERM_BP_DIRECT	placenta development	4	0.8	0.075	4	0.65
GOTERM_CC_DIRECT	specific granule membrane	6	1.2	0.076	2.7	0.3
GOTERM_BP_DIRECT	negative regulation of catalytic activity	7	1.4	0.077	2.4	0.66
GOTERM_MF_DIRECT	long-chain-3-hydroxyacyl-CoA dehydrogenase activity	2	0.4	0.078	25	0.45
GOTERM_MF_DIRECT	inositol monophosphate 4-phosphatase activity	2	0.4	0.078	25	0.45
GOTERM_MF_DIRECT	transketolase activity	2	0.4	0.078	25	0.45
GOTERM_MF_DIRECT	oxidoreductase activity, acting on a sulfur group of donors, NAD(P) as acceptor	2	0.4	0.078	25	0.45
GOTERM_MF_DIRECT	dodecenoyl-CoA delta-isomerase activity	2	0.4	0.078	25	0.45
GOTERM_MF_DIRECT	N-terminal myristoylation domain binding	2	0.4	0.078	25	0.45
GOTERM_MF_DIRECT	amide binding	2	0.4	0.078	25	0.45
GOTERM_MF_DIRECT	inositol monophosphate 1-phosphatase activity	2	0.4	0.078	25	0.45
GOTERM_MF_DIRECT	oleoyl-CoA ligase activity	2	0.4	0.078	25	0.45
GOTERM_MF_DIRECT	inositol monophosphate 3-phosphatase activity	2	0.4	0.078	25	0.45
GOTERM_MF_DIRECT	3 iron, 4 sulfur cluster binding	2	0.4	0.078	25	0.45
GOTERM_CC_DIRECT	costamere	3	0.6	0.08	6.4	0.32
GOTERM_BP_DIRECT	hydrogen ion transmembrane transport	7	1.4	0.08	2.3	0.68
GOTERM_BP_DIRECT	protein transport	17	3.4	0.081	1.6	0.69
GOTERM_BP_DIRECT	mRNA processing	10	2	0.081	1.9	0.7
GOTERM_MF_DIRECT	transferase activity	9	1.8	0.082	2	0.48
GOTERM_BP_DIRECT	protein targeting to lysosome	3	0.6	0.082	6.2	0.7
GOTERM_BP_DIRECT	viral release from host cell	3	0.6	0.082	6.2	0.7
GOTERM_BP_DIRECT	skeletal muscle tissue regeneration	3	0.6	0.082	6.2	0.7
GOTERM_BP_DIRECT	cellular protein modification process	6	1.2	0.084	2.6	0.71
GOTERM_BP_DIRECT	response to cold	4	0.8	0.085	3.8	0.71
GOTERM_CC_DIRECT	ER to Golgi transport vesicle	4	0.8	0.086	3.8	0.34
GOTERM_CC_DIRECT	ER-mitochondrion membrane contact site	3	0.6	0.087	6	0.34
GOTERM_BP_DIRECT	cellular protein metabolic process	8	1.6	0.087	2.1	0.73
GOTERM_MF_DIRECT	metalloexopeptidase activity	3	0.6	0.09	5.9	0.51
GOTERM_MF_DIRECT	rRNA binding	4	0.8	0.09	3.8	0.51
GOTERM_BP_DIRECT	heart contraction	3	0.6	0.09	5.9	0.75
GOTERM_BP_DIRECT	cellular response to low-density lipoprotein particle stimulus	3	0.6	0.09	5.9	0.75
GOTERM_BP_DIRECT	positive regulation of protein export from nucleus	3	0.6	0.09	5.9	0.75
GOTERM_MF_DIRECT	nucleotide binding	7	1.4	0.092	2.2	0.52
GOTERM_BP_DIRECT	kidney development	7	1.4	0.093	2.2	0.76
GOTERM_BP_DIRECT	ciliary basal body docking	6	1.2	0.094	2.5	0.76
GOTERM_CC_DIRECT	oxoglutarate dehydrogenase complex	2	0.4	0.096	20.1	0.37
GOTERM_CC_DIRECT	oxidoreductase complex	2	0.4	0.096	20.1	0.37
GOTERM_CC_DIRECT	eukaryotic translation elongation factor 1 complex	2	0.4	0.096	20.1	0.37
GOTERM_CC_DIRECT	recycling endosome membrane	6	1.2	0.097	2.5	0.37
GOTERM_BP_DIRECT	endosomal transport	6	1.2	0.097	2.5	0.76
GOTERM_CC_DIRECT	trans-Golgi network	9	1.8	0.097	1.9	0.37
GOTERM_BP_DIRECT	positive regulation of inclusion body assembly	2	0.4	0.098	19.7	0.76
GOTERM_BP_DIRECT	negative regulation of striated muscle cell apoptotic process	2	0.4	0.098	19.7	0.76
GOTERM_BP_DIRECT	telomerase holoenzyme complex assembly	2	0.4	0.098	19.7	0.76
GOTERM_BP_DIRECT	exosomal secretion	2	0.4	0.098	19.7	0.76
GOTERM_BP_DIRECT	purine nucleotide metabolic process	2	0.4	0.098	19.7	0.76
GOTERM_BP_DIRECT	positive regulation of translation in response to endoplasmic reticulum stress	2	0.4	0.098	19.7	0.76
GOTERM_BP_DIRECT	ribosomal protein import into nucleus	2	0.4	0.098	19.7	0.76
GOTERM_BP_DIRECT	plasma lipoprotein particle clearance	2	0.4	0.098	19.7	0.76
GOTERM_BP_DIRECT	peptide antigen assembly with MHC class I protein complex	2	0.4	0.098	19.7	0.76
GOTERM_BP_DIRECT	ketone body catabolic process	2	0.4	0.098	19.7	0.76
GOTERM_BP_DIRECT	establishment or maintenance of apical/basal cell polarity	2	0.4	0.098	19.7	0.76
GOTERM_BP_DIRECT	regulation of organelle assembly	2	0.4	0.098	19.7	0.76
GOTERM_BP_DIRECT	adenine transport	2	0.4	0.098	19.7	0.76
GOTERM_BP_DIRECT	positive regulation of organelle organization	2	0.4	0.098	19.7	0.76
GOTERM_BP_DIRECT	assembly of large subunit precursor of preribosome	2	0.4	0.098	19.7	0.76
GOTERM_BP_DIRECT	response to estrogen	5	1	0.098	2.9	0.76
GOTERM_MF_DIRECT	fatty-acyl-CoA binding	3	0.6	0.098	5.6	0.55
GOTERM_BP_DIRECT	negative regulation of peptidyl-threonine phosphorylation	3	0.6	0.098	5.6	0.76
GOTERM_BP_DIRECT	regulation of mRNA splicing, via spliceosome	3	0.6	0.098	5.6	0.76
GOTERM_BP_DIRECT	regulation of release of sequestered calcium ion into cytosol by sarcoplasmic reticulum	3	0.6	0.098	5.6	0.76
GOTERM_BP_DIRECT	regulated exocytosis	3	0.6	0.098	5.6	0.76
GOTERM_MF_DIRECT	protein phosphatase binding	6	1.2	0.098	2.4	0.55
GOTERM_CC_DIRECT	ruffle membrane	6	1.2	0.1	2.4	0.38
from your list are not in the output.

## Sheet: LIST OF ALL GO TERMS
The Database for Annotation, Visualization and Integrated Discovery								DETAILS ON "neutrophil activation involved in immune response" GO TERM:									DETAILS ON "immune effector process" GO TERM:								DETAILS ON "immune response" GO TERM:							DETAILS ON "iinnate immune response activating cell surface receptor signaling pathway" GO TERM:
DAVID Bioinformatics Resources (2021 Update)
								Protein ID	Gene Name								Protein ID	Gene Name							Protein ID	Gene Name						Protein ID	Gene Name
ALL GO TERMS			GO terms related to immune response					Q4LE36_HUMAN, K7ESG8_HUMAN, ACLY_HUMAN, A0A024R1T9_HUMAN, A0A024R1Y2_HUMAN, K7EIE7_HUMAN	ATP citrate lyase(ACLY)								F2Z344_HUMAN, A0A6Q8PGM9_HUMAN, ARL8B_HUMAN, F8WAW5_HUMAN	ADP ribosylation factor like GTPase 8B(ARL8B)							F2Z344_HUMAN, A0A6Q8PGM9_HUMAN, ARL8B_HUMAN, F8WAW5_HUMAN	ADP ribosylation factor like GTPase 8B(ARL8B)						H0YLS6_HUMAN, H0YMZ1_HUMAN, H0YMA1_HUMAN, H0YLC2_HUMAN, H0YKS0_HUMAN, H0YL69_HUMAN, H0YN18_HUMAN, H0YMV3_HUMAN, H0YMI6_HUMAN, PSA4_HUMAN, H0YKT8_HUMAN	proteasome 20S subunit alpha 4(PSMA4)
								VATL_HUMAN, H3BMY0_HUMAN, H3BNI4_HUMAN	ATPase H+ transporting V0 subunit c(ATP6V0C)								D6R9I9_HUMAN, H0Y990_HUMAN, ABCE1_HUMAN, D6RGF4_HUMAN	ATP binding cassette subfamily E member 1(ABCE1)							D6R9I9_HUMAN, H0Y990_HUMAN, ABCE1_HUMAN, D6RGF4_HUMAN	ATP binding cassette subfamily E member 1(ABCE1)						Q05DH1_HUMAN, H0Y586_HUMAN, PSA7_HUMAN, A0A0K0K1K4_HUMAN	proteasome 20S subunit alpha 7(PSMA7)
1982 chart records								B7Z6C3_HUMAN, CD36_HUMAN, H0YEE7_HUMAN, D9IX65_HUMAN, E9PJX8_HUMAN, A0A0G3VR70_HUMAN, E7EVU1_HUMAN, A0A0G3VPD9_HUMAN, Q13965_HUMAN, A0A0H3WDH4_HUMAN, E7EWI4_HUMAN, A0A0G3VRE1_HUMAN, D9IX64_HUMAN, A0A0H3WBE8_HUMAN, A0A0A1EAI1_HUMAN, A0A0S2Z452_HUMAN, A0A0H3WC42_HUMAN, A0A2D1WBA2_HUMAN, A0A516AFI0_HUMAN, E9PC45_HUMAN, A0A0G3VSQ7_HUMAN, D9IX63_HUMAN, A0A0S2Z3J6_HUMAN, E7EX47_HUMAN, A0A0H3WDK6_HUMAN,…	CD36 molecule(CD36)								Q4LE36_HUMAN, K7ESG8_HUMAN, ACLY_HUMAN, A0A024R1T9_HUMAN, A0A024R1Y2_HUMAN, K7EIE7_HUMAN	ATP citrate lyase(ACLY)							Q4LE36_HUMAN, K7ESG8_HUMAN, ACLY_HUMAN, A0A024R1T9_HUMAN, A0A024R1Y2_HUMAN, K7EIE7_HUMAN	ATP citrate lyase(ACLY)						A0A140VK45_HUMAN, PSB1_HUMAN	proteasome 20S subunit beta 1(PSMB1)
Category	Term	Count	%	P-Value	Fold Enrichment	Benjamini		F6S8Q4_HUMAN, A0A087WVZ1_HUMAN, A0A2R8Y5G6_HUMAN, A0A2R8YFS5_HUMAN, A0A2R8YF78_HUMAN, A0A087WX09_HUMAN, A0A2R8YDT5_HUMAN, A0A2R8YFR4_HUMAN, A0A2R8Y7T2_HUMAN, A0A2R8YF89_HUMAN, DDX3X_HUMAN, A0A2R8Y645_HUMAN, A0A2R8Y4A4_HUMAN, A0A0J9YVQ7_HUMAN, B5BTY4_HUMAN, A0A2R8YCW1_HUMAN, A0A2R8YDH3_HUMAN, A0A0D9SG12_HUMAN, A0A2R8YCU0_HUMAN, A0A2R8Y650_HUMAN, A0A2R8YF31_HUMAN, A0A2U3TZJ9_HUMAN, A0A0D9SF53_HUMAN…	DEAD-box helicase 3 X-linked(DDX3X)								VATL_HUMAN, H3BMY0_HUMAN, H3BNI4_HUMAN	ATPase H+ transporting V0 subunit c(ATP6V0C)							VATL_HUMAN, H3BMY0_HUMAN, H3BNI4_HUMAN	ATPase H+ transporting V0 subunit c(ATP6V0C)						A0A087WVV1_HUMAN, PSB2_HUMAN, A0A140VJS6_HUMAN, B7Z478_HUMAN	proteasome 20S subunit beta 2(PSMB2)
GOTERM_BP_ALL	neutrophil activation involved in immune response	82	16.3	9.2e-43	6.6	3.5e-40		L0R4Y4_HUMAN, SAP3_HUMAN, E5RJD0_HUMAN, H0YBY3_HUMAN	GM2 ganglioside activator(GM2A)								E5RJG1_HUMAN, A0A024R7X3_HUMAN, VATH_HUMAN, H0YB41_HUMAN, E5RG49_HUMAN, E5RK31_HUMAN, B3KUZ7_HUMAN, E5RHH0_HUMAN, G3V126_HUMAN, A0A024R7U9_HUMAN	ATPase H+ transporting V1 subunit H(ATP6V1H)							BAF_HUMAN, A0A024R5H0_HUMAN, E9PJJ8_HUMAN	BAF nuclear assembly factor 1(BANF1)						A0A087WXQ8_HUMAN, A0A087WY10_HUMAN, A0A087WUL2_HUMAN, A0A384NL22_HUMAN, PSB3_HUMAN	proteasome 20S subunit beta 3(PSMB3)
GOTERM_BP_ALL	neutrophil mediated immunity	82	16.3	7e-42	6.4	2.5e-39		Q5FWG8_HUMAN, A0A087X225_HUMAN, IQGA1_HUMAN, A4QPB0_HUMAN, H0YKA5_HUMAN, Q05DN7_HUMAN, A0A087WWP1_HUMAN, A0A0J9YXZ5_HUMAN, H0YLE8_HUMAN, Q6P1N4_HUMAN, A0A024RC65_HUMAN	IQ motif containing GTPase activating protein 1(IQGAP1)								B7Z6C3_HUMAN, CD36_HUMAN, H0YEE7_HUMAN, D9IX65_HUMAN, E9PJX8_HUMAN, A0A0G3VR70_HUMAN, E7EVU1_HUMAN, A0A0G3VPD9_HUMAN, Q13965_HUMAN, A0A0H3WDH4_HUMAN, E7EWI4_HUMAN, A0A0G3VRE1_HUMAN, D9IX64_HUMAN, A0A0H3WBE8_HUMAN, A0A0A1EAI1_HUMAN, A0A0S2Z452_HUMAN, A0A0H3WC42_HUMAN, A0A2D1WBA2_HUMAN, A0A516AFI0_HUMAN, E9PC45_HUMAN, A0A0G3VSQ7_HUMAN, D9IX63_HUMAN, A0A0S2Z3J6_HUMAN, E7EX47_HUMAN, A0A0H3WDK6_HUMAN,…	CD36 molecule(CD36)							B7Z6C3_HUMAN, CD36_HUMAN, H0YEE7_HUMAN, D9IX65_HUMAN, E9PJX8_HUMAN, A0A0G3VR70_HUMAN, E7EVU1_HUMAN, A0A0G3VPD9_HUMAN, Q13965_HUMAN, A0A0H3WDH4_HUMAN, E7EWI4_HUMAN, A0A0G3VRE1_HUMAN, D9IX64_HUMAN, A0A0H3WBE8_HUMAN, A0A0A1EAI1_HUMAN, A0A0S2Z452_HUMAN, A0A0H3WC42_HUMAN, A0A2D1WBA2_HUMAN, A0A516AFI0_HUMAN, E9PC45_HUMAN, A0A0G3VSQ7_HUMAN, D9IX63_HUMAN, A0A0S2Z3J6_HUMAN, E7EX47_HUMAN, A0A0H3WDK6_HUMAN,…	CD36 molecule(CD36)						A0A140VK46_HUMAN, PSB4_HUMAN	proteasome 20S subunit beta 4(PSMB4)
GOTERM_BP_ALL	myeloid leukocyte mediated immunity	84	16.7	1.2e-39	5.8	3.4e-37		A0A1B0GTQ7_HUMAN, A0A1B0GVA8_HUMAN, A0A1B0GUJ2_HUMAN, ASAH1_HUMAN, B1B5Q2_HUMAN, A0A1B0GTZ5_HUMAN, A8K0B6_HUMAN, B1B5S7_HUMAN, A0A1B0GU62_HUMAN, B1B5T0_HUMAN, B1B5Q9_HUMAN, B1B5R9_HUMAN, A0A1B0GU06_HUMAN, B1B5P6_HUMAN, A0A1B0GUB3_HUMAN, A0A1B0GUW4_HUMAN, A0A1B0GVE7_HUMAN, A0A1B0GVJ1_HUMAN, Q53H01_HUMAN, B1B5Q8_HUMAN, A0A1B0GW66_HUMAN, E7EMM4_HUMAN, B1B5S6_HUMAN, A0A1B0GTM3_HUMAN, A0A1B0GWC9_HUMAN…	N-acylsphingosine amidohydrolase 1(ASAH1)								DDX1_HUMAN, A0A087X2G1_HUMAN, A0A7I2V421_HUMAN, A0A087WZ71_HUMAN, A0A7I2YQD0_HUMAN, A0A7I2V2M5_HUMAN, A0A7I2V5X8_HUMAN, A0A7I2V4F0_HUMAN, A0A7I2V430_HUMAN, F1T0B3_HUMAN, A0A7I2V4Q0_HUMAN, A3RJH1_HUMAN, A0A7I2V4J3_HUMAN, C9JLP0_HUMAN, A0A7I2YQ77_HUMAN	DEAD-box helicase 1(DDX1)							DDX1_HUMAN, A0A087X2G1_HUMAN, A0A7I2V421_HUMAN, A0A087WZ71_HUMAN, A0A7I2YQD0_HUMAN, A0A7I2V2M5_HUMAN, A0A7I2V5X8_HUMAN, A0A7I2V4F0_HUMAN, A0A7I2V430_HUMAN, F1T0B3_HUMAN, A0A7I2V4Q0_HUMAN, A3RJH1_HUMAN, A0A7I2V4J3_HUMAN, C9JLP0_HUMAN, A0A7I2YQ77_HUMAN	DEAD-box helicase 1(DDX1)						PSB5_HUMAN, G8JLC2_HUMAN, H0YJM8_HUMAN, G3V3K3_HUMAN, A0A140VJS7_HUMAN	proteasome 20S subunit beta 5(PSMB5)
GOTERM_BP_ALL	myeloid cell activation involved in immune response	83	16.5	2.1e-39	5.9	5.6e-37		NDKB_HUMAN, F6XY72_HUMAN, Q6FHN3_HUMAN	NME/NM23 nucleoside diphosphate kinase 2(NME2)								F6S8Q4_HUMAN, A0A087WVZ1_HUMAN, A0A2R8Y5G6_HUMAN, A0A2R8YFS5_HUMAN, A0A2R8YF78_HUMAN, A0A087WX09_HUMAN, A0A2R8YDT5_HUMAN, A0A2R8YFR4_HUMAN, A0A2R8Y7T2_HUMAN, A0A2R8YF89_HUMAN, DDX3X_HUMAN, A0A2R8Y645_HUMAN, A0A2R8Y4A4_HUMAN, A0A0J9YVQ7_HUMAN, B5BTY4_HUMAN, A0A2R8YCW1_HUMAN, A0A2R8YDH3_HUMAN, A0A0D9SG12_HUMAN, A0A2R8YCU0_HUMAN, A0A2R8Y650_HUMAN, A0A2R8YF31_HUMAN, A0A2U3TZJ9_HUMAN, A0A0D9SF53_HUMAN…	DEAD-box helicase 3 X-linked(DDX3X)							F6S8Q4_HUMAN, A0A087WVZ1_HUMAN, A0A2R8Y5G6_HUMAN, A0A2R8YFS5_HUMAN, A0A2R8YF78_HUMAN, A0A087WX09_HUMAN, A0A2R8YDT5_HUMAN, A0A2R8YFR4_HUMAN, A0A2R8Y7T2_HUMAN, A0A2R8YF89_HUMAN, DDX3X_HUMAN, A0A2R8Y645_HUMAN, A0A2R8Y4A4_HUMAN, A0A0J9YVQ7_HUMAN, B5BTY4_HUMAN, A0A2R8YCW1_HUMAN, A0A2R8YDH3_HUMAN, A0A0D9SG12_HUMAN, A0A2R8YCU0_HUMAN, A0A2R8Y650_HUMAN, A0A2R8YF31_HUMAN, A0A2U3TZJ9_HUMAN, A0A0D9SF53_HUMAN…	DEAD-box helicase 3 X-linked(DDX3X)						PSB6_HUMAN, Q6IAT9_HUMAN, I3L3X7_HUMAN, A0A087X2I4_HUMAN	proteasome 20S subunit beta 6(PSMB6)
GOTERM_BP_ALL	leukocyte activation involved in immune response	85	16.9	4.3e-32	4.6	5.3e-30		G3V3D1_HUMAN, A0A024R6C0_HUMAN, G3V2V8_HUMAN, NPC2_HUMAN, H0YJE2_HUMAN, H0YIZ1_HUMAN, J3KMY5_HUMAN, G3V3E8_HUMAN, E7EMS2_HUMAN	NPC intracellular cholesterol transporter 2(NPC2)								L0R4Y4_HUMAN, SAP3_HUMAN, E5RJD0_HUMAN, H0YBY3_HUMAN	GM2 ganglioside activator(GM2A)							L0R4Y4_HUMAN, SAP3_HUMAN, E5RJD0_HUMAN, H0YBY3_HUMAN	GM2 ganglioside activator(GM2A)						H7C1H2_HUMAN, H7C2Q3_HUMAN, F8WBS8_HUMAN, PSMD2_HUMAN, C9JPC0_HUMAN	proteasome 26S subunit ubiquitin receptor, non-ATPase 2(PSMD2)
GOTERM_BP_ALL	cell activation involved in immune response	85	16.9	6.3e-32	4.5	7.8e-30		Q53SX4_HUMAN, Q9UL28_HUMAN, Q53T70_HUMAN, RAB10_HUMAN	RAB10, member RAS oncogene family(RAB10)								Q5FWG8_HUMAN, A0A087X225_HUMAN, IQGA1_HUMAN, A4QPB0_HUMAN, H0YKA5_HUMAN, Q05DN7_HUMAN, A0A087WWP1_HUMAN, A0A0J9YXZ5_HUMAN, H0YLE8_HUMAN, Q6P1N4_HUMAN, A0A024RC65_HUMAN	IQ motif containing GTPase activating protein 1(IQGAP1)							GILT_HUMAN, A0A024R7N7_HUMAN, M0QZG3_HUMAN, Q96P99_HUMAN	IFI30 lysosomal thiol reductase(IFI30)						A6PVX3_HUMAN, H0Y3Y9_HUMAN, H0Y561_HUMAN, PSMD4_HUMAN, Q5VWC4_HUMAN, H7C2J9_HUMAN	proteasome 26S subunit ubiquitin receptor, non-ATPase 4(PSMD4)
GOTERM_BP_ALL	leukocyte mediated immunity	88	17.5	3.9e-26	3.6	3.2e-24		A0A024R845_HUMAN, X6RFL8_HUMAN, RAB14_HUMAN	RAB14, member RAS oncogene family(RAB14)								A0A1B0GTQ7_HUMAN, A0A1B0GVA8_HUMAN, A0A1B0GUJ2_HUMAN, ASAH1_HUMAN, B1B5Q2_HUMAN, A0A1B0GTZ5_HUMAN, A8K0B6_HUMAN, B1B5S7_HUMAN, A0A1B0GU62_HUMAN, B1B5T0_HUMAN, B1B5Q9_HUMAN, B1B5R9_HUMAN, A0A1B0GU06_HUMAN, B1B5P6_HUMAN, A0A1B0GUB3_HUMAN, A0A1B0GUW4_HUMAN, A0A1B0GVE7_HUMAN, A0A1B0GVJ1_HUMAN, Q53H01_HUMAN, B1B5Q8_HUMAN, A0A1B0GW66_HUMAN, E7EMM4_HUMAN, B1B5S6_HUMAN, A0A1B0GTM3_HUMAN, A0A1B0GWC9_HUMAN…	N-acylsphingosine amidohydrolase 1(ASAH1)							Q5FWG8_HUMAN, A0A087X225_HUMAN, IQGA1_HUMAN, A4QPB0_HUMAN, H0YKA5_HUMAN, Q05DN7_HUMAN, A0A087WWP1_HUMAN, A0A0J9YXZ5_HUMAN, H0YLE8_HUMAN, Q6P1N4_HUMAN, A0A024RC65_HUMAN	IQ motif containing GTPase activating protein 1(IQGAP1)						Q53XL8_HUMAN, G3V4X1_HUMAN, PRS4_HUMAN	proteasome 26S subunit, ATPase 1(PSMC1)
GOTERM_BP_ALL	immune effector process	103	20.4	1.4e-22	2.9	9.5e-21		A0A804HL37_HUMAN, A0A804HKV1_HUMAN, RAB18_HUMAN, A0A804HKK5_HUMAN, A0A804HJ83_HUMAN, A0A087X163_HUMAN, A0A804HJJ8_HUMAN, A0A804HKH8_HUMAN, A0A804HIB9_HUMAN, A0A804HKK8_HUMAN, A0A804HIM2_HUMAN, A0A804HLK4_HUMAN, B7Z4P9_HUMAN, A0A804HLH7_HUMAN, A0A804HLG5_HUMAN, H0Y6T8_HUMAN, A0A804HL33_HUMAN, A0A804HK95_HUMAN, A0A804HL88_HUMAN, A0A804HIY1_HUMAN, B7Z5V3_HUMAN, Q5W0J0_HUMAN	RAB18, member RAS oncogene family(RAB18)								NDKB_HUMAN, F6XY72_HUMAN, Q6FHN3_HUMAN	NME/NM23 nucleoside diphosphate kinase 2(NME2)							A0A1B0GTQ7_HUMAN, A0A1B0GVA8_HUMAN, A0A1B0GUJ2_HUMAN, ASAH1_HUMAN, B1B5Q2_HUMAN, A0A1B0GTZ5_HUMAN, A8K0B6_HUMAN, B1B5S7_HUMAN, A0A1B0GU62_HUMAN, B1B5T0_HUMAN, B1B5Q9_HUMAN, B1B5R9_HUMAN, A0A1B0GU06_HUMAN, B1B5P6_HUMAN, A0A1B0GUB3_HUMAN, A0A1B0GUW4_HUMAN, A0A1B0GVE7_HUMAN, A0A1B0GVJ1_HUMAN, Q53H01_HUMAN, B1B5Q8_HUMAN, A0A1B0GW66_HUMAN, E7EMM4_HUMAN, B1B5S6_HUMAN, A0A1B0GTM3_HUMAN, A0A1B0GWC9_HUMAN…	N-acylsphingosine amidohydrolase 1(ASAH1)						B7Z571_HUMAN, Q75L23_HUMAN, PRS7_HUMAN, C9JLS9_HUMAN, A0A7I2YQ68_HUMAN, A0A140VK70_HUMAN, C9JX88_HUMAN	proteasome 26S subunit, ATPase 2(PSMC2)
GOTERM_BP_ALL	immune response	137	27.2	5.3e-18	2.1	2.6e-16		A0A6Q8PGE6_HUMAN, C9IZZ0_HUMAN, C9J8S3_HUMAN, A0A6Q8PG52_HUMAN, C9J4S4_HUMAN, C9J592_HUMAN, C9J4V0_HUMAN, A0A6Q8PF79_HUMAN, RAB7A_HUMAN, C9J7D1_HUMAN, A0A6Q8PH84_HUMAN, A0A158RFU6_HUMAN	RAB7A, member RAS oncogene family(RAB7A)								G3V3D1_HUMAN, A0A024R6C0_HUMAN, G3V2V8_HUMAN, NPC2_HUMAN, H0YJE2_HUMAN, H0YIZ1_HUMAN, J3KMY5_HUMAN, G3V3E8_HUMAN, E7EMS2_HUMAN	NPC intracellular cholesterol transporter 2(NPC2)							NDKB_HUMAN, F6XY72_HUMAN, Q6FHN3_HUMAN	NME/NM23 nucleoside diphosphate kinase 2(NME2)						PRS6A_HUMAN, E9PM69_HUMAN, E9PMW0_HUMAN, E9PS45_HUMAN, A0A140VK42_HUMAN, E9PN50_HUMAN, E9PKD5_HUMAN, E9PMD8_HUMAN, E9PLG2_HUMAN, R4GNH3_HUMAN	proteasome 26S subunit, ATPase 3(PSMC3)
GOTERM_BP_ALL	immune system process	167	33.1	2.9e-16	1.8	1.2e-14		RAP1B_HUMAN, F5GYB5_HUMAN, F5GYH7_HUMAN, F5GWU8_HUMAN, F5H0B7_HUMAN, F5H500_HUMAN, A0A024RB87_HUMAN, F5H7Y6_HUMAN, B7ZAY2_HUMAN, F5GZG1_HUMAN, F5H004_HUMAN, F8WBC0_HUMAN, B7ZB78_HUMAN, F5H6R7_HUMAN, F5GX62_HUMAN, F5H0S2_HUMAN, F5H077_HUMAN, F5H823_HUMAN, E7ESV4_HUMAN, F5H491_HUMAN, F5H4H0_HUMAN	RAP1B, member of RAS oncogene family(RAP1B)								Q53SX4_HUMAN, Q9UL28_HUMAN, Q53T70_HUMAN, RAB10_HUMAN	RAB10, member RAS oncogene family(RAB10)							G3V3D1_HUMAN, A0A024R6C0_HUMAN, G3V2V8_HUMAN, NPC2_HUMAN, H0YJE2_HUMAN, H0YIZ1_HUMAN, J3KMY5_HUMAN, G3V3E8_HUMAN, E7EMS2_HUMAN	NPC intracellular cholesterol transporter 2(NPC2)						A8K2M0_HUMAN, PRS6B_HUMAN	proteasome 26S subunit, ATPase 4(PSMC4)
GOTERM_BP_ALL	innate immune response activating cell surface receptor signaling pathway	23	4.6	7.2e-13	7.3	2.2e-11		A4D2P0_HUMAN, A4D2P1_HUMAN, A4D2P2_HUMAN, RAC1_HUMAN	Rac family small GTPase 1(RAC1)								A0A024R845_HUMAN, X6RFL8_HUMAN, RAB14_HUMAN	RAB14, member RAS oncogene family(RAB14)							Q53SX4_HUMAN, Q9UL28_HUMAN, Q53T70_HUMAN, RAB10_HUMAN	RAB10, member RAS oncogene family(RAB10)						J3QLH6_HUMAN, J3QSE0_HUMAN, J3QQM1_HUMAN, J3QRW1_HUMAN, A0A140VJS3_HUMAN, J3QSA9_HUMAN, J3KRP2_HUMAN, J3QRR3_HUMAN, J3KTQ9_HUMAN, PRS8_HUMAN	proteasome 26S subunit, ATPase 5(PSMC5)
GOTERM_BP_ALL	activation of innate immune response	33	6.5	4.6e-10	3.7	1.1e-08		V9HWH9_HUMAN, S10AB_HUMAN	S100 calcium binding protein A11(S100A11)								A0A804HL37_HUMAN, A0A804HKV1_HUMAN, RAB18_HUMAN, A0A804HKK5_HUMAN, A0A804HJ83_HUMAN, A0A087X163_HUMAN, A0A804HJJ8_HUMAN, A0A804HKH8_HUMAN, A0A804HIB9_HUMAN, A0A804HKK8_HUMAN, A0A804HIM2_HUMAN, A0A804HLK4_HUMAN, B7Z4P9_HUMAN, A0A804HLH7_HUMAN, A0A804HLG5_HUMAN, H0Y6T8_HUMAN, A0A804HL33_HUMAN, A0A804HK95_HUMAN, A0A804HL88_HUMAN, A0A804HIY1_HUMAN, B7Z5V3_HUMAN, Q5W0J0_HUMAN	RAB18, member RAS oncogene family(RAB18)							A0A024R845_HUMAN, X6RFL8_HUMAN, RAB14_HUMAN	RAB14, member RAS oncogene family(RAB14)						H0YJE9_HUMAN, H0YJW2_HUMAN, H0YJX2_HUMAN, A0A087X2I1_HUMAN, H0YJY8_HUMAN, PRS10_HUMAN, H0YJT1_HUMAN, H0YJC0_HUMAN, H0YJS8_HUMAN, H0YJD2_HUMAN	proteasome 26S subunit, ATPase 6(PSMC6)
GOTERM_BP_ALL	innate immune response-activating signal transduction	31	6.2	1.1e-09	3.8	2.6e-08		J3QKM9_HUMAN, VAPA_HUMAN	VAMP associated protein A(VAPA)								A0A6Q8PGE6_HUMAN, C9IZZ0_HUMAN, C9J8S3_HUMAN, A0A6Q8PG52_HUMAN, C9J4S4_HUMAN, C9J592_HUMAN, C9J4V0_HUMAN, A0A6Q8PF79_HUMAN, RAB7A_HUMAN, C9J7D1_HUMAN, A0A6Q8PH84_HUMAN, A0A158RFU6_HUMAN	RAB7A, member RAS oncogene family(RAB7A)							A0A804HL37_HUMAN, A0A804HKV1_HUMAN, RAB18_HUMAN, A0A804HKK5_HUMAN, A0A804HJ83_HUMAN, A0A087X163_HUMAN, A0A804HJJ8_HUMAN, A0A804HKH8_HUMAN, A0A804HIB9_HUMAN, A0A804HKK8_HUMAN, A0A804HIM2_HUMAN, A0A804HLK4_HUMAN, B7Z4P9_HUMAN, A0A804HLH7_HUMAN, A0A804HLG5_HUMAN, H0Y6T8_HUMAN, A0A804HL33_HUMAN, A0A804HK95_HUMAN, A0A804HL88_HUMAN, A0A804HIY1_HUMAN, B7Z5V3_HUMAN, Q5W0J0_HUMAN	RAB18, member RAS oncogene family(RAB18)						A0A7P0MW50_HUMAN, A0A7I2V5C8_HUMAN, A0A7I2V4X0_HUMAN, A0A7I2V641_HUMAN, F8WCE3_HUMAN, A0A087WW66_HUMAN, A0A7I2V2K8_HUMAN, Q05BX4_HUMAN, A0A7I2V4A5_HUMAN, A0A7I2YQY1_HUMAN, H7BZR6_HUMAN, C9J9M4_HUMAN, A0A7I2YQI9_HUMAN, A0A7I2V491_HUMAN, PSMD1_HUMAN, A0A7I2V262_HUMAN, A0A7I2V523_HUMAN, Q05CW6_HUMAN, A0A7I2V479_HUMAN	proteasome 26S subunit, non-ATPase 1(PSMD1)
GOTERM_BP_ALL	positive regulation of innate immune response	33	6.5	2.9e-08	3.1	5.8e-07		B4DVF4_HUMAN, F2Z3P7_HUMAN, C9JDE9_HUMAN, A0A140VJX0_HUMAN, THIK_HUMAN, F2Z2Q6_HUMAN, H0Y4D4_HUMAN, A0A024R2M6_HUMAN, H7C131_HUMAN	acetyl-CoA acyltransferase 1(ACAA1)								RAP1B_HUMAN, F5GYB5_HUMAN, F5GYH7_HUMAN, F5GWU8_HUMAN, F5H0B7_HUMAN, F5H500_HUMAN, A0A024RB87_HUMAN, F5H7Y6_HUMAN, B7ZAY2_HUMAN, F5GZG1_HUMAN, F5H004_HUMAN, F8WBC0_HUMAN, B7ZB78_HUMAN, F5H6R7_HUMAN, F5GX62_HUMAN, F5H0S2_HUMAN, F5H077_HUMAN, F5H823_HUMAN, E7ESV4_HUMAN, F5H491_HUMAN, F5H4H0_HUMAN	RAP1B, member of RAS oncogene family(RAP1B)							A0A6Q8PGE6_HUMAN, C9IZZ0_HUMAN, C9J8S3_HUMAN, A0A6Q8PG52_HUMAN, C9J4S4_HUMAN, C9J592_HUMAN, C9J4V0_HUMAN, A0A6Q8PF79_HUMAN, RAB7A_HUMAN, C9J7D1_HUMAN, A0A6Q8PH84_HUMAN, A0A158RFU6_HUMAN	RAB7A, member RAS oncogene family(RAB7A)						J3QS13_HUMAN, PSD11_HUMAN, J3KSW3_HUMAN, J3QRY4_HUMAN	proteasome 26S subunit, non-ATPase 11(PSMD11)
GOTERM_BP_ALL	regulation of innate immune response	36	7.1	7.4e-08	2.8	1.4e-06		ACTY_HUMAN	actin related protein 1B(ACTR1B)								A4D2P0_HUMAN, A4D2P1_HUMAN, A4D2P2_HUMAN, RAC1_HUMAN	Rac family small GTPase 1(RAC1)							RAP1B_HUMAN, F5GYB5_HUMAN, F5GYH7_HUMAN, F5GWU8_HUMAN, F5H0B7_HUMAN, F5H500_HUMAN, A0A024RB87_HUMAN, F5H7Y6_HUMAN, B7ZAY2_HUMAN, F5GZG1_HUMAN, F5H004_HUMAN, F8WBC0_HUMAN, B7ZB78_HUMAN, F5H6R7_HUMAN, F5GX62_HUMAN, F5H0S2_HUMAN, F5H077_HUMAN, F5H823_HUMAN, E7ESV4_HUMAN, F5H491_HUMAN, F5H4H0_HUMAN	RAP1B, member of RAS oncogene family(RAP1B)						B4DJ66_HUMAN, A0A087WUL9_HUMAN, F8W8J6_HUMAN, J3KNQ3_HUMAN, E9PPD2_HUMAN, E9PQG3_HUMAN, H0YD73_HUMAN, A0A024R201_HUMAN, E9PL38_HUMAN, PSD13_HUMAN	proteasome 26S subunit, non-ATPase 13(PSMD13)
GOTERM_BP_ALL	immune response-regulating signaling pathway	44	8.7	3.9e-07	2.3	6.7e-06		Q8IY98_HUMAN, A0A1B0GWH0_HUMAN, F5H6T1_HUMAN, ARP2_HUMAN, A0A1B0GWD0_HUMAN	actin related protein 2(ACTR2)								V9HWH9_HUMAN, S10AB_HUMAN	S100 calcium binding protein A11(S100A11)							A4D2P0_HUMAN, A4D2P1_HUMAN, A4D2P2_HUMAN, RAC1_HUMAN	Rac family small GTPase 1(RAC1)						PSDE_HUMAN, Q4ZG77_HUMAN, Q53TH1_HUMAN, C9JW37_HUMAN, A0A140VKF2_HUMAN	proteasome 26S subunit, non-ATPase 14(PSMD14)
GOTERM_BP_ALL	immune response-activating signal transduction	42	8.3	6.7e-07	2.4	1.1e-05		J3QKP5_HUMAN, ALDOC_HUMAN, C9J8F3_HUMAN, K7EKH5_HUMAN, J3QKK1_HUMAN, J3KSV6_HUMAN, A8MVZ9_HUMAN, A0A024QZ64_HUMAN	aldolase, fructose-bisphosphate C(ALDOC)								J3QKM9_HUMAN, VAPA_HUMAN	VAMP associated protein A(VAPA)							V9HWH9_HUMAN, S10AB_HUMAN	S100 calcium binding protein A11(S100A11)						PSMD3_HUMAN, Q6IBN0_HUMAN, H0YGV8_HUMAN, F5H8K4_HUMAN	proteasome 26S subunit, non-ATPase 3(PSMD3)
GOTERM_BP_ALL	immune response-regulating cell surface receptor signaling pathway	36	7.1	7.1e-07	2.6	1.2e-05		FUCO_HUMAN, B5MDC5_HUMAN	alpha-L-fucosidase 1(FUCA1)								B4DVF4_HUMAN, F2Z3P7_HUMAN, C9JDE9_HUMAN, A0A140VJX0_HUMAN, THIK_HUMAN, F2Z2Q6_HUMAN, H0Y4D4_HUMAN, A0A024R2M6_HUMAN, H7C131_HUMAN	acetyl-CoA acyltransferase 1(ACAA1)							S10AE_HUMAN	S100 calcium binding protein A14(S100A14)						PSMD7_HUMAN, H3BNT7_HUMAN, H3BQV2_HUMAN, H3BTM8_HUMAN	proteasome 26S subunit, non-ATPase 7(PSMD7)
GOTERM_BP_ALL	immune response-activating cell surface receptor signaling pathway	34	6.7	1.2e-06	2.6	1.8e-05		H0YNB8_HUMAN, H0YMW4_HUMAN, H0YN28_HUMAN, H0YLV6_HUMAN, H0YKL9_HUMAN, A0A024R5Z7_HUMAN, H0YN42_HUMAN, H0YMM1_HUMAN, ANXA2_HUMAN, H0YMD9_HUMAN, H0YKX9_HUMAN, H0YKN4_HUMAN, H0YNP5_HUMAN, H0YMT9_HUMAN, H0YM50_HUMAN, H0YL33_HUMAN, H0YKV8_HUMAN, H0YMD0_HUMAN, H0YNA0_HUMAN, H0YMU9_HUMAN, H0YKS4_HUMAN, H0YKZ7_HUMAN, A0A7I2V4P4_HUMAN, H0YLE2_HUMAN	annexin A2(ANXA2)								ACTY_HUMAN	actin related protein 1B(ACTR1B)							C9JXC6_HUMAN, B3KNF6_HUMAN, B3KME8_HUMAN, B4DR61_HUMAN, S61A1_HUMAN	SEC61 translocon subunit alpha 1(SEC61A1)						H0YLU2_HUMAN, Q86SZ9_HUMAN, Q6FHU3_HUMAN, A0A0K0K1L8_HUMAN, H0YKK6_HUMAN, PSME1_HUMAN	proteasome activator subunit 1(PSME1)
GOTERM_BP_ALL	activation of immune response	43	8.5	4.1e-06	2.2	5.8e-05		D6RFG5_HUMAN, D6RAZ8_HUMAN, D6RFJ9_HUMAN, D6RA82_HUMAN, D6RCA8_HUMAN, ANXA3_HUMAN	annexin A3(ANXA3)								Q8IY98_HUMAN, A0A1B0GWH0_HUMAN, F5H6T1_HUMAN, ARP2_HUMAN, A0A1B0GWD0_HUMAN	actin related protein 2(ACTR2)							J3QKM9_HUMAN, VAPA_HUMAN	VAMP associated protein A(VAPA)
GOTERM_BP_ALL	positive regulation of immune response	47	9.3	4.2e-05	1.9	0.00049		PPGB_HUMAN, Q5JZH0_HUMAN, A0A7I2V4K5_HUMAN, A0A7I2V4Q9_HUMAN, A0A7I2V4D1_HUMAN, U3KQ41_HUMAN, B4E324_HUMAN, A0A7I2V4R8_HUMAN, A0A7I2V2E2_HUMAN, X6R8A1_HUMAN, U3KQF1_HUMAN, X6R5C5_HUMAN, U3KQU6_HUMAN, A0A7I2V3B2_HUMAN, A0A7I2V504_HUMAN, L8E8P5_HUMAN, A0A7I2V3M2_HUMAN, A0A7I2YQT8_HUMAN	cathepsin A(CTSA)								A0A024R408_HUMAN, G5E9J0_HUMAN, ARPC2_HUMAN, H7C3F9_HUMAN, Q53R19_HUMAN, G5E9S7_HUMAN, C9JTV5_HUMAN	actin related protein 2/3 complex subunit 2(ARPC2)							B4DVF4_HUMAN, F2Z3P7_HUMAN, C9JDE9_HUMAN, A0A140VJX0_HUMAN, THIK_HUMAN, F2Z2Q6_HUMAN, H0Y4D4_HUMAN, A0A024R2M6_HUMAN, H7C131_HUMAN	acetyl-CoA acyltransferase 1(ACAA1)
GOTERM_BP_ALL	innate immune response	52	10.3	6.3e-05	1.8	0.00071		F8W787_HUMAN, C9JH19_HUMAN, A0A7I2V2N3_HUMAN, V9HWI3_HUMAN, A0A1B0GW44_HUMAN, A0A1B0GVP3_HUMAN, CATD_HUMAN, A0A1B0GV23_HUMAN, F8WD96_HUMAN, A0A1B0GVD5_HUMAN, A0A0S2Z3L4_HUMAN, A0A1B0GWE8_HUMAN	cathepsin D(CTSD)								F8VR50_HUMAN, ARPC3_HUMAN, C9JZD1_HUMAN, Q2LE71_HUMAN	actin related protein 2/3 complex subunit 3(ARPC3)							ACTY_HUMAN	actin related protein 1B(ACTR1B)
GOTERM_BP_ALL	positive regulation of immune system process	55	10.9	0.0003	1.6	0.003		TCPB_HUMAN, F5GWF6_HUMAN, F8VQ14_HUMAN, V9HW96_HUMAN	chaperonin containing TCP1 subunit 2(CCT2)								R4GN08_HUMAN, F8WDD7_HUMAN, F8WDW3_HUMAN, ARPC4_HUMAN	actin related protein 2/3 complex subunit 4(ARPC4)							Q8IY98_HUMAN, A0A1B0GWH0_HUMAN, F5H6T1_HUMAN, ARP2_HUMAN, A0A1B0GWD0_HUMAN	actin related protein 2(ACTR2)
GOTERM_BP_ALL	regulation of immune response	54	10.7	0.00086	1.6	0.0075		H0YB26_HUMAN, E5RFT7_HUMAN, Q05DL8_HUMAN, A0A0G2JMP5_HUMAN, A0A087WXR6_HUMAN, A0A087WUS8_HUMAN, A0A087WYQ3_HUMAN, A0A024R994_HUMAN, CPNE3_HUMAN, E5RHZ0_HUMAN	copine 3(CPNE3)								F8WDR7_HUMAN, F8WEW2_HUMAN, A0A024RAI1_HUMAN, ARP3_HUMAN, B4DXW1_HUMAN, F8WE84_HUMAN	actin related protein 3(ACTR3)							A0A024R408_HUMAN, G5E9J0_HUMAN, ARPC2_HUMAN, H7C3F9_HUMAN, Q53R19_HUMAN, G5E9S7_HUMAN, C9JTV5_HUMAN	actin related protein 2/3 complex subunit 2(ARPC2)
GOTERM_BP_ALL	regulation of immune system process	72	14.3	0.0012	1.5	0.01		A0A0C4DGH5_HUMAN, F5H6I6_HUMAN, CAND1_HUMAN, H0YH27_HUMAN	cullin associated and neddylation dissociated 1(CAND1)								C9J1E7_HUMAN, AP1B1_HUMAN, H7C034_HUMAN	adaptor related protein complex 1 subunit beta 1(AP1B1)							F8VR50_HUMAN, ARPC3_HUMAN, C9JZD1_HUMAN, Q2LE71_HUMAN	actin related protein 2/3 complex subunit 3(ARPC3)
GOTERM_BP_ALL	immune system development	42	8.3	0.0065	1.5	0.044		Q5T0R2_HUMAN, Q5T0S3_HUMAN, D3DPU2_HUMAN, Q5T0R5_HUMAN, Q5T0R8_HUMAN, CAP1_HUMAN, Q5T0R4_HUMAN, Q5T0R3_HUMAN, L8EAI0_HUMAN, Q5T0R1_HUMAN, Q5T0R9_HUMAN, Q5T0R6_HUMAN, Q5T0R7_HUMAN	cyclase associated actin cytoskeleton regulatory protein 1(CAP1)								H0UID3_HUMAN, K7EN71_HUMAN, A0A087WU93_HUMAN, AP2B1_HUMAN, Q96EL6_HUMAN, K7EJ01_HUMAN, A0A087WXS3_HUMAN, A0A087WYD1_HUMAN, K7EJX1_HUMAN, A0A140VJE8_HUMAN, H0UID4_HUMAN, A0A087WZQ6_HUMAN, K7EKZ5_HUMAN, A0A087X253_HUMAN, H0UID5_HUMAN, K7ERB2_HUMAN, K7EMN7_HUMAN	adaptor related protein complex 2 subunit beta 1(AP2B1)							R4GN08_HUMAN, F8WDD7_HUMAN, F8WDW3_HUMAN, ARPC4_HUMAN	actin related protein 2/3 complex subunit 4(ARPC4)
GOTERM_CC_ALL	immunological synapse	5	1	0.023	4.6	0.085		A0A024R4X0_HUMAN, B1AHF3_HUMAN, NB5R3_HUMAN	cytochrome b5 reductase 3(CYB5R3)								J3QKP5_HUMAN, ALDOC_HUMAN, C9J8F3_HUMAN, K7EKH5_HUMAN, J3QKK1_HUMAN, J3KSV6_HUMAN, A8MVZ9_HUMAN, A0A024QZ64_HUMAN	aldolase, fructose-bisphosphate C(ALDOC)							F8WDR7_HUMAN, F8WEW2_HUMAN, A0A024RAI1_HUMAN, ARP3_HUMAN, B4DXW1_HUMAN, F8WE84_HUMAN	actin related protein 3(ACTR3)
GOTERM_BP_ALL	immune response-regulating cell surface receptor signaling pathway involved in phagocytosis	9	1.8	0.028	2.5	0.15		B4DKX6_HUMAN, G1UI31_HUMAN, Q4LE79_HUMAN, A0A804HL18_HUMAN, DESP_HUMAN	desmoplakin(DSP)								FUCO_HUMAN, B5MDC5_HUMAN	alpha-L-fucosidase 1(FUCA1)							SAHH_HUMAN, Q1RMG2_HUMAN, A0A384MTQ3_HUMAN	adenosylhomocysteinase(AHCY)
GOTERM_CC_ALL	extracellular exosome	273	54.2	2.8e-130	5	2.3e-127		U3KQ84_HUMAN, A0A0C4DGS1_HUMAN, OST48_HUMAN, A0A024RAD5_HUMAN	dolichyl-diphosphooligosaccharide--protein glycosyltransferase non-catalytic subunit(DDOST)								H0YNB8_HUMAN, H0YMW4_HUMAN, H0YN28_HUMAN, H0YLV6_HUMAN, H0YKL9_HUMAN, A0A024R5Z7_HUMAN, H0YN42_HUMAN, H0YMM1_HUMAN, ANXA2_HUMAN, H0YMD9_HUMAN, H0YKX9_HUMAN, H0YKN4_HUMAN, H0YNP5_HUMAN, H0YMT9_HUMAN, H0YM50_HUMAN, H0YL33_HUMAN, H0YKV8_HUMAN, H0YMD0_HUMAN, H0YNA0_HUMAN, H0YMU9_HUMAN, H0YKS4_HUMAN, H0YKZ7_HUMAN, A0A7I2V4P4_HUMAN, H0YLE2_HUMAN	annexin A2(ANXA2)							J3QKP5_HUMAN, ALDOC_HUMAN, C9J8F3_HUMAN, K7EKH5_HUMAN, J3QKK1_HUMAN, J3KSV6_HUMAN, A8MVZ9_HUMAN, A0A024QZ64_HUMAN	aldolase, fructose-bisphosphate C(ALDOC)
GOTERM_CC_ALL	extracellular vesicle	274	54.4	1.7e-126	4.8	5.8e-124		A0A7P0T8N2_HUMAN, A0A7P0TAS7_HUMAN, A0A7P0T990_HUMAN, A0A7P0T9R4_HUMAN, A0A7P0TB64_HUMAN, A0A7P0TAF3_HUMAN, A0A2R8Y5T0_HUMAN, A0A7P0T942_HUMAN, A0A7P0T934_HUMAN, A0A7P0TB75_HUMAN, A0A7P0TB96_HUMAN, A0A2R8Y706_HUMAN, A0A7P0TAW9_HUMAN, DYHC1_HUMAN, A0A7P0TAM4_HUMAN, A0A7P0T916_HUMAN, A0A7P0T9F1_HUMAN, A0A7P0TBC9_HUMAN, A0A7P0T9S3_HUMAN, A0A7P0TA13_HUMAN, Q6P2H7_HUMAN, A0A7P0T825_HUMAN, A0A2R8Y6H2_H…	dynein cytoplasmic 1 heavy chain 1(DYNC1H1)								D6RFG5_HUMAN, D6RAZ8_HUMAN, D6RFJ9_HUMAN, D6RA82_HUMAN, D6RCA8_HUMAN, ANXA3_HUMAN	annexin A3(ANXA3)							FUCO_HUMAN, B5MDC5_HUMAN	alpha-L-fucosidase 1(FUCA1)
GOTERM_CC_ALL	extracellular organelle	274	54.4	2.1e-126	4.8	5.8e-124		Q6NS35_HUMAN, A6PW80_HUMAN, Q96EB3_HUMAN, EF1A1_HUMAN, Q6P082_HUMAN, A0A087WVQ9_HUMAN, Q6IPT9_HUMAN, Q5JR01_HUMAN, Q6IPS9_HUMAN, Q6NSH7_HUMAN, Q6IPN6_HUMAN, A0A087WV01_HUMAN, Q504Z0_HUMAN, A0A7I2V659_HUMAN, A0A7I2V3H3_HUMAN, A0A7I2V5N4_HUMAN, Q6P4C9_HUMAN	eukaryotic translation elongation factor 1 alpha 1(EEF1A1)								PPGB_HUMAN, Q5JZH0_HUMAN, A0A7I2V4K5_HUMAN, A0A7I2V4Q9_HUMAN, A0A7I2V4D1_HUMAN, U3KQ41_HUMAN, B4E324_HUMAN, A0A7I2V4R8_HUMAN, A0A7I2V2E2_HUMAN, X6R8A1_HUMAN, U3KQF1_HUMAN, X6R5C5_HUMAN, U3KQU6_HUMAN, A0A7I2V3B2_HUMAN, A0A7I2V504_HUMAN, L8E8P5_HUMAN, A0A7I2V3M2_HUMAN, A0A7I2YQT8_HUMAN	cathepsin A(CTSA)							H0YNB8_HUMAN, H0YMW4_HUMAN, H0YN28_HUMAN, H0YLV6_HUMAN, H0YKL9_HUMAN, A0A024R5Z7_HUMAN, H0YN42_HUMAN, H0YMM1_HUMAN, ANXA2_HUMAN, H0YMD9_HUMAN, H0YKX9_HUMAN, H0YKN4_HUMAN, H0YNP5_HUMAN, H0YMT9_HUMAN, H0YM50_HUMAN, H0YL33_HUMAN, H0YKV8_HUMAN, H0YMD0_HUMAN, H0YNA0_HUMAN, H0YMU9_HUMAN, H0YKS4_HUMAN, H0YKZ7_HUMAN, A0A7I2V4P4_HUMAN, H0YLE2_HUMAN	annexin A2(ANXA2)
GOTERM_CC_ALL	vesicle	322	63.9	3.7e-101	3.1	7.7e-99		M0R0I6_HUMAN, EF2_HUMAN, Q6PK56_HUMAN, A0A384N6H1_HUMAN	eukaryotic translation elongation factor 2(EEF2)								F8W787_HUMAN, C9JH19_HUMAN, A0A7I2V2N3_HUMAN, V9HWI3_HUMAN, A0A1B0GW44_HUMAN, A0A1B0GVP3_HUMAN, CATD_HUMAN, A0A1B0GV23_HUMAN, F8WD96_HUMAN, A0A1B0GVD5_HUMAN, A0A0S2Z3L4_HUMAN, A0A1B0GWE8_HUMAN	cathepsin D(CTSD)							D6RFG5_HUMAN, D6RAZ8_HUMAN, D6RFJ9_HUMAN, D6RA82_HUMAN, D6RCA8_HUMAN, ANXA3_HUMAN	annexin A3(ANXA3)
GOTERM_CC_ALL	cytoplasmic part	460	91.3	9e-89	1.8	1.5e-86		I6L8B7_HUMAN, FABP5_HUMAN, E7DVW5_HUMAN	fatty acid binding protein 5(FABP5)								A0A3B3IRV0_HUMAN, A0A494C1M1_HUMAN, CDC42_HUMAN, A0A494BZX6_HUMAN, A0A024RAA5_HUMAN, A0A590UJK8_HUMAN, A0A024RAE6_HUMAN, Q5JYX0_HUMAN	cell division cycle 42(CDC42)							G3V361_HUMAN, G3V479_HUMAN, M0QZ52_HUMAN, CALM1_HUMAN, B4DJ51_HUMAN, G3V226_HUMAN	calmodulin 1(CALM1)
GOTERM_CC_ALL	extracellular region part	283	56.2	6.1e-77	2.9	8.4e-75		Q6NS36_HUMAN, E9PPQ4_HUMAN, FRIH_HUMAN, E9PKY7_HUMAN, E9PKM5_HUMAN, E9PQR3_HUMAN, G3V192_HUMAN, A0A024R525_HUMAN, A9JQE1_HUMAN, E9PRK8_HUMAN, G3V1D1_HUMAN, E9PK45_HUMAN, Q6NZ44_HUMAN	ferritin heavy chain 1(FTH1)								TCPB_HUMAN, F5GWF6_HUMAN, F8VQ14_HUMAN, V9HW96_HUMAN	chaperonin containing TCP1 subunit 2(CCT2)							PPGB_HUMAN, Q5JZH0_HUMAN, A0A7I2V4K5_HUMAN, A0A7I2V4Q9_HUMAN, A0A7I2V4D1_HUMAN, U3KQ41_HUMAN, B4E324_HUMAN, A0A7I2V4R8_HUMAN, A0A7I2V2E2_HUMAN, X6R8A1_HUMAN, U3KQF1_HUMAN, X6R5C5_HUMAN, U3KQU6_HUMAN, A0A7I2V3B2_HUMAN, A0A7I2V504_HUMAN, L8E8P5_HUMAN, A0A7I2V3M2_HUMAN, A0A7I2YQT8_HUMAN	cathepsin A(CTSA)
GOTERM_CC_ALL	cytosol	331	65.7	2.2e-75	2.4	2.6e-73		H3BV24_HUMAN, A0A2I6U1L6_HUMAN, Q6YL38_HUMAN, A0A1A7UP97_HUMAN, Q96I49_HUMAN, H3BSU9_HUMAN, GALNS_HUMAN, A0A7D4WTF4_HUMAN, A0A7D4WJI5_HUMAN, Q6MZF5_HUMAN, H3BP66_HUMAN, A0A286S6D8_HUMAN, A0A7D4W8K5_HUMAN, H3BNU2_HUMAN	galactosamine (N-acetyl)-6-sulfatase(GALNS)								C1QBP_HUMAN, I3L3Q7_HUMAN, A0A0G2JLC0_HUMAN, I3L3B0_HUMAN	complement C1q binding protein(C1QBP)							F8W787_HUMAN, C9JH19_HUMAN, A0A7I2V2N3_HUMAN, V9HWI3_HUMAN, A0A1B0GW44_HUMAN, A0A1B0GVP3_HUMAN, CATD_HUMAN, A0A1B0GV23_HUMAN, F8WD96_HUMAN, A0A1B0GVD5_HUMAN, A0A0S2Z3L4_HUMAN, A0A1B0GWE8_HUMAN	cathepsin D(CTSD)
GOTERM_BP_ALL	catabolic process	234	46.4	4.3e-71	3.3	2.5e-67		A0A7I2V431_HUMAN, A0A7I2V5M0_HUMAN, A0A7I2V5P2_HUMAN, A0A7I2YQQ3_HUMAN, A0A7I2V5X9_HUMAN, GGH_HUMAN	gamma-glutamyl hydrolase(GGH)								H0YB26_HUMAN, E5RFT7_HUMAN, Q05DL8_HUMAN, A0A0G2JMP5_HUMAN, A0A087WXR6_HUMAN, A0A087WUS8_HUMAN, A0A087WYQ3_HUMAN, A0A024R994_HUMAN, CPNE3_HUMAN, E5RHZ0_HUMAN	copine 3(CPNE3)							A0A3B3IRV0_HUMAN, A0A494C1M1_HUMAN, CDC42_HUMAN, A0A494BZX6_HUMAN, A0A024RAA5_HUMAN, A0A590UJK8_HUMAN, A0A024RAE6_HUMAN, Q5JYX0_HUMAN	cell division cycle 42(CDC42)
GOTERM_CC_ALL	cytoplasm	475	94.2	4.3e-71	1.6	4.5e-69		F5H4C6_HUMAN, A0A0S2Z3S2_HUMAN, H0YFA9_HUMAN, A0A024RBC5_HUMAN, H7C3P4_HUMAN, GNS_HUMAN, F6S8M0_HUMAN, Q7Z3X3_HUMAN	glucosamine (N-acetyl)-6-sulfatase(GNS)								A0A0C4DGH5_HUMAN, F5H6I6_HUMAN, CAND1_HUMAN, H0YH27_HUMAN	cullin associated and neddylation dissociated 1(CAND1)							TCPB_HUMAN, F5GWF6_HUMAN, F8VQ14_HUMAN, V9HW96_HUMAN	chaperonin containing TCP1 subunit 2(CCT2)
GOTERM_BP_ALL	cellular catabolic process	213	42.3	1.5e-68	3.6	4.4e-65		K7EP41_HUMAN, A0A0J9YYI8_HUMAN, K7ENA0_HUMAN, G6PI_HUMAN, K7ERC6_HUMAN, K7EIL4_HUMAN, A0A0J9YX90_HUMAN, A0A0J9YYH3_HUMAN, K7EPY4_HUMAN, A0A0J9YXM3_HUMAN, A0A0J9YXP8_HUMAN, K7ELR7_HUMAN, A0A0G2JLI6_HUMAN, A0A2R8YF08_HUMAN, A0A2R8Y6C7_HUMAN, K7EQ48_HUMAN, A0A2U3TZU2_HUMAN, B4DE36_HUMAN, A0A0J9YXH9_HUMAN, K7ERK8_HUMAN	glucose-6-phosphate isomerase(GPI)								Q5T0R2_HUMAN, Q5T0S3_HUMAN, D3DPU2_HUMAN, Q5T0R5_HUMAN, Q5T0R8_HUMAN, CAP1_HUMAN, Q5T0R4_HUMAN, Q5T0R3_HUMAN, L8EAI0_HUMAN, Q5T0R1_HUMAN, Q5T0R9_HUMAN, Q5T0R6_HUMAN, Q5T0R7_HUMAN	cyclase associated actin cytoskeleton regulatory protein 1(CAP1)							C1QBP_HUMAN, I3L3Q7_HUMAN, A0A0G2JLC0_HUMAN, I3L3B0_HUMAN	complement C1q binding protein(C1QBP)
GOTERM_CC_ALL	extracellular region	298	59.1	1.3e-67	2.5	1.1e-65		B5MCZ9_HUMAN, A0A3B3IUD5_HUMAN, QPCT_HUMAN, C9JS14_HUMAN	glutaminyl-peptide cyclotransferase(QPCT)								A0A024R4X0_HUMAN, B1AHF3_HUMAN, NB5R3_HUMAN	cytochrome b5 reductase 3(CYB5R3)							H0YB26_HUMAN, E5RFT7_HUMAN, Q05DL8_HUMAN, A0A0G2JMP5_HUMAN, A0A087WXR6_HUMAN, A0A087WUS8_HUMAN, A0A087WYQ3_HUMAN, A0A024R994_HUMAN, CPNE3_HUMAN, E5RHZ0_HUMAN	copine 3(CPNE3)
GOTERM_BP_ALL	organic substance catabolic process	207	41.1	9.5e-67	3.6	1.8e-63		E9PK47_HUMAN, Q6P1L4_HUMAN, PYGL_HUMAN	glycogen phosphorylase L(PYGL)								B4DKX6_HUMAN, G1UI31_HUMAN, Q4LE79_HUMAN, A0A804HL18_HUMAN, DESP_HUMAN	desmoplakin(DSP)							A0A0C4DGH5_HUMAN, F5H6I6_HUMAN, CAND1_HUMAN, H0YH27_HUMAN	cullin associated and neddylation dissociated 1(CAND1)
GOTERM_BP_ALL	organonitrogen compound metabolic process	225	44.6	1.1e-54	2.8	1.6e-51		Q86SX1_HUMAN, Q2VPJ6_HUMAN, HS90A_HUMAN, H0YJF5_HUMAN, A0A0U1RR69_HUMAN, G3V2J8_HUMAN, Q96HX7_HUMAN, Q8TBA7_HUMAN, G3V592_HUMAN, K9JA46_HUMAN	heat shock protein 90 alpha family class A member 1(HSP90AA1)								U3KQ84_HUMAN, A0A0C4DGS1_HUMAN, OST48_HUMAN, A0A024RAD5_HUMAN	dolichyl-diphosphooligosaccharide--protein glycosyltransferase non-catalytic subunit(DDOST)							Q5T0R2_HUMAN, Q5T0S3_HUMAN, D3DPU2_HUMAN, Q5T0R5_HUMAN, Q5T0R8_HUMAN, CAP1_HUMAN, Q5T0R4_HUMAN, Q5T0R3_HUMAN, L8EAI0_HUMAN, Q5T0R1_HUMAN, Q5T0R9_HUMAN, Q5T0R6_HUMAN, Q5T0R7_HUMAN	cyclase associated actin cytoskeleton regulatory protein 1(CAP1)
GOTERM_BP_ALL	cytoplasmic translation	58	11.5	7.6e-51	14.7	8.8e-48		A0A024RD80_HUMAN, B4DGL0_HUMAN, HS90B_HUMAN, Q6PK50_HUMAN	heat shock protein 90 alpha family class B member 1(HSP90AB1)								A0A7P0T8N2_HUMAN, A0A7P0TAS7_HUMAN, A0A7P0T990_HUMAN, A0A7P0T9R4_HUMAN, A0A7P0TB64_HUMAN, A0A7P0TAF3_HUMAN, A0A2R8Y5T0_HUMAN, A0A7P0T942_HUMAN, A0A7P0T934_HUMAN, A0A7P0TB75_HUMAN, A0A7P0TB96_HUMAN, A0A2R8Y706_HUMAN, A0A7P0TAW9_HUMAN, DYHC1_HUMAN, A0A7P0TAM4_HUMAN, A0A7P0T916_HUMAN, A0A7P0T9F1_HUMAN, A0A7P0TBC9_HUMAN, A0A7P0T9S3_HUMAN, A0A7P0TA13_HUMAN, Q6P2H7_HUMAN, A0A7P0T825_HUMAN, A0A2R8Y6H2_H…	dynein cytoplasmic 1 heavy chain 1(DYNC1H1)							A0A024R4X0_HUMAN, B1AHF3_HUMAN, NB5R3_HUMAN	cytochrome b5 reductase 3(CYB5R3)
GOTERM_BP_ALL	symbiosis, encompassing mutualism through parasitism	137	27.2	4.3e-47	4	4.2e-44		E9PN89_HUMAN, HSP7C_HUMAN, E9PKE3_HUMAN, E9PLF4_HUMAN, Q96H53_HUMAN, E9PK54_HUMAN, Q96IS6_HUMAN, E9PQK7_HUMAN, Q53HF2_HUMAN, E9PI65_HUMAN, E9PS65_HUMAN, E9PNE6_HUMAN, V9HW22_HUMAN, E9PN25_HUMAN, E9PPY6_HUMAN, E9PM13_HUMAN, E9PQQ4_HUMAN, A8K7Q2_HUMAN	heat shock protein family A (Hsp70) member 8(HSPA8)								Q6NS35_HUMAN, A6PW80_HUMAN, Q96EB3_HUMAN, EF1A1_HUMAN, Q6P082_HUMAN, A0A087WVQ9_HUMAN, Q6IPT9_HUMAN, Q5JR01_HUMAN, Q6IPS9_HUMAN, Q6NSH7_HUMAN, Q6IPN6_HUMAN, A0A087WV01_HUMAN, Q504Z0_HUMAN, A0A7I2V659_HUMAN, A0A7I2V3H3_HUMAN, A0A7I2V5N4_HUMAN, Q6P4C9_HUMAN	eukaryotic translation elongation factor 1 alpha 1(EEF1A1)							B4DKX6_HUMAN, G1UI31_HUMAN, Q4LE79_HUMAN, A0A804HL18_HUMAN, DESP_HUMAN	desmoplakin(DSP)
GOTERM_BP_ALL	transport	286	56.7	8.5e-47	2.1	7e-44		D6RAQ1_HUMAN, A0A7P0TBD9_HUMAN, HPSE_HUMAN, D6RHG4_HUMAN, A0A024RDB8_HUMAN, E9PFG6_HUMAN	heparanase(HPSE)								M0R0I6_HUMAN, EF2_HUMAN, Q6PK56_HUMAN, A0A384N6H1_HUMAN	eukaryotic translation elongation factor 2(EEF2)							U3KQ84_HUMAN, A0A0C4DGS1_HUMAN, OST48_HUMAN, A0A024RAD5_HUMAN	dolichyl-diphosphooligosaccharide--protein glycosyltransferase non-catalytic subunit(DDOST)
GOTERM_BP_ALL	interspecies interaction between organisms	137	27.2	1e-46	4	7.4e-44		A0A024RAJ6_HUMAN, H0YA83_HUMAN, H0Y9M3_HUMAN, H0Y9B6_HUMAN, Q5URX0_HUMAN, HEXB_HUMAN, D6REQ8_HUMAN	hexosaminidase subunit beta(HEXB)								I6L8B7_HUMAN, FABP5_HUMAN, E7DVW5_HUMAN	fatty acid binding protein 5(FABP5)							A0A7P0T8N2_HUMAN, A0A7P0TAS7_HUMAN, A0A7P0T990_HUMAN, A0A7P0T9R4_HUMAN, A0A7P0TB64_HUMAN, A0A7P0TAF3_HUMAN, A0A2R8Y5T0_HUMAN, A0A7P0T942_HUMAN, A0A7P0T934_HUMAN, A0A7P0TB75_HUMAN, A0A7P0TB96_HUMAN, A0A2R8Y706_HUMAN, A0A7P0TAW9_HUMAN, DYHC1_HUMAN, A0A7P0TAM4_HUMAN, A0A7P0T916_HUMAN, A0A7P0T9F1_HUMAN, A0A7P0TBC9_HUMAN, A0A7P0T9S3_HUMAN, A0A7P0TA13_HUMAN, Q6P2H7_HUMAN, A0A7P0T825_HUMAN, A0A2R8Y6H2_H…	dynein cytoplasmic 1 heavy chain 1(DYNC1H1)
GOTERM_BP_ALL	establishment of localization	288	57.1	3e-45	2.1	1.9e-42		Q6FI37_HUMAN, Q6FIA4_HUMAN, A0A024R3Y6_HUMAN, Q9H302_HUMAN, Q0QER2_HUMAN, C9JJE5_HUMAN, C9J4N6_HUMAN, C9JLU6_HUMAN, IDHC_HUMAN	isocitrate dehydrogenase (NADP(+)) 1(IDH1)								Q6NS36_HUMAN, E9PPQ4_HUMAN, FRIH_HUMAN, E9PKY7_HUMAN, E9PKM5_HUMAN, E9PQR3_HUMAN, G3V192_HUMAN, A0A024R525_HUMAN, A9JQE1_HUMAN, E9PRK8_HUMAN, G3V1D1_HUMAN, E9PK45_HUMAN, Q6NZ44_HUMAN	ferritin heavy chain 1(FTH1)							Q6NS35_HUMAN, A6PW80_HUMAN, Q96EB3_HUMAN, EF1A1_HUMAN, Q6P082_HUMAN, A0A087WVQ9_HUMAN, Q6IPT9_HUMAN, Q5JR01_HUMAN, Q6IPS9_HUMAN, Q6NSH7_HUMAN, Q6IPN6_HUMAN, A0A087WV01_HUMAN, Q504Z0_HUMAN, A0A7I2V659_HUMAN, A0A7I2V3H3_HUMAN, A0A7I2V5N4_HUMAN, Q6P4C9_HUMAN	eukaryotic translation elongation factor 1 alpha 1(EEF1A1)
GOTERM_BP_ALL	viral process	131	26	1e-44	4	5.6e-42		L8EAA6_HUMAN, C9JPI2_HUMAN, A0A0S2Z495_HUMAN, C9JTX4_HUMAN, PLAK_HUMAN, C9JKY1_HUMAN, K7ERP3_HUMAN, A0A024R1X8_HUMAN, C9JK18_HUMAN, C9J826_HUMAN, A0A0S2Z487_HUMAN	junction plakoglobin(JUP)								H3BV24_HUMAN, A0A2I6U1L6_HUMAN, Q6YL38_HUMAN, A0A1A7UP97_HUMAN, Q96I49_HUMAN, H3BSU9_HUMAN, GALNS_HUMAN, A0A7D4WTF4_HUMAN, A0A7D4WJI5_HUMAN, Q6MZF5_HUMAN, H3BP66_HUMAN, A0A286S6D8_HUMAN, A0A7D4W8K5_HUMAN, H3BNU2_HUMAN	galactosamine (N-acetyl)-6-sulfatase(GALNS)							M0R0I6_HUMAN, EF2_HUMAN, Q6PK56_HUMAN, A0A384N6H1_HUMAN	eukaryotic translation elongation factor 2(EEF2)
GOTERM_BP_ALL	translational initiation	58	11.5	1.1e-44	11.8	5.6e-42		IMB1_HUMAN, B7Z752_HUMAN, J3KS06_HUMAN, J3QKQ5_HUMAN, J3QRG4_HUMAN, J3KTM9_HUMAN, J3QR48_HUMAN	karyopherin subunit beta 1(KPNB1)								F8WEI7_HUMAN, F8WCQ5_HUMAN, A0A0B6XK00_HUMAN, A0A384MR27_HUMAN, LEG1_HUMAN	galectin 1(LGALS1)							E7EQR4_HUMAN, EZRI_HUMAN, Q6NUR7_HUMAN	ezrin(EZR)
GOTERM_BP_ALL	small molecule metabolic process	174	34.5	3.4e-44	3	1.6e-41		LTOR2_HUMAN	late endosomal/lysosomal adaptor, MAPK and MTOR activator 2(LAMTOR2)								A0A7I2V431_HUMAN, A0A7I2V5M0_HUMAN, A0A7I2V5P2_HUMAN, A0A7I2YQQ3_HUMAN, A0A7I2V5X9_HUMAN, GGH_HUMAN	gamma-glutamyl hydrolase(GGH)							I6L8B7_HUMAN, FABP5_HUMAN, E7DVW5_HUMAN	fatty acid binding protein 5(FABP5)
GOTERM_BP_ALL	multi-organism cellular process	131	26	5.2e-44	4	2.3e-41		LTOR3_HUMAN	late endosomal/lysosomal adaptor, MAPK and MTOR activator 3(LAMTOR3)								F5H4C6_HUMAN, A0A0S2Z3S2_HUMAN, H0YFA9_HUMAN, A0A024RBC5_HUMAN, H7C3P4_HUMAN, GNS_HUMAN, F6S8M0_HUMAN, Q7Z3X3_HUMAN	glucosamine (N-acetyl)-6-sulfatase(GNS)							Q6NS36_HUMAN, E9PPQ4_HUMAN, FRIH_HUMAN, E9PKY7_HUMAN, E9PKM5_HUMAN, E9PQR3_HUMAN, G3V192_HUMAN, A0A024R525_HUMAN, A9JQE1_HUMAN, E9PRK8_HUMAN, G3V1D1_HUMAN, E9PK45_HUMAN, Q6NZ44_HUMAN	ferritin heavy chain 1(FTH1)
GOTERM_BP_ALL	neutrophil degranulation	82	16.3	3.5e-43	6.7	1.5e-40		A6MUU8_HUMAN, MIF_HUMAN, I4AY87_HUMAN	macrophage migration inhibitory factor(MIF)								K7EP41_HUMAN, A0A0J9YYI8_HUMAN, K7ENA0_HUMAN, G6PI_HUMAN, K7ERC6_HUMAN, K7EIL4_HUMAN, A0A0J9YX90_HUMAN, A0A0J9YYH3_HUMAN, K7EPY4_HUMAN, A0A0J9YXM3_HUMAN, A0A0J9YXP8_HUMAN, K7ELR7_HUMAN, A0A0G2JLI6_HUMAN, A0A2R8YF08_HUMAN, A0A2R8Y6C7_HUMAN, K7EQ48_HUMAN, A0A2U3TZU2_HUMAN, B4DE36_HUMAN, A0A0J9YXH9_HUMAN, K7ERK8_HUMAN	glucose-6-phosphate isomerase(GPI)							A0A0C4DGA1_HUMAN, A0A024R321_HUMAN, FLNB_HUMAN, A0A804HL72_HUMAN, A0A804HK76_HUMAN, E7EN95_HUMAN, A0A804HJC2_HUMAN, H7C5L4_HUMAN	filamin B(FLNB)
GOTERM_BP_ALL	neutrophil activation	82	16.3	1.3e-41	6.4	4.4e-39		MAGT1_HUMAN, A0A087WU53_HUMAN	magnesium transporter 1(MAGT1)								B5MCZ9_HUMAN, A0A3B3IUD5_HUMAN, QPCT_HUMAN, C9JS14_HUMAN	glutaminyl-peptide cyclotransferase(QPCT)							H3BV24_HUMAN, A0A2I6U1L6_HUMAN, Q6YL38_HUMAN, A0A1A7UP97_HUMAN, Q96I49_HUMAN, H3BSU9_HUMAN, GALNS_HUMAN, A0A7D4WTF4_HUMAN, A0A7D4WJI5_HUMAN, Q6MZF5_HUMAN, H3BP66_HUMAN, A0A286S6D8_HUMAN, A0A7D4W8K5_HUMAN, H3BNU2_HUMAN	galactosamine (N-acetyl)-6-sulfatase(GALNS)
GOTERM_CC_ALL	secretory granule	104	20.6	2.8e-41	4.8	2.3e-39		M0R174_HUMAN, M0QZG6_HUMAN, MA2B1_HUMAN, A8K6A7_HUMAN, M0QYZ1_HUMAN, M0QXY0_HUMAN	mannosidase alpha class 2B member 1(MAN2B1)								E9PK47_HUMAN, Q6P1L4_HUMAN, PYGL_HUMAN	glycogen phosphorylase L(PYGL)							F8WEI7_HUMAN, F8WCQ5_HUMAN, A0A0B6XK00_HUMAN, A0A384MR27_HUMAN, LEG1_HUMAN	galectin 1(LGALS1)
GOTERM_BP_ALL	granulocyte activation	82	16.3	3.2e-41	6.3	1e-38		R4GMW5_HUMAN, R4GMN1_HUMAN, R4GNB6_HUMAN, MSPD2_HUMAN	motile sperm domain containing 2(MOSPD2)								Q86SX1_HUMAN, Q2VPJ6_HUMAN, HS90A_HUMAN, H0YJF5_HUMAN, A0A0U1RR69_HUMAN, G3V2J8_HUMAN, Q96HX7_HUMAN, Q8TBA7_HUMAN, G3V592_HUMAN, K9JA46_HUMAN	heat shock protein 90 alpha family class A member 1(HSP90AA1)							A0A7I2V431_HUMAN, A0A7I2V5M0_HUMAN, A0A7I2V5P2_HUMAN, A0A7I2YQQ3_HUMAN, A0A7I2V5X9_HUMAN, GGH_HUMAN	gamma-glutamyl hydrolase(GGH)
GOTERM_BP_ALL	regulated exocytosis	100	19.8	8e-41	4.9	2.4e-38		B4DR82_HUMAN, H0Y3Z4_HUMAN, Q5T209_HUMAN, Q5T205_HUMAN, A0A2R8YCK1_HUMAN, A0A2U3TZL9_HUMAN, Q5T211_HUMAN, A0A2R8YE20_HUMAN, NICA_HUMAN, Q5T210_HUMAN, H0Y6T7_HUMAN	nicastrin(NCSTN)								A0A024RD80_HUMAN, B4DGL0_HUMAN, HS90B_HUMAN, Q6PK50_HUMAN	heat shock protein 90 alpha family class B member 1(HSP90AB1)							F5H4C6_HUMAN, A0A0S2Z3S2_HUMAN, H0YFA9_HUMAN, A0A024RBC5_HUMAN, H7C3P4_HUMAN, GNS_HUMAN, F6S8M0_HUMAN, Q7Z3X3_HUMAN	glucosamine (N-acetyl)-6-sulfatase(GNS)
GOTERM_BP_ALL	leukocyte degranulation	83	16.5	3e-40	6	8.7e-38		V9HW63_HUMAN, A6NG45_HUMAN, H7C3T4_HUMAN, A6NJJ0_HUMAN, PRDX4_HUMAN	peroxiredoxin 4(PRDX4)								E9PN89_HUMAN, HSP7C_HUMAN, E9PKE3_HUMAN, E9PLF4_HUMAN, Q96H53_HUMAN, E9PK54_HUMAN, Q96IS6_HUMAN, E9PQK7_HUMAN, Q53HF2_HUMAN, E9PI65_HUMAN, E9PS65_HUMAN, E9PNE6_HUMAN, V9HW22_HUMAN, E9PN25_HUMAN, E9PPY6_HUMAN, E9PM13_HUMAN, E9PQQ4_HUMAN, A8K7Q2_HUMAN	heat shock protein family A (Hsp70) member 8(HSPA8)							K7EP41_HUMAN, A0A0J9YYI8_HUMAN, K7ENA0_HUMAN, G6PI_HUMAN, K7ERC6_HUMAN, K7EIL4_HUMAN, A0A0J9YX90_HUMAN, A0A0J9YYH3_HUMAN, K7EPY4_HUMAN, A0A0J9YXM3_HUMAN, A0A0J9YXP8_HUMAN, K7ELR7_HUMAN, A0A0G2JLI6_HUMAN, A0A2R8YF08_HUMAN, A0A2R8Y6C7_HUMAN, K7EQ48_HUMAN, A0A2U3TZU2_HUMAN, B4DE36_HUMAN, A0A0J9YXH9_HUMAN, K7ERK8_HUMAN	glucose-6-phosphate isomerase(GPI)
GOTERM_CC_ALL	secretory vesicle	111	22	1.8e-39	4.3	1.4e-37		B4DDQ8_HUMAN, PGM1_HUMAN, B7Z6C2_HUMAN, A0A3B3ITK7_HUMAN, Q9H1D2_HUMAN	phosphoglucomutase 1(PGM1)								A0A7I2YQL9_HUMAN, HMOX1_HUMAN, Q96DI8_HUMAN, B1AHA8_HUMAN, F2YMD9_HUMAN, Q6FH11_HUMAN, D2K7W4_HUMAN, A0A7I2V3I1_HUMAN, A0A7I2V277_HUMAN, A0A7I2V3M0_HUMAN	heme oxygenase 1(HMOX1)							B5MCZ9_HUMAN, A0A3B3IUD5_HUMAN, QPCT_HUMAN, C9JS14_HUMAN	glutaminyl-peptide cyclotransferase(QPCT)
GOTERM_BP_ALL	establishment of protein localization to organelle	85	16.9	2.7e-39	5.7	6.7e-37		Q6FHU2_HUMAN, Q6P6D7_HUMAN, Q0D2Q6_HUMAN, PGAM1_HUMAN, B7Z9E5_HUMAN, Q6FHK8_HUMAN	phosphoglycerate mutase 1(PGAM1)								D6RAQ1_HUMAN, A0A7P0TBD9_HUMAN, HPSE_HUMAN, D6RHG4_HUMAN, A0A024RDB8_HUMAN, E9PFG6_HUMAN	heparanase(HPSE)							A0A024R2T1_HUMAN, A0A7I2YMD7_HUMAN, X5DQZ7_HUMAN, A0A7I2UQ36_HUMAN, GPX1_HUMAN, Q6NSD4_HUMAN, A0A2R8Y6B6_HUMAN, X5D926_HUMAN, Q7L4Q3_HUMAN	glutathione peroxidase 1(GPX1)
GOTERM_BP_ALL	establishment of protein localization to endoplasmic reticulum	46	9.1	3.3e-39	14.1	8e-37		PKP1_HUMAN, Q14BN3_HUMAN, A0A024R952_HUMAN	plakophilin 1(PKP1)								A0A024RAJ6_HUMAN, H0YA83_HUMAN, H0Y9M3_HUMAN, H0Y9B6_HUMAN, Q5URX0_HUMAN, HEXB_HUMAN, D6REQ8_HUMAN	hexosaminidase subunit beta(HEXB)							Q0QET7_HUMAN, E7EUT5_HUMAN, G3P_HUMAN, V9HVZ4_HUMAN	glyceraldehyde-3-phosphate dehydrogenase(GAPDH)
GOTERM_BP_ALL	exocytosis	104	20.6	6e-39	4.5	1.4e-36		Q8TE27_HUMAN, PIGR_HUMAN	polymeric immunoglobulin receptor(PIGR)								Q6FI37_HUMAN, Q6FIA4_HUMAN, A0A024R3Y6_HUMAN, Q9H302_HUMAN, Q0QER2_HUMAN, C9JJE5_HUMAN, C9J4N6_HUMAN, C9JLU6_HUMAN, IDHC_HUMAN	isocitrate dehydrogenase (NADP(+)) 1(IDH1)							E9PK47_HUMAN, Q6P1L4_HUMAN, PYGL_HUMAN	glycogen phosphorylase L(PYGL)
GOTERM_BP_ALL	protein targeting to ER	45	8.9	1.5e-38	14.2	3.3e-36		Q6IB11_HUMAN, PGRC1_HUMAN	progesterone receptor membrane component 1(PGRMC1)								L8EAA6_HUMAN, C9JPI2_HUMAN, A0A0S2Z495_HUMAN, C9JTX4_HUMAN, PLAK_HUMAN, C9JKY1_HUMAN, K7ERP3_HUMAN, A0A024R1X8_HUMAN, C9JK18_HUMAN, C9J826_HUMAN, A0A0S2Z487_HUMAN	junction plakoglobin(JUP)							Q86SX1_HUMAN, Q2VPJ6_HUMAN, HS90A_HUMAN, H0YJF5_HUMAN, A0A0U1RR69_HUMAN, G3V2J8_HUMAN, Q96HX7_HUMAN, Q8TBA7_HUMAN, G3V592_HUMAN, K9JA46_HUMAN	heat shock protein 90 alpha family class A member 1(HSP90AA1)
GOTERM_BP_ALL	single-organism metabolic process	245	48.6	4.2e-38	2.1	8.9e-36		A0A024RB85_HUMAN, Q05D08_HUMAN, F8VR77_HUMAN, F8W0A3_HUMAN, PA2G4_HUMAN, F8VZ69_HUMAN, Q6PIN5_HUMAN	proliferation-associated 2G4(PA2G4)								IMB1_HUMAN, B7Z752_HUMAN, J3KS06_HUMAN, J3QKQ5_HUMAN, J3QRG4_HUMAN, J3KTM9_HUMAN, J3QR48_HUMAN	karyopherin subunit beta 1(KPNB1)							A0A024RD80_HUMAN, B4DGL0_HUMAN, HS90B_HUMAN, Q6PK50_HUMAN	heat shock protein 90 alpha family class B member 1(HSP90AB1)
GOTERM_CC_ALL	anchoring junction	82	16.3	5.9e-38	5.7	4e-36		E9PL49_HUMAN, E9PQB5_HUMAN, E9PNJ1_HUMAN, A0A7P0Z451_HUMAN, A0A024R5L0_HUMAN, E9PKN6_HUMAN, PCP_HUMAN, E9PLY4_HUMAN, A0A7P0TB23_HUMAN, B3KR26_HUMAN, B7Z7Q6_HUMAN, E9PNF7_HUMAN, E9PL85_HUMAN	prolylcarboxypeptidase(PRCP)								LTOR2_HUMAN	late endosomal/lysosomal adaptor, MAPK and MTOR activator 2(LAMTOR2)							Q96GW1_HUMAN, A0A7P0T823_HUMAN, A0A7P0T917_HUMAN, A0A7P0Z405_HUMAN, A0A7P0T8R3_HUMAN, A0A7P0TAY2_HUMAN, F8W026_HUMAN, A0A7P0TBC2_HUMAN, A0A087WT78_HUMAN, H0YIV0_HUMAN, A0A7P0TAE1_HUMAN, A0A7P0Z4B4_HUMAN, A0A7P0TAT8_HUMAN, A0A7P0TAC2_HUMAN, A0A7P0T885_HUMAN, A0A7P0TAG4_HUMAN, ENPL_HUMAN, A0A7P0T8C8_HUMAN, V9HWP2_HUMAN	heat shock protein 90 beta family member 1(HSP90B1)
GOTERM_CC_ALL	cell-substrate junction	72	14.3	7e-38	6.7	4.5e-36		A0A140VK45_HUMAN, PSB1_HUMAN	proteasome 20S subunit beta 1(PSMB1)								LTOR3_HUMAN	late endosomal/lysosomal adaptor, MAPK and MTOR activator 3(LAMTOR3)							E9PN89_HUMAN, HSP7C_HUMAN, E9PKE3_HUMAN, E9PLF4_HUMAN, Q96H53_HUMAN, E9PK54_HUMAN, Q96IS6_HUMAN, E9PQK7_HUMAN, Q53HF2_HUMAN, E9PI65_HUMAN, E9PS65_HUMAN, E9PNE6_HUMAN, V9HW22_HUMAN, E9PN25_HUMAN, E9PPY6_HUMAN, E9PM13_HUMAN, E9PQQ4_HUMAN, A8K7Q2_HUMAN	heat shock protein family A (Hsp70) member 8(HSPA8)
GOTERM_CC_ALL	cytosolic part	58	11.5	9.3e-38	9.1	5.5e-36		H7C1H2_HUMAN, H7C2Q3_HUMAN, F8WBS8_HUMAN, PSMD2_HUMAN, C9JPC0_HUMAN	proteasome 26S subunit ubiquitin receptor, non-ATPase 2(PSMD2)								A6MUU8_HUMAN, MIF_HUMAN, I4AY87_HUMAN	macrophage migration inhibitory factor(MIF)							A0A7I2YQL9_HUMAN, HMOX1_HUMAN, Q96DI8_HUMAN, B1AHA8_HUMAN, F2YMD9_HUMAN, Q6FH11_HUMAN, D2K7W4_HUMAN, A0A7I2V3I1_HUMAN, A0A7I2V277_HUMAN, A0A7I2V3M0_HUMAN	heme oxygenase 1(HMOX1)
GOTERM_CC_ALL	focal adhesion	71	14.1	1.5e-37	6.8	8.3e-36		B7Z571_HUMAN, Q75L23_HUMAN, PRS7_HUMAN, C9JLS9_HUMAN, A0A7I2YQ68_HUMAN, A0A140VK70_HUMAN, C9JX88_HUMAN	proteasome 26S subunit, ATPase 2(PSMC2)								MAGT1_HUMAN, A0A087WU53_HUMAN	magnesium transporter 1(MAGT1)							D6RAQ1_HUMAN, A0A7P0TBD9_HUMAN, HPSE_HUMAN, D6RHG4_HUMAN, A0A024RDB8_HUMAN, E9PFG6_HUMAN	heparanase(HPSE)
GOTERM_CC_ALL	cell-substrate adherens junction	71	14.1	2.9e-37	6.7	1.5e-35		PRS6A_HUMAN, E9PM69_HUMAN, E9PMW0_HUMAN, E9PS45_HUMAN, A0A140VK42_HUMAN, E9PN50_HUMAN, E9PKD5_HUMAN, E9PMD8_HUMAN, E9PLG2_HUMAN, R4GNH3_HUMAN	proteasome 26S subunit, ATPase 3(PSMC3)								M0R174_HUMAN, M0QZG6_HUMAN, MA2B1_HUMAN, A8K6A7_HUMAN, M0QYZ1_HUMAN, M0QXY0_HUMAN	mannosidase alpha class 2B member 1(MAN2B1)							A0A024RAJ6_HUMAN, H0YA83_HUMAN, H0Y9M3_HUMAN, H0Y9B6_HUMAN, Q5URX0_HUMAN, HEXB_HUMAN, D6REQ8_HUMAN	hexosaminidase subunit beta(HEXB)
GOTERM_CC_ALL	adherens junction	80	15.9	4.1e-37	5.7	2e-35		A0A7P0MW50_HUMAN, A0A7I2V5C8_HUMAN, A0A7I2V4X0_HUMAN, A0A7I2V641_HUMAN, F8WCE3_HUMAN, A0A087WW66_HUMAN, A0A7I2V2K8_HUMAN, Q05BX4_HUMAN, A0A7I2V4A5_HUMAN, A0A7I2YQY1_HUMAN, H7BZR6_HUMAN, C9J9M4_HUMAN, A0A7I2YQI9_HUMAN, A0A7I2V491_HUMAN, PSMD1_HUMAN, A0A7I2V262_HUMAN, A0A7I2V523_HUMAN, Q05CW6_HUMAN, A0A7I2V479_HUMAN	proteasome 26S subunit, non-ATPase 1(PSMD1)								R4GMW5_HUMAN, R4GMN1_HUMAN, R4GNB6_HUMAN, MSPD2_HUMAN	motile sperm domain containing 2(MOSPD2)							Q6FI37_HUMAN, Q6FIA4_HUMAN, A0A024R3Y6_HUMAN, Q9H302_HUMAN, Q0QER2_HUMAN, C9JJE5_HUMAN, C9J4N6_HUMAN, C9JLU6_HUMAN, IDHC_HUMAN	isocitrate dehydrogenase (NADP(+)) 1(IDH1)
GOTERM_BP_ALL	protein localization to endoplasmic reticulum	48	9.5	4.3e-37	11.9	8.8e-35		J3QS13_HUMAN, PSD11_HUMAN, J3KSW3_HUMAN, J3QRY4_HUMAN	proteasome 26S subunit, non-ATPase 11(PSMD11)								B4DR82_HUMAN, H0Y3Z4_HUMAN, Q5T209_HUMAN, Q5T205_HUMAN, A0A2R8YCK1_HUMAN, A0A2U3TZL9_HUMAN, Q5T211_HUMAN, A0A2R8YE20_HUMAN, NICA_HUMAN, Q5T210_HUMAN, H0Y6T7_HUMAN	nicastrin(NCSTN)							L8EAA6_HUMAN, C9JPI2_HUMAN, A0A0S2Z495_HUMAN, C9JTX4_HUMAN, PLAK_HUMAN, C9JKY1_HUMAN, K7ERP3_HUMAN, A0A024R1X8_HUMAN, C9JK18_HUMAN, C9J826_HUMAN, A0A0S2Z487_HUMAN	junction plakoglobin(JUP)
GOTERM_BP_ALL	nuclear-transcribed mRNA catabolic process, nonsense-mediated decay	44	8.7	5e-37	13.8	1e-34		B4DJ66_HUMAN, A0A087WUL9_HUMAN, F8W8J6_HUMAN, J3KNQ3_HUMAN, E9PPD2_HUMAN, E9PQG3_HUMAN, H0YD73_HUMAN, A0A024R201_HUMAN, E9PL38_HUMAN, PSD13_HUMAN	proteasome 26S subunit, non-ATPase 13(PSMD13)								A0A384NPQ2_HUMAN, A0A0A0MRQ5_HUMAN, A0A0A0MSI0_HUMAN, PRDX1_HUMAN	peroxiredoxin 1(PRDX1)							IMB1_HUMAN, B7Z752_HUMAN, J3KS06_HUMAN, J3QKQ5_HUMAN, J3QRG4_HUMAN, J3KTM9_HUMAN, J3QR48_HUMAN	karyopherin subunit beta 1(KPNB1)
GOTERM_BP_ALL	macromolecule catabolic process	127	25.2	6.5e-37	3.5	1.2e-34		PSDE_HUMAN, Q4ZG77_HUMAN, Q53TH1_HUMAN, C9JW37_HUMAN, A0A140VKF2_HUMAN	proteasome 26S subunit, non-ATPase 14(PSMD14)								A0A024R7F2_HUMAN, A6NIW5_HUMAN, PRDX2_HUMAN, V9HW12_HUMAN	peroxiredoxin 2(PRDX2)							LTOR2_HUMAN	late endosomal/lysosomal adaptor, MAPK and MTOR activator 2(LAMTOR2)
GOTERM_BP_ALL	cotranslational protein targeting to membrane	42	8.3	8.5e-37	14.8	1.6e-34		PSMD3_HUMAN, Q6IBN0_HUMAN, H0YGV8_HUMAN, F5H8K4_HUMAN	proteasome 26S subunit, non-ATPase 3(PSMD3)								V9HW63_HUMAN, A6NG45_HUMAN, H7C3T4_HUMAN, A6NJJ0_HUMAN, PRDX4_HUMAN	peroxiredoxin 4(PRDX4)							LTOR3_HUMAN	late endosomal/lysosomal adaptor, MAPK and MTOR activator 3(LAMTOR3)
GOTERM_BP_ALL	SRP-dependent cotranslational protein targeting to membrane	41	8.1	1.5e-36	15.2	2.7e-34		PSMD7_HUMAN, H3BNT7_HUMAN, H3BQV2_HUMAN, H3BTM8_HUMAN	proteasome 26S subunit, non-ATPase 7(PSMD7)								B4DDQ8_HUMAN, PGM1_HUMAN, B7Z6C2_HUMAN, A0A3B3ITK7_HUMAN, Q9H1D2_HUMAN	phosphoglucomutase 1(PGM1)							Q96CY7_HUMAN, Q6I9U9_HUMAN, LGMN_HUMAN, G3V3Z4_HUMAN, G3V2E9_HUMAN, Q53XC6_HUMAN, G3V263_HUMAN, G3V2T4_HUMAN, G3V4E4_HUMAN, H0YJN9_HUMAN, G3V5B2_HUMAN, G3V4P5_HUMAN	legumain(LGMN)
GOTERM_CC_ALL	membrane-bounded organelle	459	91.1	3.8e-36	1.3	1.7e-34		H3BN34_HUMAN, H3BQZ3_HUMAN, H3BQ34_HUMAN, H3BTJ2_HUMAN, H3BUW1_HUMAN, A0A804F6T5_HUMAN, B4DNK4_HUMAN, H3BTN5_HUMAN, H3BT25_HUMAN, V9HWB8_HUMAN, KPYM_HUMAN, A0A024R5Z9_HUMAN, H3BR70_HUMAN, H3BU13_HUMAN, A0A804F729_HUMAN	pyruvate kinase M1/2(PKM)								Q6FHU2_HUMAN, Q6P6D7_HUMAN, Q0D2Q6_HUMAN, PGAM1_HUMAN, B7Z9E5_HUMAN, Q6FHK8_HUMAN	phosphoglycerate mutase 1(PGAM1)							A6MUU8_HUMAN, MIF_HUMAN, I4AY87_HUMAN	macrophage migration inhibitory factor(MIF)
GOTERM_BP_ALL	multi-organism metabolic process	58	11.5	5.7e-36	8.4	1e-33		QSOX1_HUMAN, A0A140VKE5_HUMAN, A8MXT8_HUMAN, Q13876_HUMAN, H0Y5Z8_HUMAN	quiescin sulfhydryl oxidase 1(QSOX1)								PKP1_HUMAN, Q14BN3_HUMAN, A0A024R952_HUMAN	plakophilin 1(PKP1)							MAGT1_HUMAN, A0A087WU53_HUMAN	magnesium transporter 1(MAGT1)
GOTERM_CC_ALL	cytoplasmic vesicle	169	33.5	7.7e-36	2.7	3.4e-34		SURF4_HUMAN, B7Z1G8_HUMAN, Q5T8U7_HUMAN, B7Z7A8_HUMAN, Q5T8U5_HUMAN	surfeit 4(SURF4)								E9PKG0_HUMAN, E9PIA2_HUMAN, E9PQ28_HUMAN, E9PMV1_HUMAN, H0YDN1_HUMAN, PLEC_HUMAN	plectin(PLEC)							M0R174_HUMAN, M0QZG6_HUMAN, MA2B1_HUMAN, A8K6A7_HUMAN, M0QYZ1_HUMAN, M0QXY0_HUMAN	mannosidase alpha class 2B member 1(MAN2B1)
GOTERM_CC_ALL	intracellular vesicle	169	33.5	1e-35	2.7	4.3e-34		V9GYF4_HUMAN, B0QY02_HUMAN, F8WAW7_HUMAN, B3KUF5_HUMAN, B3KUU1_HUMAN, H7BYN7_HUMAN, F8WB30_HUMAN, B0QY01_HUMAN, F8WE29_HUMAN, TOM1_HUMAN, V9GZ68_HUMAN, F8WBB0_HUMAN	target of myb1 membrane trafficking protein(TOM1)								H3BRU6_HUMAN, F8VTZ0_HUMAN, A0A384N6B9_HUMAN, F8W0G4_HUMAN, F8VXH9_HUMAN, L8E745_HUMAN, F8VRH0_HUMAN, H3BSS4_HUMAN, H3BND9_HUMAN, H3BSP4_HUMAN, F8VZX2_HUMAN, F8W1G6_HUMAN, PCBP2_HUMAN	poly(rC) binding protein 2(PCBP2)							R4GMW5_HUMAN, R4GMN1_HUMAN, R4GNB6_HUMAN, MSPD2_HUMAN	motile sperm domain containing 2(MOSPD2)
GOTERM_BP_ALL	localization	315	62.5	1.1e-35	1.7	1.9e-33		A0A7I2V5G8_HUMAN, A0A7P0TAY0_HUMAN, A0A7P0T8A3_HUMAN, TERA_HUMAN, A0A7P0TA22_HUMAN, V9HW80_HUMAN, A0A7P0Z4D1_HUMAN, Q96IF9_HUMAN, A0A7P0TBF1_HUMAN, A0A7P0T8Q4_HUMAN, A0A7I2V540_HUMAN, A0A7P0TAQ1_HUMAN, A0A7P0T8D3_HUMAN, C9JUP7_HUMAN, A0A7P0T946_HUMAN, A0A7P0T971_HUMAN, A0A7P0T8D6_HUMAN, A0A7P0T8Q5_HUMAN, A0A7I2YQJ0_HUMAN, A0A7I2V2Y2_HUMAN, Q9HAP1_HUMAN, A0A7P0T9X5_HUMAN, Q0IIN5_HUMAN, A0A7P0TAW3_…	valosin containing protein(VCP)								Q8TE27_HUMAN, PIGR_HUMAN	polymeric immunoglobulin receptor(PIGR)							Q86XU5_HUMAN, A0A024R1N1_HUMAN, B1AH99_HUMAN, Q2PS10_HUMAN, Q5BKV1_HUMAN, MYH9_HUMAN, A0A0U4BW16_HUMAN	myosin heavy chain 9(MYH9)
GOTERM_CC_ALL	cytosolic ribosome	40	7.9	1.8e-35	15.2	7e-34											Q6IB11_HUMAN, PGRC1_HUMAN	progesterone receptor membrane component 1(PGRMC1)							B4DR82_HUMAN, H0Y3Z4_HUMAN, Q5T209_HUMAN, Q5T205_HUMAN, A0A2R8YCK1_HUMAN, A0A2U3TZL9_HUMAN, Q5T211_HUMAN, A0A2R8YE20_HUMAN, NICA_HUMAN, Q5T210_HUMAN, H0Y6T7_HUMAN	nicastrin(NCSTN)
GOTERM_BP_ALL	viral gene expression	55	10.9	2.6e-35	8.9	4.2e-33											U3KPZ5_HUMAN, F5GY37_HUMAN, PHB2_HUMAN, F5H0C5_HUMAN, J3KPX7_HUMAN, A0A3G2KQ93_HUMAN, F5GWA7_HUMAN, F5H2D2_HUMAN, F5H3X6_HUMAN, A0A7I2V5F0_HUMAN	prohibitin 2(PHB2)							A0A7I2YQK8_HUMAN, A0A7I2V464_HUMAN, H7C367_HUMAN, A0A7P0MRW0_HUMAN, A0A7I2V535_HUMAN, A0A7I2V4J2_HUMAN, A0A7I2V5Y7_HUMAN, NONO_HUMAN, C9IZL7_HUMAN, A0A7I2V4K9_HUMAN, C9JYS8_HUMAN, A0A7I2V4N2_HUMAN, C9J4X2_HUMAN, A0A7I2V447_HUMAN, A0A0S2Z4E7_HUMAN, A0A0S2Z4Z9_HUMAN, C9JJ13_HUMAN	non-POU domain containing octamer binding(NONO)
GOTERM_BP_ALL	myeloid leukocyte activation	85	16.9	4e-35	5	6.4e-33											A0A024RB85_HUMAN, Q05D08_HUMAN, F8VR77_HUMAN, F8W0A3_HUMAN, PA2G4_HUMAN, F8VZ69_HUMAN, Q6PIN5_HUMAN	proliferation-associated 2G4(PA2G4)							PEPL_HUMAN, K7EKI8_HUMAN, K7EQ71_HUMAN	periplakin(PPL)
GOTERM_BP_ALL	viral life cycle	80	15.9	5.3e-35	5.4	8.3e-33											E9PL49_HUMAN, E9PQB5_HUMAN, E9PNJ1_HUMAN, A0A7P0Z451_HUMAN, A0A024R5L0_HUMAN, E9PKN6_HUMAN, PCP_HUMAN, E9PLY4_HUMAN, A0A7P0TB23_HUMAN, B3KR26_HUMAN, B7Z7Q6_HUMAN, E9PNF7_HUMAN, E9PL85_HUMAN	prolylcarboxypeptidase(PRCP)							A0A384NPQ2_HUMAN, A0A0A0MRQ5_HUMAN, A0A0A0MSI0_HUMAN, PRDX1_HUMAN	peroxiredoxin 1(PRDX1)
GOTERM_BP_ALL	intracellular protein transport	113	22.4	8.2e-35	3.7	1.2e-32											A0A140VK45_HUMAN, PSB1_HUMAN	proteasome 20S subunit beta 1(PSMB1)							V9HW63_HUMAN, A6NG45_HUMAN, H7C3T4_HUMAN, A6NJJ0_HUMAN, PRDX4_HUMAN	peroxiredoxin 4(PRDX4)
GOTERM_CC_ALL	intracellular part	487	96.6	1.8e-34	1.2	6.8e-33											H7C1H2_HUMAN, H7C2Q3_HUMAN, F8WBS8_HUMAN, PSMD2_HUMAN, C9JPC0_HUMAN	proteasome 26S subunit ubiquitin receptor, non-ATPase 2(PSMD2)							B4DDQ8_HUMAN, PGM1_HUMAN, B7Z6C2_HUMAN, A0A3B3ITK7_HUMAN, Q9H1D2_HUMAN	phosphoglucomutase 1(PGM1)
GOTERM_CC_ALL	intracellular	487	96.6	2.2e-34	1.2	7.9e-33											B7Z571_HUMAN, Q75L23_HUMAN, PRS7_HUMAN, C9JLS9_HUMAN, A0A7I2YQ68_HUMAN, A0A140VK70_HUMAN, C9JX88_HUMAN	proteasome 26S subunit, ATPase 2(PSMC2)							Q6FHU2_HUMAN, Q6P6D7_HUMAN, Q0D2Q6_HUMAN, PGAM1_HUMAN, B7Z9E5_HUMAN, Q6FHK8_HUMAN	phosphoglycerate mutase 1(PGAM1)
GOTERM_BP_ALL	cellular macromolecule catabolic process	111	22	3e-34	3.7	4.5e-32											PRS6A_HUMAN, E9PM69_HUMAN, E9PMW0_HUMAN, E9PS45_HUMAN, A0A140VK42_HUMAN, E9PN50_HUMAN, E9PKD5_HUMAN, E9PMD8_HUMAN, E9PLG2_HUMAN, R4GNH3_HUMAN	proteasome 26S subunit, ATPase 3(PSMC3)							Q14064_HUMAN, W0FXB0_HUMAN, B4DZI4_HUMAN, PA24A_HUMAN	phospholipase A2 group IVA(PLA2G4A)
GOTERM_BP_ALL	macromolecule localization	194	38.5	8.1e-34	2.4	1.2e-31											A0A7P0MW50_HUMAN, A0A7I2V5C8_HUMAN, A0A7I2V4X0_HUMAN, A0A7I2V641_HUMAN, F8WCE3_HUMAN, A0A087WW66_HUMAN, A0A7I2V2K8_HUMAN, Q05BX4_HUMAN, A0A7I2V4A5_HUMAN, A0A7I2YQY1_HUMAN, H7BZR6_HUMAN, C9J9M4_HUMAN, A0A7I2YQI9_HUMAN, A0A7I2V491_HUMAN, PSMD1_HUMAN, A0A7I2V262_HUMAN, A0A7I2V523_HUMAN, Q05CW6_HUMAN, A0A7I2V479_HUMAN	proteasome 26S subunit, non-ATPase 1(PSMD1)							PKP1_HUMAN, Q14BN3_HUMAN, A0A024R952_HUMAN	plakophilin 1(PKP1)
GOTERM_BP_ALL	intracellular transport	143	28.4	9.6e-34	3	1.4e-31											J3QS13_HUMAN, PSD11_HUMAN, J3KSW3_HUMAN, J3QRY4_HUMAN	proteasome 26S subunit, non-ATPase 11(PSMD11)							E9PKG0_HUMAN, E9PIA2_HUMAN, E9PQ28_HUMAN, E9PMV1_HUMAN, H0YDN1_HUMAN, PLEC_HUMAN	plectin(PLEC)
GOTERM_BP_ALL	establishment of protein localization to membrane	65	12.9	3.1e-33	6.5	4.3e-31											B4DJ66_HUMAN, A0A087WUL9_HUMAN, F8W8J6_HUMAN, J3KNQ3_HUMAN, E9PPD2_HUMAN, E9PQG3_HUMAN, H0YD73_HUMAN, A0A024R201_HUMAN, E9PL38_HUMAN, PSD13_HUMAN	proteasome 26S subunit, non-ATPase 13(PSMD13)							H3BRU6_HUMAN, F8VTZ0_HUMAN, A0A384N6B9_HUMAN, F8W0G4_HUMAN, F8VXH9_HUMAN, L8E745_HUMAN, F8VRH0_HUMAN, H3BSS4_HUMAN, H3BND9_HUMAN, H3BSP4_HUMAN, F8VZX2_HUMAN, F8W1G6_HUMAN, PCBP2_HUMAN	poly(rC) binding protein 2(PCBP2)
GOTERM_CC_ALL	intracellular organelle part	395	78.4	3.3e-33	1.5	1.1e-31											PSDE_HUMAN, Q4ZG77_HUMAN, Q53TH1_HUMAN, C9JW37_HUMAN, A0A140VKF2_HUMAN	proteasome 26S subunit, non-ATPase 14(PSMD14)							Q8TE27_HUMAN, PIGR_HUMAN	polymeric immunoglobulin receptor(PIGR)
GOTERM_BP_ALL	single-organism catabolic process	104	20.6	5.9e-33	3.8	7.9e-31											PSMD3_HUMAN, Q6IBN0_HUMAN, H0YGV8_HUMAN, F5H8K4_HUMAN	proteasome 26S subunit, non-ATPase 3(PSMD3)							Q6IB11_HUMAN, PGRC1_HUMAN	progesterone receptor membrane component 1(PGRMC1)
GOTERM_CC_ALL	cytoplasmic vesicle part	126	25	1.2e-32	3.2	3.7e-31											PSMD7_HUMAN, H3BNT7_HUMAN, H3BQV2_HUMAN, H3BTM8_HUMAN	proteasome 26S subunit, non-ATPase 7(PSMD7)							U3KPZ5_HUMAN, F5GY37_HUMAN, PHB2_HUMAN, F5H0C5_HUMAN, J3KPX7_HUMAN, A0A3G2KQ93_HUMAN, F5GWA7_HUMAN, F5H2D2_HUMAN, F5H3X6_HUMAN, A0A7I2V5F0_HUMAN	prohibitin 2(PHB2)
GOTERM_CC_ALL	cytoplasmic vesicle lumen	60	11.9	1.2e-32	7.1	3.7e-31											H3BN34_HUMAN, H3BQZ3_HUMAN, H3BQ34_HUMAN, H3BTJ2_HUMAN, H3BUW1_HUMAN, A0A804F6T5_HUMAN, B4DNK4_HUMAN, H3BTN5_HUMAN, H3BT25_HUMAN, V9HWB8_HUMAN, KPYM_HUMAN, A0A024R5Z9_HUMAN, H3BR70_HUMAN, H3BU13_HUMAN, A0A804F729_HUMAN	pyruvate kinase M1/2(PKM)							A0A024RB85_HUMAN, Q05D08_HUMAN, F8VR77_HUMAN, F8W0A3_HUMAN, PA2G4_HUMAN, F8VZ69_HUMAN, Q6PIN5_HUMAN	proliferation-associated 2G4(PA2G4)
GOTERM_CC_ALL	vesicle lumen	60	11.9	1.4e-32	7	4.2e-31											QSOX1_HUMAN, A0A140VKE5_HUMAN, A8MXT8_HUMAN, Q13876_HUMAN, H0Y5Z8_HUMAN	quiescin sulfhydryl oxidase 1(QSOX1)							E9PL49_HUMAN, E9PQB5_HUMAN, E9PNJ1_HUMAN, A0A7P0Z451_HUMAN, A0A024R5L0_HUMAN, E9PKN6_HUMAN, PCP_HUMAN, E9PLY4_HUMAN, A0A7P0TB23_HUMAN, B3KR26_HUMAN, B7Z7Q6_HUMAN, E9PNF7_HUMAN, E9PL85_HUMAN	prolylcarboxypeptidase(PRCP)
GOTERM_BP_ALL	protein localization to organelle	101	20	1.9e-32	3.9	2.5e-30											A2A3R6_HUMAN, D3DRJ5_HUMAN, A2A3R5_HUMAN, RS6_HUMAN, A2A3R7_HUMAN, Q96DV6_HUMAN	ribosomal protein S6(RPS6)							H0YLS6_HUMAN, H0YMZ1_HUMAN, H0YMA1_HUMAN, H0YLC2_HUMAN, H0YKS0_HUMAN, H0YL69_HUMAN, H0YN18_HUMAN, H0YMV3_HUMAN, H0YMI6_HUMAN, PSA4_HUMAN, H0YKT8_HUMAN	proteasome 20S subunit alpha 4(PSMA4)
GOTERM_BP_ALL	protein localization	176	34.9	4.1e-32	2.4	5.2e-30											SURF4_HUMAN, B7Z1G8_HUMAN, Q5T8U7_HUMAN, B7Z7A8_HUMAN, Q5T8U5_HUMAN	surfeit 4(SURF4)							Q05DH1_HUMAN, H0Y586_HUMAN, PSA7_HUMAN, A0A0K0K1K4_HUMAN	proteasome 20S subunit alpha 7(PSMA7)
GOTERM_BP_ALL	cellular protein localization	146	29	1.1e-31	2.8	1.3e-29											STX7_HUMAN	syntaxin 7(STX7)							A0A140VK45_HUMAN, PSB1_HUMAN	proteasome 20S subunit beta 1(PSMB1)
GOTERM_BP_ALL	mRNA catabolic process	52	10.3	1.8e-31	8.2	2.1e-29											V9GYF4_HUMAN, B0QY02_HUMAN, F8WAW7_HUMAN, B3KUF5_HUMAN, B3KUU1_HUMAN, H7BYN7_HUMAN, F8WB30_HUMAN, B0QY01_HUMAN, F8WE29_HUMAN, TOM1_HUMAN, V9GZ68_HUMAN, F8WBB0_HUMAN	target of myb1 membrane trafficking protein(TOM1)							A0A087WVV1_HUMAN, PSB2_HUMAN, A0A140VJS6_HUMAN, B7Z478_HUMAN	proteasome 20S subunit beta 2(PSMB2)
GOTERM_BP_ALL	establishment of protein localization	146	29	2.2e-31	2.8	2.5e-29											A0A7I2V5G8_HUMAN, A0A7P0TAY0_HUMAN, A0A7P0T8A3_HUMAN, TERA_HUMAN, A0A7P0TA22_HUMAN, V9HW80_HUMAN, A0A7P0Z4D1_HUMAN, Q96IF9_HUMAN, A0A7P0TBF1_HUMAN, A0A7P0T8Q4_HUMAN, A0A7I2V540_HUMAN, A0A7P0TAQ1_HUMAN, A0A7P0T8D3_HUMAN, C9JUP7_HUMAN, A0A7P0T946_HUMAN, A0A7P0T971_HUMAN, A0A7P0T8D6_HUMAN, A0A7P0T8Q5_HUMAN, A0A7I2YQJ0_HUMAN, A0A7I2V2Y2_HUMAN, Q9HAP1_HUMAN, A0A7P0T9X5_HUMAN, Q0IIN5_HUMAN, A0A7P0TAW3_…	valosin containing protein(VCP)							A0A087WXQ8_HUMAN, A0A087WY10_HUMAN, A0A087WUL2_HUMAN, A0A384NL22_HUMAN, PSB3_HUMAN	proteasome 20S subunit beta 3(PSMB3)
GOTERM_BP_ALL	cellular macromolecule localization	146	29	2.2e-31	2.8	2.5e-29																			A0A140VK46_HUMAN, PSB4_HUMAN	proteasome 20S subunit beta 4(PSMB4)
GOTERM_CC_ALL	organelle	471	93.5	2.2e-31	1.3	6.6e-30																			PSB5_HUMAN, G8JLC2_HUMAN, H0YJM8_HUMAN, G3V3K3_HUMAN, A0A140VJS7_HUMAN	proteasome 20S subunit beta 5(PSMB5)
GOTERM_CC_ALL	secretory granule lumen	57	11.3	3.3e-31	7.1	9.3e-30																			PSB6_HUMAN, Q6IAT9_HUMAN, I3L3X7_HUMAN, A0A087X2I4_HUMAN	proteasome 20S subunit beta 6(PSMB6)
GOTERM_BP_ALL	vesicle-mediated transport	148	29.4	1.8e-30	2.7	2e-28																			H7C1H2_HUMAN, H7C2Q3_HUMAN, F8WBS8_HUMAN, PSMD2_HUMAN, C9JPC0_HUMAN	proteasome 26S subunit ubiquitin receptor, non-ATPase 2(PSMD2)
GOTERM_CC_ALL	organelle part	396	78.6	3.1e-30	1.4	8.7e-29																			A6PVX3_HUMAN, H0Y3Y9_HUMAN, H0Y561_HUMAN, PSMD4_HUMAN, Q5VWC4_HUMAN, H7C2J9_HUMAN	proteasome 26S subunit ubiquitin receptor, non-ATPase 4(PSMD4)
GOTERM_BP_ALL	establishment of localization in cell	152	30.2	3.4e-30	2.6	3.7e-28																			Q53XL8_HUMAN, G3V4X1_HUMAN, PRS4_HUMAN	proteasome 26S subunit, ATPase 1(PSMC1)
GOTERM_BP_ALL	protein targeting	76	15.1	6.2e-30	4.8	6.6e-28																			B7Z571_HUMAN, Q75L23_HUMAN, PRS7_HUMAN, C9JLS9_HUMAN, A0A7I2YQ68_HUMAN, A0A140VK70_HUMAN, C9JX88_HUMAN	proteasome 26S subunit, ATPase 2(PSMC2)
GOTERM_BP_ALL	nuclear-transcribed mRNA catabolic process	48	9.5	8.1e-30	8.5	8.4e-28																			PRS6A_HUMAN, E9PM69_HUMAN, E9PMW0_HUMAN, E9PS45_HUMAN, A0A140VK42_HUMAN, E9PN50_HUMAN, E9PKD5_HUMAN, E9PMD8_HUMAN, E9PLG2_HUMAN, R4GNH3_HUMAN	proteasome 26S subunit, ATPase 3(PSMC3)
GOTERM_MF_ALL	catalytic activity	283	56.2	1.3e-29	1.7	1.6e-26																			A8K2M0_HUMAN, PRS6B_HUMAN	proteasome 26S subunit, ATPase 4(PSMC4)
GOTERM_BP_ALL	secretion by cell	112	22.2	1.2e-28	3.2	1.2e-26																			J3QLH6_HUMAN, J3QSE0_HUMAN, J3QQM1_HUMAN, J3QRW1_HUMAN, A0A140VJS3_HUMAN, J3QSA9_HUMAN, J3KRP2_HUMAN, J3QRR3_HUMAN, J3KTQ9_HUMAN, PRS8_HUMAN	proteasome 26S subunit, ATPase 5(PSMC5)
GOTERM_CC_ALL	ficolin-1-rich granule	37	7.3	1.2e-28	12	3.2e-27																			H0YJE9_HUMAN, H0YJW2_HUMAN, H0YJX2_HUMAN, A0A087X2I1_HUMAN, H0YJY8_HUMAN, PRS10_HUMAN, H0YJT1_HUMAN, H0YJC0_HUMAN, H0YJS8_HUMAN, H0YJD2_HUMAN	proteasome 26S subunit, ATPase 6(PSMC6)
GOTERM_CC_ALL	ficolin-1-rich granule lumen	37	7.3	1.2e-28	12	3.2e-27																			A0A7P0MW50_HUMAN, A0A7I2V5C8_HUMAN, A0A7I2V4X0_HUMAN, A0A7I2V641_HUMAN, F8WCE3_HUMAN, A0A087WW66_HUMAN, A0A7I2V2K8_HUMAN, Q05BX4_HUMAN, A0A7I2V4A5_HUMAN, A0A7I2YQY1_HUMAN, H7BZR6_HUMAN, C9J9M4_HUMAN, A0A7I2YQI9_HUMAN, A0A7I2V491_HUMAN, PSMD1_HUMAN, A0A7I2V262_HUMAN, A0A7I2V523_HUMAN, Q05CW6_HUMAN, A0A7I2V479_HUMAN	proteasome 26S subunit, non-ATPase 1(PSMD1)
GOTERM_BP_ALL	RNA catabolic process	52	10.3	2.1e-28	7.1	2.1e-26																			J3QS13_HUMAN, PSD11_HUMAN, J3KSW3_HUMAN, J3QRY4_HUMAN	proteasome 26S subunit, non-ATPase 11(PSMD11)
GOTERM_CC_ALL	proteasome complex	29	5.8	2.5e-28	18.2	6.2e-27																			B4DJ66_HUMAN, A0A087WUL9_HUMAN, F8W8J6_HUMAN, J3KNQ3_HUMAN, E9PPD2_HUMAN, E9PQG3_HUMAN, H0YD73_HUMAN, A0A024R201_HUMAN, E9PL38_HUMAN, PSD13_HUMAN	proteasome 26S subunit, non-ATPase 13(PSMD13)
GOTERM_MF_ALL	RNA binding	143	28.4	2.9e-28	2.6	1.8e-25																			PSDE_HUMAN, Q4ZG77_HUMAN, Q53TH1_HUMAN, C9JW37_HUMAN, A0A140VKF2_HUMAN	proteasome 26S subunit, non-ATPase 14(PSMD14)
GOTERM_BP_ALL	protein transport	135	26.8	3.1e-28	2.7	3.1e-26																			PSMD3_HUMAN, Q6IBN0_HUMAN, H0YGV8_HUMAN, F5H8K4_HUMAN	proteasome 26S subunit, non-ATPase 3(PSMD3)
GOTERM_BP_ALL	cellular localization	176	34.9	7.2e-28	2.3	7e-26																			PSMD7_HUMAN, H3BNT7_HUMAN, H3BQV2_HUMAN, H3BTM8_HUMAN	proteasome 26S subunit, non-ATPase 7(PSMD7)
GOTERM_BP_ALL	amide transport	138	27.4	7.3e-28	2.7	7e-26																			H0YLU2_HUMAN, Q86SZ9_HUMAN, Q6FHU3_HUMAN, A0A0K0K1L8_HUMAN, H0YKK6_HUMAN, PSME1_HUMAN	proteasome activator subunit 1(PSME1)
GOTERM_BP_ALL	protein targeting to membrane	47	9.3	8.2e-28	7.9	7.7e-26																			H3BN34_HUMAN, H3BQZ3_HUMAN, H3BQ34_HUMAN, H3BTJ2_HUMAN, H3BUW1_HUMAN, A0A804F6T5_HUMAN, B4DNK4_HUMAN, H3BTN5_HUMAN, H3BT25_HUMAN, V9HWB8_HUMAN, KPYM_HUMAN, A0A024R5Z9_HUMAN, H3BR70_HUMAN, H3BU13_HUMAN, A0A804F729_HUMAN	pyruvate kinase M1/2(PKM)
GOTERM_BP_ALL	peptide transport	136	27	1.4e-27	2.7	1.3e-25																			QSOX1_HUMAN, A0A140VKE5_HUMAN, A8MXT8_HUMAN, Q13876_HUMAN, H0Y5Z8_HUMAN	quiescin sulfhydryl oxidase 1(QSOX1)
GOTERM_CC_ALL	intracellular membrane-bounded organelle	414	82.1	2.4e-27	1.4	5.9e-26																			M0QZU1_HUMAN, Q9BSQ6_HUMAN, Q8J015_HUMAN, A0A7I2V376_HUMAN, A0A096LPE0_HUMAN, Q0VGL3_HUMAN, A0A7I2V2L9_HUMAN, M0QYS1_HUMAN, A0A384ME37_HUMAN, A0A7I2V5L3_HUMAN, RL13A_HUMAN	ribosomal protein L13a(RPL13A)
GOTERM_BP_ALL	viral transcription	42	8.3	2.4e-27	9.1	2.2e-25																			B2RDW1_HUMAN, RS27A_HUMAN, Q5RKT7_HUMAN, Q8WYN9_HUMAN, Q49A90_HUMAN, J3QTR3_HUMAN	ribosomal protein S27a(RPS27A)
GOTERM_BP_ALL	protein localization to membrane	77	15.3	2.5e-27	4.3	2.3e-25																			A2A3R6_HUMAN, D3DRJ5_HUMAN, A2A3R5_HUMAN, RS6_HUMAN, A2A3R7_HUMAN, Q96DV6_HUMAN	ribosomal protein S6(RPS6)
GOTERM_BP_ALL	cellular nitrogen compound catabolic process	64	12.7	6.1e-27	5.2	5.4e-25																			STML2_HUMAN, A0A087WYB4_HUMAN, F2Z2I8_HUMAN	stomatin like 2(STOML2)
GOTERM_CC_ALL	endomembrane system	226	44.8	1.2e-26	1.9	2.9e-25																			SURF4_HUMAN, B7Z1G8_HUMAN, Q5T8U7_HUMAN, B7Z7A8_HUMAN, Q5T8U5_HUMAN	surfeit 4(SURF4)
GOTERM_BP_ALL	secretion	115	22.8	1.3e-26	3	1.1e-24																			A0A7I2V2F0_HUMAN, Q05CK9_HUMAN, B7Z645_HUMAN, A0A7I2V4Z0_HUMAN, F6UXX1_HUMAN, Q59GL1_HUMAN, A0A7I2V309_HUMAN, HNRPQ_HUMAN, A0A7I2V5Q6_HUMAN, A0A7I2V2F2_HUMAN, A0A7I2YQV8_HUMAN, A0A7I2V346_HUMAN, A0A7I2V4J0_HUMAN, A0A7I2YQN2_HUMAN	synaptotagmin binding cytoplasmic RNA interacting protein(SYNCRIP)
GOTERM_CC_ALL	cell junction	90	17.9	1.3e-26	3.6	3e-25																			STX7_HUMAN	syntaxin 7(STX7)
GOTERM_BP_ALL	aromatic compound catabolic process	64	12.7	2.4e-26	5	2e-24																			V9GYF4_HUMAN, B0QY02_HUMAN, F8WAW7_HUMAN, B3KUF5_HUMAN, B3KUU1_HUMAN, H7BYN7_HUMAN, F8WB30_HUMAN, B0QY01_HUMAN, F8WE29_HUMAN, TOM1_HUMAN, V9GZ68_HUMAN, F8WBB0_HUMAN	target of myb1 membrane trafficking protein(TOM1)
GOTERM_BP_ALL	organic cyclic compound catabolic process	66	13.1	3.5e-26	4.8	3e-24																			E9PIQ2_HUMAN, B7Z5V5_HUMAN, E9PM74_HUMAN, E9PLI4_HUMAN, H0YD78_HUMAN, Q0P6H7_HUMAN, E9PI31_HUMAN, E9PJ94_HUMAN, TRI29_HUMAN, H0YF27_HUMAN, A0A024R3J1_HUMAN, E9PRL4_HUMAN, B7Z8U9_HUMAN, E9PPX1_HUMAN, E9PJD4_HUMAN	tripartite motif containing 29(TRIM29)
GOTERM_BP_ALL	cellular amide metabolic process	125	24.8	3.9e-26	2.7	3.2e-24																			Q4VY19_HUMAN, Q4VY20_HUMAN, V9HWD6_HUMAN, A0A0J9YWE8_HUMAN, A0A0J9YWZ2_HUMAN, 1433B_HUMAN, B5BU24_HUMAN	tyrosine 3-monooxygenase/tryptophan 5-monooxygenase activation protein beta(YWHAB)
GOTERM_CC_ALL	ribosomal subunit	41	8.1	4.2e-26	8.8	9.4e-25																			E7ESK7_HUMAN, E9PD24_HUMAN, E7EVZ2_HUMAN, E5RGE1_HUMAN, E5RIR4_HUMAN, B7Z2E6_HUMAN, E7EX29_HUMAN, D0PNI1_HUMAN, H0YB80_HUMAN, B0AZS6_HUMAN, 1433Z_HUMAN	tyrosine 3-monooxygenase/tryptophan 5-monooxygenase activation protein zeta(YWHAZ)
GOTERM_BP_ALL	nucleobase-containing compound catabolic process	59	11.7	5.4e-26	5.4	4.4e-24																			R4GNB0_HUMAN, D3DUG9_HUMAN, A6NJA2_HUMAN, J3QQT6_HUMAN, UBP14_HUMAN, J3KS55_HUMAN	ubiquitin specific peptidase 14(USP14)
GOTERM_CC_ALL	endopeptidase complex	29	5.8	1.3e-25	15.2	2.7e-24																			A0A7I2V5G8_HUMAN, A0A7P0TAY0_HUMAN, A0A7P0T8A3_HUMAN, TERA_HUMAN, A0A7P0TA22_HUMAN, V9HW80_HUMAN, A0A7P0Z4D1_HUMAN, Q96IF9_HUMAN, A0A7P0TBF1_HUMAN, A0A7P0T8Q4_HUMAN, A0A7I2V540_HUMAN, A0A7P0TAQ1_HUMAN, A0A7P0T8D3_HUMAN, C9JUP7_HUMAN, A0A7P0T946_HUMAN, A0A7P0T971_HUMAN, A0A7P0T8D6_HUMAN, A0A7P0T8Q5_HUMAN, A0A7I2YQJ0_HUMAN, A0A7I2V2Y2_HUMAN, Q9HAP1_HUMAN, A0A7P0T9X5_HUMAN, Q0IIN5_HUMAN, A0A7P0TAW3_…	valosin containing protein(VCP)
GOTERM_CC_ALL	intracellular organelle	446	88.5	1.3e-25	1.3	2.7e-24																			Q585T6_HUMAN, XDH_HUMAN	xanthine dehydrogenase(XDH)
GOTERM_BP_ALL	heterocycle catabolic process	62	12.3	1.7e-25	5	1.4e-23
GOTERM_CC_ALL	vacuolar part	70	13.9	2.1e-25	4.4	4.4e-24
GOTERM_BP_ALL	multi-organism process	170	33.7	2.4e-25	2.2	1.9e-23
GOTERM_BP_ALL	organic substance transport	161	31.9	3.7e-25	2.3	2.9e-23
GOTERM_CC_ALL	lysosome	76	15.1	7.3e-25	4	1.4e-23
GOTERM_CC_ALL	lytic vacuole	76	15.1	7.3e-25	4	1.4e-23
GOTERM_CC_ALL	intracellular ribonucleoprotein complex	84	16.7	1.2e-24	3.6	2.4e-23
GOTERM_MF_ALL	cadherin binding	52	10.3	1.8e-24	5.9	7.2e-22
GOTERM_CC_ALL	peptidase complex	32	6.3	2.2e-24	11.7	4.2e-23
GOTERM_CC_ALL	pigment granule	32	6.3	3e-24	11.6	5.4e-23
GOTERM_CC_ALL	melanosome	32	6.3	3e-24	11.6	5.4e-23
GOTERM_CC_ALL	ribonucleoprotein complex	87	17.3	3.1e-24	3.5	5.4e-23
GOTERM_CC_ALL	vacuole	80	15.9	3.4e-24	3.7	5.8e-23
GOTERM_BP_ALL	nitrogen compound transport	143	28.4	3.4e-24	2.4	2.6e-22
GOTERM_BP_ALL	cellular lipid catabolic process	44	8.7	3.8e-24	7.1	2.9e-22
GOTERM_BP_ALL	antigen processing and presentation of peptide antigen via MHC class I	31	6.2	5.5e-24	12	4.1e-22
GOTERM_BP_ALL	antigen processing and presentation of peptide antigen	40	7.9	7.5e-24	8	5.5e-22
GOTERM_BP_ALL	oxoacid metabolic process	93	18.5	1.7e-23	3.2	1.2e-21
GOTERM_MF_ALL	hydrolase activity	160	31.7	1.7e-23	2.2	5.2e-21
GOTERM_BP_ALL	oxidation-reduction process	62	12.3	1.7e-23	4.6	1.3e-21
GOTERM_BP_ALL	antigen processing and presentation of exogenous peptide antigen	38	7.5	1.8e-23	8.4	1.3e-21
GOTERM_BP_ALL	carboxylic acid metabolic process	87	17.3	3.6e-23	3.3	2.6e-21
GOTERM_MF_ALL	structural constituent of ribosome	40	7.9	4.2e-23	7.6	1e-20
GOTERM_BP_ALL	organic acid metabolic process	93	18.5	4.9e-23	3.1	3.4e-21
GOTERM_CC_ALL	ribosome	44	8.7	6.2e-23	6.7	1.1e-21
GOTERM_CC_ALL	macromolecular complex	255	50.6	8.1e-23	1.7	1.3e-21
GOTERM_BP_ALL	antigen processing and presentation of exogenous antigen	38	7.5	9.2e-23	8.1	6.3e-21
GOTERM_BP_ALL	cellular metabolic process	410	81.3	1.9e-22	1.3	1.3e-20
GOTERM_BP_ALL	response to organic substance	181	35.9	2.2e-22	2	1.4e-20
GOTERM_BP_ALL	antigen processing and presentation	42	8.3	3e-22	6.8	1.9e-20
GOTERM_BP_ALL	antigen processing and presentation of exogenous peptide antigen via MHC class I	27	5.4	4.8e-22	13.1	3.1e-20
GOTERM_BP_ALL	mRNA metabolic process	75	14.9	1.2e-21	3.6	8e-20
GOTERM_BP_ALL	antigen processing and presentation of exogenous peptide antigen via MHC class I, TAP-dependent	26	5.2	1.5e-21	13.5	9.6e-20
GOTERM_MF_ALL	small molecule binding	151	30	2.2e-21	2.2	4.5e-19
GOTERM_BP_ALL	cellular lipid metabolic process	89	17.7	5.1e-21	3	3.2e-19
GOTERM_CC_ALL	primary lysosome	33	6.5	1.3e-20	8.6	2e-19
GOTERM_CC_ALL	azurophil granule	33	6.5	1.3e-20	8.6	2e-19
GOTERM_BP_ALL	pre-replicative complex assembly	24	4.8	1.4e-20	14.3	8.6e-19
GOTERM_MF_ALL	cell adhesion molecule binding	59	11.7	4.8e-20	4.1	8.5e-18
GOTERM_BP_ALL	single-organism transport	171	33.9	6.5e-20	2	4e-18
GOTERM_BP_ALL	Wnt signaling pathway, planar cell polarity pathway	28	5.6	6.7e-20	10.4	4e-18
GOTERM_MF_ALL	structural molecule activity	72	14.3	9e-20	3.4	1.4e-17
GOTERM_BP_ALL	lipid catabolic process	47	9.3	9.6e-20	5.1	5.8e-18
GOTERM_BP_ALL	small molecule biosynthetic process	60	11.9	1e-19	4	6.2e-18
GOTERM_BP_ALL	peptide metabolic process	103	20.4	1.2e-19	2.6	7.3e-18
GOTERM_BP_ALL	lipid metabolic process	101	20	1.2e-19	2.6	7.3e-18
GOTERM_BP_ALL	leukocyte activation	97	19.2	1.3e-19	2.7	7.5e-18
GOTERM_BP_ALL	single-organism localization	176	34.9	1.6e-19	1.9	9.4e-18
GOTERM_BP_ALL	monocarboxylic acid metabolic process	64	12.7	1.8e-19	3.7	1e-17
GOTERM_BP_ALL	organonitrogen compound biosynthetic process	124	24.6	2.6e-19	2.3	1.5e-17
GOTERM_CC_ALL	whole membrane	112	22.2	2.8e-19	2.4	4.4e-18
GOTERM_CC_ALL	cytosolic small ribosomal subunit	20	4	2.9e-19	17.9	4.4e-18
GOTERM_BP_ALL	regulation of cellular amino acid metabolic process	23	4.6	2.9e-19	13.7	1.6e-17
GOTERM_BP_ALL	regulation of transcription from RNA polymerase II promoter in response to stress	28	5.6	3.1e-19	9.9	1.7e-17
GOTERM_CC_ALL	membrane-enclosed lumen	247	49	3.5e-19	1.6	5.1e-18
GOTERM_CC_ALL	intracellular organelle lumen	247	49	3.5e-19	1.6	5.1e-18
GOTERM_CC_ALL	organelle lumen	247	49	3.5e-19	1.6	5.1e-18
GOTERM_BP_ALL	regulation of hematopoietic stem cell differentiation	24	4.8	3.8e-19	12.6	2.1e-17
GOTERM_BP_ALL	metabolic process	418	82.9	4.2e-19	1.3	2.3e-17
GOTERM_BP_ALL	regulation of establishment of planar polarity	28	5.6	5.2e-19	9.7	2.8e-17
GOTERM_CC_ALL	proteasome accessory complex	16	3.2	7e-19	26.8	1e-17
GOTERM_BP_ALL	response to chemical	216	42.9	7.8e-19	1.7	4.1e-17
GOTERM_CC_ALL	proteasome regulatory particle	15	3	9.3e-19	30.2	1.3e-17
GOTERM_BP_ALL	regulation of transcription from RNA polymerase II promoter in response to hypoxia	24	4.8	1e-18	12.1	5.4e-17
GOTERM_BP_ALL	small molecule catabolic process	49	9.7	1.2e-18	4.6	6e-17
GOTERM_BP_ALL	regulation of DNA-templated transcription in response to stress	28	5.6	1.3e-18	9.4	6.9e-17
GOTERM_BP_ALL	cellular response to chemical stimulus	168	33.3	1.6e-18	1.9	8.4e-17
GOTERM_BP_ALL	organic substance metabolic process	408	81	1.7e-18	1.3	8.8e-17
GOTERM_BP_ALL	regulation of mRNA stability	34	6.7	4.8e-18	6.8	2.4e-16
GOTERM_BP_ALL	cellular component biogenesis	171	33.9	5.2e-18	1.9	2.6e-16
GOTERM_BP_ALL	morphogenesis of a polarized epithelium	30	6	7.8e-18	7.9	3.8e-16
GOTERM_BP_ALL	single-organism biosynthetic process	100	19.8	8.4e-18	2.5	4.1e-16
GOTERM_BP_ALL	cell activation	100	19.8	8.7e-18	2.5	4.2e-16
GOTERM_BP_ALL	primary metabolic process	397	78.8	9.6e-18	1.3	4.6e-16
GOTERM_BP_ALL	establishment of planar polarity	28	5.6	1.2e-17	8.6	5.8e-16
GOTERM_BP_ALL	establishment of tissue polarity	28	5.6	1.2e-17	8.6	5.8e-16
GOTERM_MF_ALL	oxidoreductase activity	68	13.5	1.4e-17	3.3	1.8e-15
GOTERM_MF_ALL	cofactor binding	40	7.9	1.5e-17	5.4	1.8e-15
GOTERM_BP_ALL	anaphase-promoting complex-dependent catabolic process	24	4.8	2e-17	10.7	9.4e-16
GOTERM_MF_ALL	nucleotide binding	127	25.2	2.4e-17	2.1	2.5e-15
GOTERM_MF_ALL	nucleoside phosphate binding	127	25.2	2.5e-17	2.1	2.5e-15
GOTERM_BP_ALL	regulation of cellular amine metabolic process	24	4.8	2.7e-17	10.6	1.2e-15
GOTERM_BP_ALL	regulation of biological quality	191	37.9	2.9e-17	1.7	1.3e-15
GOTERM_BP_ALL	regulation of RNA stability	34	6.7	3e-17	6.4	1.4e-15
GOTERM_CC_ALL	vacuolar lumen	31	6.2	4.8e-17	7.1	6.7e-16
GOTERM_MF_ALL	organic cyclic compound binding	263	52.2	5.1e-17	1.5	4.8e-15
GOTERM_BP_ALL	regulation of hematopoietic progenitor cell differentiation	24	4.8	7.7e-17	10.2	3.5e-15
GOTERM_BP_ALL	cellular response to hypoxia	34	6.7	8.3e-17	6.2	3.7e-15
GOTERM_BP_ALL	ribonucleoprotein complex biogenesis	54	10.7	8.4e-17	3.8	3.7e-15
GOTERM_BP_ALL	lipid oxidation	26	5.2	9.4e-17	8.9	4.1e-15
GOTERM_CC_ALL	cytosolic large ribosomal subunit	20	4	1.2e-16	13.6	1.6e-15
GOTERM_BP_ALL	non-canonical Wnt signaling pathway	29	5.8	1.9e-16	7.4	8.1e-15
GOTERM_MF_ALL	anion binding	152	30.2	2e-16	1.9	1.7e-14
GOTERM_BP_ALL	biosynthetic process	270	53.6	2.5e-16	1.5	1.1e-14
GOTERM_MF_ALL	heterocyclic compound binding	259	51.4	2.7e-16	1.5	2.2e-14
GOTERM_BP_ALL	fatty acid oxidation	25	5	2.9e-16	9	1.2e-14
GOTERM_BP_ALL	cellular response to decreased oxygen levels	34	6.7	3.3e-16	5.9	1.4e-14
GOTERM_BP_ALL	cofactor metabolic process	51	10.1	4.9e-16	3.9	2e-14
GOTERM_BP_ALL	cellular response to oxygen levels	35	6.9	5.4e-16	5.7	2.3e-14
GOTERM_BP_ALL	interleukin-1-mediated signaling pathway	24	4.8	8e-16	9.3	3.3e-14
GOTERM_CC_ALL	small ribosomal subunit	21	4.2	9.6e-16	11.4	1.3e-14
GOTERM_BP_ALL	cellular response to organic substance	142	28.2	1.2e-15	1.9	5.1e-14
GOTERM_BP_ALL	phosphorus metabolic process	164	32.5	1.3e-15	1.8	5.1e-14
GOTERM_BP_ALL	cellular macromolecular complex assembly	86	17.1	1.5e-15	2.6	5.9e-14
GOTERM_BP_ALL	SCF-dependent proteasomal ubiquitin-dependent protein catabolic process	23	4.6	1.7e-15	9.5	7e-14
GOTERM_BP_ALL	organophosphate metabolic process	82	16.3	2.4e-15	2.6	9.7e-14
GOTERM_BP_ALL	organic substance biosynthetic process	264	52.4	2.5e-15	1.5	1e-13
GOTERM_MF_ALL	coenzyme binding	32	6.3	3.1e-15	5.9	2.4e-13
GOTERM_BP_ALL	organic hydroxy compound metabolic process	51	10.1	5e-15	3.6	2e-13
GOTERM_CC_ALL	peroxisome	27	5.4	5.1e-15	7.2	6.6e-14
GOTERM_CC_ALL	microbody	27	5.4	5.1e-15	7.2	6.6e-14
GOTERM_BP_ALL	Fc receptor signaling pathway	34	6.7	5.5e-15	5.4	2.1e-13
GOTERM_CC_ALL	protein complex	151	30	6.5e-15	1.9	8.3e-14
GOTERM_MF_ALL	nucleoside-triphosphatase activity	70	13.9	6.8e-15	2.8	4.9e-13
GOTERM_BP_ALL	regulation of stem cell differentiation	25	5	6.9e-15	7.9	2.7e-13
GOTERM_BP_ALL	amide biosynthetic process	90	17.9	7e-15	2.4	2.7e-13
GOTERM_BP_ALL	macromolecular complex assembly	108	21.4	1e-14	2.2	3.9e-13
GOTERM_BP_ALL	coenzyme metabolic process	43	8.5	1.3e-14	4.1	4.8e-13
GOTERM_MF_ALL	pyrophosphatase activity	72	14.3	1.4e-14	2.7	9.7e-13
GOTERM_CC_ALL	bounding membrane of organelle	116	23	1.5e-14	2.1	1.8e-13
GOTERM_BP_ALL	fatty acid beta-oxidation	20	4	1.5e-14	10.8	5.6e-13
GOTERM_MF_ALL	hydrolase activity, acting on acid anhydrides, in phosphorus-containing anhydrides	72	14.3	1.6e-14	2.7	9.7e-13
GOTERM_MF_ALL	hydrolase activity, acting on acid anhydrides	72	14.3	1.6e-14	2.7	9.7e-13
GOTERM_BP_ALL	cellular amine metabolic process	26	5.2	1.6e-14	7.3	6e-13
GOTERM_BP_ALL	protein catabolic process	71	14.1	2.3e-14	2.7	8.7e-13
GOTERM_BP_ALL	fatty acid metabolic process	44	8.7	2.7e-14	4	1e-12
GOTERM_BP_ALL	positive regulation of canonical Wnt signaling pathway	27	5.4	3.5e-14	6.7	1.3e-12
GOTERM_BP_ALL	G2/M transition of mitotic cell cycle	34	6.7	5.3e-14	5	1.9e-12
GOTERM_BP_ALL	amine metabolic process	26	5.2	6e-14	6.9	2.2e-12
GOTERM_BP_ALL	cell cycle G2/M phase transition	35	6.9	6.2e-14	4.8	2.2e-12
GOTERM_BP_ALL	regulation of morphogenesis of an epithelium	29	5.8	6.2e-14	6	2.2e-12
GOTERM_BP_ALL	phosphate-containing compound metabolic process	156	31	6.3e-14	1.8	2.3e-12
GOTERM_BP_ALL	peptide biosynthetic process	84	16.7	6.6e-14	2.4	2.3e-12
GOTERM_BP_ALL	negative regulation of G2/M transition of mitotic cell cycle	23	4.6	6.8e-14	8.1	2.4e-12
GOTERM_BP_ALL	fatty acid catabolic process	23	4.6	6.8e-14	8.1	2.4e-12
GOTERM_CC_ALL	mitochondrion	97	19.2	6.9e-14	2.2	8.5e-13
GOTERM_BP_ALL	nitrogen compound metabolic process	297	58.9	7.9e-14	1.4	2.8e-12
GOTERM_BP_ALL	regulation of catabolic process	67	13.3	9.2e-14	2.8	3.2e-12
GOTERM_BP_ALL	negative regulation of cell cycle G2/M phase transition	23	4.6	1e-13	8	3.4e-12
GOTERM_BP_ALL	organic hydroxy compound biosynthetic process	32	6.3	1.3e-13	5.2	4.5e-12
GOTERM_BP_ALL	single-organism cellular process	391	77.6	1.4e-13	1.2	4.9e-12
GOTERM_BP_ALL	regulation of cell cycle G2/M phase transition	31	6.2	1.4e-13	5.4	4.9e-12
GOTERM_BP_ALL	ribosome biogenesis	38	7.5	1.5e-13	4.3	4.9e-12
GOTERM_BP_ALL	alcohol metabolic process	38	7.5	1.5e-13	4.3	4.9e-12
GOTERM_BP_ALL	membrane organization	78	15.5	1.5e-13	2.5	5.1e-12
GOTERM_BP_ALL	translation	82	16.3	1.6e-13	2.4	5.3e-12
GOTERM_BP_ALL	cellular protein catabolic process	62	12.3	1.7e-13	2.9	5.7e-12
GOTERM_CC_ALL	catalytic complex	87	17.3	1.8e-13	2.3	2.2e-12
GOTERM_BP_ALL	organonitrogen compound catabolic process	42	8.3	1.8e-13	3.9	6e-12
GOTERM_BP_ALL	NIK/NF-kappaB signaling	28	5.6	2.2e-13	5.9	7.3e-12
GOTERM_BP_ALL	regulation of G2/M transition of mitotic cell cycle	30	6	2.5e-13	5.4	8.1e-12
GOTERM_CC_ALL	membrane	335	66.5	3e-13	1.3	3.6e-12
GOTERM_BP_ALL	stimulatory C-type lectin receptor signaling pathway	23	4.6	3e-13	7.6	9.7e-12
GOTERM_CC_ALL	vacuolar membrane	44	8.7	3.8e-13	3.7	4.5e-12
GOTERM_BP_ALL	cellular response to cytokine stimulus	75	14.9	5e-13	2.5	1.6e-11
GOTERM_BP_ALL	monocarboxylic acid catabolic process	24	4.8	5.1e-13	7	1.6e-11
GOTERM_CC_ALL	lytic vacuole membrane	41	8.1	5.5e-13	3.9	6.3e-12
GOTERM_CC_ALL	lysosomal membrane	41	8.1	5.5e-13	3.9	6.3e-12
GOTERM_BP_ALL	response to hypoxia	39	7.7	5.6e-13	4	1.8e-11
GOTERM_BP_ALL	organic acid catabolic process	33	6.5	5.6e-13	4.8	1.8e-11
GOTERM_BP_ALL	carboxylic acid catabolic process	33	6.5	5.6e-13	4.8	1.8e-11
GOTERM_BP_ALL	alcohol biosynthetic process	24	4.8	6e-13	6.9	1.9e-11
GOTERM_MF_ALL	ATPase activity	48	9.5	6.4e-13	3.4	3.7e-11
GOTERM_BP_ALL	positive regulation of Wnt signaling pathway	28	5.6	7.1e-13	5.7	2.2e-11
GOTERM_CC_ALL	azurophil granule lumen	20	4	7.7e-13	8.8	8.8e-12
GOTERM_BP_ALL	regulation of organ morphogenesis	32	6.3	8.3e-13	4.9	2.5e-11
GOTERM_MF_ALL	identical protein binding	114	22.6	9.8e-13	2	5.5e-11
GOTERM_CC_ALL	organelle membrane	139	27.6	9.9e-13	1.8	1.1e-11
GOTERM_CC_ALL	proteasome regulatory particle, base subcomplex	9	1.8	1.2e-12	40.2	1.3e-11
GOTERM_BP_ALL	response to cytokine	78	15.5	1.3e-12	2.4	4e-11
GOTERM_MF_ALL	protein binding involved in protein folding	15	3	1.3e-12	13.7	7.2e-11
GOTERM_BP_ALL	macromolecular complex subunit organization	116	23	1.4e-12	1.9	4.3e-11
GOTERM_BP_ALL	protein folding	31	6.2	1.5e-12	4.9	4.5e-11
GOTERM_MF_ALL	protein binding	440	87.3	1.5e-12	1.2	7.6e-11
GOTERM_CC_ALL	endoplasmic reticulum	104	20.6	1.6e-12	2	1.8e-11
GOTERM_BP_ALL	response to decreased oxygen levels	39	7.7	1.8e-12	3.9	5.5e-11
GOTERM_BP_ALL	rRNA processing	32	6.3	1.9e-12	4.7	5.5e-11
GOTERM_BP_ALL	regulation of cellular catabolic process	56	11.1	2.3e-12	2.9	7e-11
GOTERM_BP_ALL	cellular biosynthetic process	252	50	2.4e-12	1.4	7.2e-11
GOTERM_BP_ALL	cellular response to stress	111	22	2.9e-12	2	8.7e-11
GOTERM_BP_ALL	response to oxygen levels	40	7.9	3.1e-12	3.7	8.9e-11
GOTERM_BP_ALL	cellular component assembly	145	28.8	4.3e-12	1.7	1.3e-10
GOTERM_BP_ALL	protein metabolic process	245	48.6	5.7e-12	1.4	1.6e-10
GOTERM_BP_ALL	tumor necrosis factor-mediated signaling pathway	25	5	6.1e-12	5.9	1.8e-10
GOTERM_CC_ALL	cell	493	97.8	6.1e-12	1.1	6.5e-11
GOTERM_CC_ALL	cell part	493	97.8	6.1e-12	1.1	6.5e-11
GOTERM_BP_ALL	cellular component organization or biogenesis	262	52	7.2e-12	1.4	2.1e-10
GOTERM_BP_ALL	proteolysis	103	20.4	7.6e-12	2	2.2e-10
GOTERM_BP_ALL	pyridine-containing compound metabolic process	25	5	7.9e-12	5.8	2.2e-10
GOTERM_BP_ALL	regulation of cellular ketone metabolic process	27	5.4	1e-11	5.3	2.9e-10
GOTERM_BP_ALL	lipid biosynthetic process	55	10.9	1e-11	2.8	2.9e-10
GOTERM_BP_ALL	lipid modification	31	6.2	1.2e-11	4.5	3.3e-10
GOTERM_BP_ALL	rRNA metabolic process	33	6.5	1.2e-11	4.2	3.4e-10
GOTERM_BP_ALL	proteasome-mediated ubiquitin-dependent protein catabolic process	41	8.1	1.2e-11	3.5	3.4e-10
GOTERM_BP_ALL	Fc-epsilon receptor signaling pathway	25	5	1.3e-11	5.7	3.6e-10
GOTERM_CC_ALL	nuclear outer membrane-endoplasmic reticulum membrane network	71	14.1	1.4e-11	2.4	1.5e-10
GOTERM_BP_ALL	pyridine nucleotide metabolic process	24	4.8	2.2e-11	5.8	6e-10
GOTERM_BP_ALL	nicotinamide nucleotide metabolic process	24	4.8	2.2e-11	5.8	6e-10
GOTERM_BP_ALL	response to unfolded protein	26	5.2	2.3e-11	5.3	6.2e-10
GOTERM_MF_ALL	unfolded protein binding	22	4.4	2.4e-11	6.5	1.2e-09
GOTERM_CC_ALL	peroxisomal matrix	15	3	2.8e-11	11.4	2.8e-10
GOTERM_CC_ALL	microbody lumen	15	3	2.8e-11	11.4	2.8e-10
GOTERM_CC_ALL	lysosomal lumen	19	3.8	3.1e-11	7.8	3.1e-10
GOTERM_BP_ALL	cellular protein metabolic process	224	44.4	3.3e-11	1.4	8.8e-10
GOTERM_BP_ALL	protein deubiquitination	32	6.3	3.5e-11	4.2	9.5e-10
GOTERM_BP_ALL	cellular ketone metabolic process	31	6.2	4.7e-11	4.3	1.2e-09
GOTERM_BP_ALL	DNA-dependent DNA replication	27	5.4	5.3e-11	4.9	1.4e-09
GOTERM_BP_ALL	hematopoietic progenitor cell differentiation	25	5	6.2e-11	5.3	1.7e-09
GOTERM_CC_ALL	secretory granule membrane	32	6.3	6.3e-11	4.1	6.3e-10
GOTERM_BP_ALL	monosaccharide biosynthetic process	18	3.6	6.4e-11	8.1	1.7e-09
GOTERM_BP_ALL	post-translational protein modification	35	6.9	6.8e-11	3.8	1.8e-09
GOTERM_CC_ALL	large ribosomal subunit	20	4	7e-11	6.9	6.9e-10
GOTERM_BP_ALL	carbohydrate derivative metabolic process	76	15.1	7.2e-11	2.2	1.9e-09
GOTERM_BP_ALL	ribonucleoprotein complex assembly	31	6.2	7.2e-11	4.2	1.9e-09
GOTERM_CC_ALL	vesicle membrane	55	10.9	7.7e-11	2.7	7.5e-10
GOTERM_BP_ALL	cellular response to interleukin-1	25	5	7.8e-11	5.2	2e-09
GOTERM_BP_ALL	ribonucleoprotein complex subunit organization	32	6.3	8.2e-11	4.1	2.1e-09
GOTERM_BP_ALL	interleukin-12-mediated signaling pathway	14	2.8	9.6e-11	11.7	2.5e-09
GOTERM_BP_ALL	nucleobase-containing small molecule metabolic process	53	10.5	9.8e-11	2.7	2.5e-09
GOTERM_CC_ALL	synapse	77	15.3	1.1e-10	2.2	1e-09
GOTERM_CC_ALL	endoplasmic reticulum membrane	68	13.5	1.1e-10	2.3	1.1e-09
GOTERM_MF_ALL	macromolecular complex binding	79	15.7	1.3e-10	2.2	5.9e-09
GOTERM_BP_ALL	carbohydrate metabolic process	49	9.7	1.5e-10	2.8	3.7e-09
GOTERM_BP_ALL	proteasomal protein catabolic process	41	8.1	1.5e-10	3.2	3.7e-09
GOTERM_BP_ALL	steroid metabolic process	33	6.5	1.7e-10	3.8	4.2e-09
GOTERM_BP_ALL	protein modification by small protein removal	32	6.3	1.7e-10	4	4.2e-09
GOTERM_BP_ALL	cellular response to interleukin-12	14	2.8	1.7e-10	11.3	4.3e-09
GOTERM_BP_ALL	oxidoreduction coenzyme metabolic process	24	4.8	1.9e-10	5.3	4.8e-09
GOTERM_BP_ALL	nucleotide metabolic process	50	9.9	1.9e-10	2.8	4.8e-09
GOTERM_BP_ALL	regulation of protein catabolic process	37	7.3	2.1e-10	3.5	5.1e-09
GOTERM_BP_ALL	proteolysis involved in cellular protein catabolic process	53	10.5	2.2e-10	2.7	5.5e-09
GOTERM_BP_ALL	response to interleukin-12	14	2.8	2.3e-10	11	5.6e-09
GOTERM_BP_ALL	response to topologically incorrect protein	26	5.2	2.4e-10	4.8	5.9e-09
GOTERM_BP_ALL	single-organism carbohydrate metabolic process	41	8.1	2.5e-10	3.2	6.1e-09
GOTERM_CC_ALL	cytoplasmic vesicle membrane	53	10.5	2.6e-10	2.7	2.4e-09
GOTERM_BP_ALL	nucleoside phosphate metabolic process	50	9.9	3.1e-10	2.7	7.5e-09
GOTERM_CC_ALL	membrane protein complex	51	10.1	3.3e-10	2.7	3e-09
GOTERM_BP_ALL	cytoplasmic translational initiation	13	2.6	3.4e-10	12.2	8.1e-09
GOTERM_BP_ALL	steroid biosynthetic process	24	4.8	4.1e-10	5.1	9.9e-09
GOTERM_BP_ALL	stem cell differentiation	29	5.8	4.2e-10	4.2	9.9e-09
GOTERM_BP_ALL	organic cyclic compound metabolic process	249	49.4	4.6e-10	1.4	1.1e-08
GOTERM_BP_ALL	response to abiotic stimulus	70	13.9	4.6e-10	2.2	1.1e-08
GOTERM_BP_ALL	single-organism membrane organization	57	11.3	6.2e-10	2.5	1.5e-08
GOTERM_BP_ALL	ubiquitin-dependent protein catabolic process	48	9.5	7.1e-10	2.7	1.7e-08
GOTERM_BP_ALL	cellular nitrogen compound metabolic process	270	53.6	8.3e-10	1.3	1.9e-08
GOTERM_BP_ALL	ncRNA processing	37	7.3	9.4e-10	3.3	2.2e-08
GOTERM_CC_ALL	endoplasmic reticulum part	76	15.1	9.7e-10	2.1	8.9e-09
GOTERM_BP_ALL	modification-dependent protein catabolic process	48	9.5	9.9e-10	2.7	2.3e-08
GOTERM_BP_ALL	response to stimulus	316	62.7	1.2e-09	1.3	2.7e-08
GOTERM_BP_ALL	T cell receptor signaling pathway	25	5	1.4e-09	4.6	3.2e-08
GOTERM_MF_ALL	carbohydrate derivative binding	110	21.8	1.6e-09	1.8	7e-08
GOTERM_BP_ALL	negative regulation of canonical Wnt signaling pathway	24	4.8	1.6e-09	4.7	3.6e-08
GOTERM_BP_ALL	membrane lipid catabolic process	12	2.4	1.6e-09	12.4	3.6e-08
GOTERM_BP_ALL	modification-dependent macromolecule catabolic process	48	9.5	1.6e-09	2.7	3.7e-08
GOTERM_BP_ALL	response to interleukin-1	25	5	1.7e-09	4.5	3.8e-08
GOTERM_MF_ALL	purine nucleotide binding	97	19.2	1.9e-09	1.9	8.5e-08
GOTERM_BP_ALL	ribose phosphate metabolic process	43	8.5	2e-09	2.9	4.4e-08
GOTERM_MF_ALL	ribonucleotide binding	97	19.2	2.1e-09	1.9	9.1e-08
GOTERM_BP_ALL	cellular response to unfolded protein	21	4.2	2.2e-09	5.4	5e-08
GOTERM_MF_ALL	acetyl-CoA C-acyltransferase activity	7	1.4	2.3e-09	37.5	9.6e-08
GOTERM_CC_ALL	peroxisomal part	18	3.6	2.4e-09	6.5	2.1e-08
GOTERM_CC_ALL	microbody part	18	3.6	2.4e-09	6.5	2.1e-08
GOTERM_BP_ALL	cytokine-mediated signaling pathway	53	10.5	3.5e-09	2.5	7.7e-08
GOTERM_BP_ALL	response to stress	174	34.5	3.5e-09	1.5	7.7e-08
GOTERM_BP_ALL	sulfur compound metabolic process	35	6.9	4e-09	3.2	8.7e-08
GOTERM_BP_ALL	mitotic cell cycle phase transition	43	8.5	4.5e-09	2.8	1e-07
GOTERM_BP_ALL	DNA replication	30	6	4.7e-09	3.6	1e-07
GOTERM_BP_ALL	Wnt signaling pathway	40	7.9	4.9e-09	2.9	1.1e-07
GOTERM_BP_ALL	epithelium development	72	14.3	5e-09	2.1	1.1e-07
GOTERM_BP_ALL	cell death	106	21	5.4e-09	1.8	1.2e-07
GOTERM_BP_ALL	sphingolipid catabolic process	11	2.2	5.4e-09	13.1	1.2e-07
GOTERM_BP_ALL	cell-cell signaling by wnt	40	7.9	5.5e-09	2.9	1.2e-07
GOTERM_BP_ALL	negative regulation of Wnt signaling pathway	25	5	5.9e-09	4.2	1.3e-07
GOTERM_BP_ALL	generation of precursor metabolites and energy	38	7.5	5.9e-09	3	1.3e-07
GOTERM_CC_ALL	cytosolic proteasome complex	7	1.4	6.1e-09	35.2	5.4e-08
GOTERM_BP_ALL	response to tumor necrosis factor	30	6	6.3e-09	3.6	1.3e-07
GOTERM_MF_ALL	ribonucleoprotein complex binding	21	4.2	6.3e-09	5.1	2.5e-07
GOTERM_BP_ALL	regulation of cell death	88	17.5	7.9e-09	1.9	1.7e-07
GOTERM_BP_ALL	regulation of cellular protein catabolic process	26	5.2	8.5e-09	4	1.8e-07
GOTERM_CC_ALL	membrane region	34	6.7	8.6e-09	3.2	7.6e-08
GOTERM_BP_ALL	ribosome assembly	14	2.8	9e-09	8.4	1.9e-07
GOTERM_BP_ALL	regulation of mitotic cell cycle phase transition	37	7.3	9.6e-09	3	2e-07
GOTERM_BP_ALL	homeostatic process	92	18.3	9.7e-09	1.8	2e-07
GOTERM_BP_ALL	single-organism cellular localization	60	11.9	1.1e-08	2.2	2.3e-07
GOTERM_BP_ALL	regulation of mitotic cell cycle	46	9.1	1.1e-08	2.6	2.3e-07
GOTERM_MF_ALL	purine ribonucleotide binding	94	18.7	1.2e-08	1.8	4.7e-07
GOTERM_BP_ALL	cellular response to tumor necrosis factor	28	5.6	1.4e-08	3.7	2.8e-07
GOTERM_BP_ALL	regulation of programmed cell death	82	16.3	1.4e-08	1.9	2.8e-07
GOTERM_BP_ALL	ncRNA metabolic process	43	8.5	1.4e-08	2.7	2.9e-07
GOTERM_BP_ALL	regulation of cell cycle process	52	10.3	1.4e-08	2.4	2.9e-07
GOTERM_MF_ALL	purine ribonucleoside triphosphate binding	92	18.3	1.6e-08	1.8	5.9e-07
GOTERM_BP_ALL	negative regulation of cell cycle process	32	6.3	1.7e-08	3.3	3.4e-07
GOTERM_CC_ALL	perinuclear region of cytoplasm	48	9.5	1.7e-08	2.5	1.5e-07
GOTERM_BP_ALL	cellular response to topologically incorrect protein	21	4.2	1.9e-08	4.8	3.8e-07
GOTERM_BP_ALL	positive regulation of cellular component organization	74	14.7	1.9e-08	2	3.9e-07
GOTERM_BP_ALL	programmed cell death	99	19.6	2e-08	1.8	4e-07
GOTERM_BP_ALL	sphingolipid metabolic process	21	4.2	2.1e-08	4.7	4.1e-07
GOTERM_BP_ALL	cell cycle phase transition	44	8.7	2.2e-08	2.6	4.5e-07
GOTERM_MF_ALL	C-acyltransferase activity	9	1.8	2.2e-08	16.9	8.1e-07
GOTERM_BP_ALL	carbohydrate catabolic process	23	4.6	2.6e-08	4.3	5.2e-07
GOTERM_BP_ALL	single-organism carbohydrate catabolic process	20	4	2.8e-08	4.9	5.5e-07
GOTERM_BP_ALL	regulation of cell cycle phase transition	38	7.5	3e-08	2.8	5.9e-07
GOTERM_MF_ALL	NAD binding	13	2.6	3.2e-08	8.4	1.1e-06
GOTERM_BP_ALL	carbohydrate biosynthetic process	24	4.8	3.2e-08	4	6.3e-07
GOTERM_BP_ALL	mitotic cell cycle process	55	10.9	3.5e-08	2.3	6.9e-07
GOTERM_MF_ALL	oxidoreductase activity, acting on a sulfur group of donors	13	2.6	3.9e-08	8.3	1.3e-06
GOTERM_BP_ALL	protein stabilization	22	4.4	4.1e-08	4.3	8e-07
GOTERM_BP_ALL	organic cyclic compound biosynthetic process	174	34.5	4.1e-08	1.4	8.1e-07
GOTERM_BP_ALL	cellular component organization	241	47.8	4.2e-08	1.3	8.1e-07
GOTERM_BP_ALL	negative regulation of mitotic cell cycle phase transition	26	5.2	4.4e-08	3.7	8.6e-07
GOTERM_BP_ALL	monosaccharide metabolic process	27	5.4	5.1e-08	3.6	9.7e-07
GOTERM_BP_ALL	membrane lipid metabolic process	23	4.6	5.5e-08	4.1	1.1e-06
GOTERM_BP_ALL	regulation of canonical Wnt signaling pathway	28	5.6	5.6e-08	3.4	1.1e-06
GOTERM_CC_ALL	membrane raft	29	5.8	5.6e-08	3.3	4.8e-07
GOTERM_CC_ALL	membrane microdomain	29	5.8	5.6e-08	3.3	4.8e-07
GOTERM_BP_ALL	regulation of apoptotic process	79	15.7	5.8e-08	1.9	1.1e-06
GOTERM_BP_ALL	purine nucleotide metabolic process	39	7.7	6.5e-08	2.7	1.2e-06
GOTERM_CC_ALL	mitochondrial part	60	11.9	7.4e-08	2.1	6.2e-07
GOTERM_MF_ALL	oxidoreductase activity, acting on CH-OH group of donors	19	3.8	7.4e-08	4.9	2.5e-06
GOTERM_MF_ALL	proteasome-activating ATPase activity	6	1.2	7.6e-08	37.5	2.5e-06
GOTERM_MF_ALL	oxidoreductase activity, acting on the CH-OH group of donors, NAD or NADP as acceptor	18	3.6	8.1e-08	5.1	2.5e-06
GOTERM_BP_ALL	thioester metabolic process	16	3.2	8.1e-08	5.9	1.5e-06
GOTERM_BP_ALL	acyl-CoA metabolic process	16	3.2	8.1e-08	5.9	1.5e-06
GOTERM_BP_ALL	organelle organization	161	31.9	8.3e-08	1.5	1.6e-06
GOTERM_BP_ALL	NADH metabolic process	11	2.2	9e-08	10.1	1.7e-06
GOTERM_CC_ALL	chaperonin-containing T-complex	7	1.4	9.4e-08	25.6	7.8e-07
GOTERM_CC_ALL	chaperone complex	10	2	1e-07	11.8	8.2e-07
GOTERM_BP_ALL	canonical Wnt signaling pathway	29	5.8	1.2e-07	3.2	2.2e-06
GOTERM_BP_ALL	tissue development	95	18.8	1.2e-07	1.7	2.2e-06
GOTERM_BP_ALL	negative regulation of cell cycle phase transition	26	5.2	1.2e-07	3.5	2.3e-06
GOTERM_BP_ALL	regulation of cellular localization	55	10.9	1.3e-07	2.2	2.4e-06
GOTERM_BP_ALL	negative regulation of biological process	218	43.3	1.3e-07	1.3	2.4e-06
GOTERM_BP_ALL	protein-DNA complex assembly	27	5.4	1.4e-07	3.4	2.6e-06
GOTERM_BP_ALL	purine-containing compound metabolic process	40	7.9	1.5e-07	2.6	2.7e-06
GOTERM_BP_ALL	regulation of Wnt signaling pathway	31	6.2	1.5e-07	3	2.8e-06
GOTERM_BP_ALL	regulation of apoptotic signaling pathway	32	6.3	1.6e-07	3	2.9e-06
GOTERM_BP_ALL	posttranscriptional regulation of gene expression	63	12.5	1.8e-07	2	3.3e-06
GOTERM_BP_ALL	secondary alcohol biosynthetic process	12	2.4	1.9e-07	8.2	3.4e-06
GOTERM_BP_ALL	cholesterol biosynthetic process	12	2.4	1.9e-07	8.2	3.4e-06
GOTERM_BP_ALL	regulation of proteolysis involved in cellular protein catabolic process	22	4.4	2.1e-07	3.9	3.8e-06
GOTERM_BP_ALL	cellular process	481	95.4	2.1e-07	1.1	3.8e-06
GOTERM_BP_ALL	endoplasmic reticulum unfolded protein response	17	3.4	2.1e-07	5.1	3.8e-06
GOTERM_BP_ALL	cellular aldehyde metabolic process	14	2.8	2.4e-07	6.4	4.3e-06
GOTERM_BP_ALL	endomembrane system organization	46	9.1	2.6e-07	2.3	4.5e-06
GOTERM_BP_ALL	mitotic cell cycle	58	11.5	2.6e-07	2.1	4.6e-06
GOTERM_BP_ALL	response to inorganic substance	39	7.7	2.7e-07	2.5	4.8e-06
GOTERM_BP_ALL	substantia nigra development	11	2.2	2.7e-07	9	4.8e-06
GOTERM_BP_ALL	purine ribonucleotide metabolic process	37	7.3	2.8e-07	2.6	4.8e-06
GOTERM_BP_ALL	response to endoplasmic reticulum stress	26	5.2	3e-07	3.3	5.3e-06
GOTERM_MF_ALL	enzyme binding	96	19	3.1e-07	1.7	9.4e-06
GOTERM_BP_ALL	protein polyubiquitination	28	5.6	3.2e-07	3.2	5.6e-06
GOTERM_BP_ALL	cholesterol metabolic process	17	3.4	3.6e-07	4.9	6.2e-06
GOTERM_BP_ALL	positive regulation of cellular protein localization	29	5.8	3.8e-07	3	6.6e-06
GOTERM_BP_ALL	transmembrane transport	74	14.7	4.1e-07	1.8	7e-06
GOTERM_BP_ALL	cell surface receptor signaling pathway involved in cell-cell signaling	40	7.9	4.1e-07	2.5	7e-06
GOTERM_BP_ALL	regulation of cellular protein localization	39	7.7	4.1e-07	2.5	7e-06
GOTERM_BP_ALL	positive regulation of establishment of protein localization	29	5.8	4.2e-07	3	7.2e-06
GOTERM_BP_ALL	purine ribonucleoside triphosphate metabolic process	28	5.6	5e-07	3.1	8.5e-06
GOTERM_BP_ALL	regulation of protein stability	26	5.2	5.2e-07	3.3	8.8e-06
GOTERM_BP_ALL	DNA metabolic process	59	11.7	5.3e-07	2	9e-06
GOTERM_BP_ALL	secondary alcohol metabolic process	17	3.4	5.4e-07	4.8	9e-06
GOTERM_BP_ALL	sterol biosynthetic process	12	2.4	5.4e-07	7.4	9.1e-06
GOTERM_BP_ALL	ceramide catabolic process	8	1.6	5.5e-07	15	9.2e-06
GOTERM_BP_ALL	NAD metabolic process	13	2.6	5.8e-07	6.6	9.7e-06
GOTERM_BP_ALL	positive regulation of signaling	86	17.1	5.8e-07	1.7	9.7e-06
GOTERM_BP_ALL	ribonucleotide metabolic process	37	7.3	5.8e-07	2.5	9.7e-06
GOTERM_BP_ALL	ceramide metabolic process	15	3	5.9e-07	5.5	9.7e-06
GOTERM_MF_ALL	ubiquitin protein ligase binding	26	5.2	6.1e-07	3.2	1.8e-05
GOTERM_BP_ALL	purine nucleoside triphosphate metabolic process	28	5.6	6.6e-07	3	1.1e-05
GOTERM_BP_ALL	gluconeogenesis	13	2.6	6.7e-07	6.5	1.1e-05
GOTERM_CC_ALL	proteasome core complex	8	1.6	6.8e-07	14.6	5.6e-06
GOTERM_CC_ALL	polysome	12	2.4	7.2e-07	7.2	5.8e-06
GOTERM_CC_ALL	tertiary granule	18	3.6	7.2e-07	4.4	5.8e-06
GOTERM_BP_ALL	ribonucleoside triphosphate metabolic process	28	5.6	7.3e-07	3	1.2e-05
GOTERM_BP_ALL	acetyl-CoA metabolic process	9	1.8	7.5e-07	11.4	1.2e-05
GOTERM_MF_ALL	threonine-type endopeptidase activity	7	1.4	8.6e-07	18.8	2.4e-05
GOTERM_MF_ALL	threonine-type peptidase activity	7	1.4	8.6e-07	18.8	2.4e-05
GOTERM_BP_ALL	cell cycle process	71	14.1	8.7e-07	1.8	1.4e-05
GOTERM_BP_ALL	apoptotic signaling pathway	39	7.7	9e-07	2.4	1.5e-05
GOTERM_BP_ALL	pyruvate metabolic process	15	3	9.2e-07	5.3	1.5e-05
GOTERM_MF_ALL	calcium-dependent protein binding	14	2.8	9.3e-07	5.7	2.6e-05
GOTERM_BP_ALL	positive regulation of signal transduction	79	15.7	9.5e-07	1.8	1.5e-05
GOTERM_BP_ALL	regulation of anatomical structure morphogenesis	60	11.9	9.8e-07	2	1.6e-05
GOTERM_CC_ALL	nucleus	261	51.8	1e-06	1.3	8e-06
GOTERM_BP_ALL	purine ribonucleoside monophosphate metabolic process	28	5.6	1e-06	3	1.6e-05
GOTERM_BP_ALL	purine nucleoside monophosphate metabolic process	28	5.6	1e-06	3	1.6e-05
GOTERM_BP_ALL	hexose biosynthetic process	13	2.6	1e-06	6.2	1.6e-05
GOTERM_BP_ALL	fatty acid beta-oxidation using acyl-CoA oxidase	7	1.4	1.1e-06	18.4	1.7e-05
GOTERM_CC_ALL	polysomal ribosome	9	1.8	1.1e-06	11	8.6e-06
GOTERM_BP_ALL	proteasomal ubiquitin-independent protein catabolic process	8	1.6	1.1e-06	13.7	1.7e-05
GOTERM_BP_ALL	protein-DNA complex subunit organization	28	5.6	1.1e-06	3	1.8e-05
GOTERM_BP_ALL	negative regulation of cell death	56	11.1	1.1e-06	2	1.8e-05
GOTERM_CC_ALL	lipid particle	14	2.8	1.1e-06	5.6	8.9e-06
GOTERM_BP_ALL	regulation of metabolic process	250	49.6	1.2e-06	1.3	1.9e-05
GOTERM_BP_ALL	negative regulation of mitotic cell cycle	27	5.4	1.3e-06	3	2e-05
GOTERM_CC_ALL	nucleoid	10	2	1.3e-06	8.9	1e-05
GOTERM_CC_ALL	mitochondrial nucleoid	10	2	1.3e-06	8.9	1e-05
GOTERM_BP_ALL	apoptotic process	85	16.9	1.3e-06	1.7	2.1e-05
GOTERM_BP_ALL	positive regulation of organelle organization	42	8.3	1.4e-06	2.3	2.2e-05
GOTERM_CC_ALL	azurophil granule membrane	11	2.2	1.4e-06	7.6	1.1e-05
GOTERM_MF_ALL	translation factor activity, RNA binding	15	3	1.5e-06	5.1	4e-05
GOTERM_BP_ALL	canonical glycolysis	8	1.6	1.5e-06	13.1	2.3e-05
GOTERM_BP_ALL	glucose catabolic process to pyruvate	8	1.6	1.5e-06	13.1	2.3e-05
GOTERM_BP_ALL	NADH regeneration	8	1.6	1.5e-06	13.1	2.3e-05
GOTERM_CC_ALL	mitochondrial matrix	32	6.3	1.6e-06	2.7	1.2e-05
GOTERM_MF_ALL	rRNA binding	12	2.4	1.6e-06	6.6	4.4e-05
GOTERM_BP_ALL	glycolipid catabolic process	7	1.4	1.7e-06	17.2	2.5e-05
GOTERM_BP_ALL	protein complex biogenesis	63	12.5	1.7e-06	1.9	2.6e-05
GOTERM_BP_ALL	protein complex assembly	63	12.5	1.7e-06	1.9	2.6e-05
GOTERM_BP_ALL	single-organism intracellular transport	44	8.7	1.7e-06	2.2	2.6e-05
GOTERM_BP_ALL	establishment of organelle localization	36	7.1	1.7e-06	2.5	2.6e-05
GOTERM_CC_ALL	rough endoplasmic reticulum	13	2.6	1.8e-06	5.9	1.3e-05
GOTERM_BP_ALL	sterol metabolic process	17	3.4	1.8e-06	4.4	2.7e-05
GOTERM_BP_ALL	positive regulation of cell communication	84	16.7	1.8e-06	1.7	2.8e-05
GOTERM_BP_ALL	nucleoside triphosphate metabolic process	28	5.6	1.9e-06	2.9	2.8e-05
GOTERM_BP_ALL	response to oxygen-containing compound	79	15.7	1.9e-06	1.7	2.8e-05
GOTERM_MF_ALL	ubiquitin-like protein ligase binding	26	5.2	1.9e-06	3	4.9e-05
GOTERM_BP_ALL	cellular aromatic compound metabolic process	226	44.8	1.9e-06	1.3	2.8e-05
GOTERM_BP_ALL	regulation of cell cycle	63	12.5	2e-06	1.9	3e-05
GOTERM_BP_ALL	ribosomal large subunit biogenesis	12	2.4	2.1e-06	6.5	3.2e-05
GOTERM_BP_ALL	hexose metabolic process	22	4.4	2.2e-06	3.4	3.3e-05
GOTERM_BP_ALL	positive regulation of establishment of protein localization to telomere	6	1.2	2.3e-06	23.6	3.4e-05
GOTERM_BP_ALL	ribonucleoside monophosphate metabolic process	28	5.6	2.4e-06	2.8	3.5e-05
GOTERM_MF_ALL	acetyl-CoA C-acetyltransferase activity	5	1	2.4e-06	37.5	6.2e-05
GOTERM_BP_ALL	organelle localization	39	7.7	2.4e-06	2.3	3.6e-05
GOTERM_CC_ALL	synapse part	51	10.1	2.5e-06	2	1.9e-05
GOTERM_BP_ALL	negative regulation of programmed cell death	51	10.1	2.6e-06	2	3.9e-05
GOTERM_BP_ALL	heterocycle metabolic process	224	44.4	2.7e-06	1.3	3.9e-05
GOTERM_BP_ALL	glycolytic process through glucose-6-phosphate	8	1.6	2.8e-06	12.1	4.1e-05
GOTERM_BP_ALL	positive regulation of defense response	35	6.9	2.8e-06	2.5	4.1e-05
GOTERM_BP_ALL	single-organism process	423	83.9	2.9e-06	1.1	4.2e-05
GOTERM_BP_ALL	regulation of cellular component organization	112	22.2	3e-06	1.5	4.3e-05
GOTERM_BP_ALL	chaperone-mediated protein folding	12	2.4	3.2e-06	6.2	4.6e-05
GOTERM_BP_ALL	ATP metabolic process	25	5	3.5e-06	3	5e-05
GOTERM_BP_ALL	positive regulation of transport	51	10.1	3.5e-06	2	5.1e-05
GOTERM_BP_ALL	glycolytic process through fructose-6-phosphate	8	1.6	3.7e-06	11.7	5.3e-05
GOTERM_CC_ALL	proteasome core complex, beta-subunit complex	6	1.2	3.8e-06	22	2.7e-05
GOTERM_BP_ALL	organophosphate biosynthetic process	37	7.3	3.8e-06	2.3	5.4e-05
GOTERM_BP_ALL	positive regulation of cellular process	200	39.7	3.8e-06	1.3	5.5e-05
GOTERM_BP_ALL	mitochondrial transport	23	4.6	3.9e-06	3.2	5.6e-05
GOTERM_BP_ALL	regulation of response to stress	83	16.5	3.9e-06	1.7	5.6e-05
GOTERM_BP_ALL	citrate metabolic process	9	1.8	4e-06	9.3	5.7e-05
GOTERM_MF_ALL	flavin adenine dinucleotide binding	13	2.6	4e-06	5.5	0.0001
GOTERM_BP_ALL	positive regulation of protein localization to Cajal body	6	1.2	4.2e-06	21.5	5.8e-05
GOTERM_BP_ALL	regulation of establishment of protein localization to telomere	6	1.2	4.2e-06	21.5	5.8e-05
GOTERM_BP_ALL	protein folding in endoplasmic reticulum	6	1.2	4.2e-06	21.5	5.8e-05
GOTERM_BP_ALL	positive regulation of RNA polymerase II transcriptional preinitiation complex assembly	6	1.2	4.2e-06	21.5	5.8e-05
GOTERM_BP_ALL	regulation of protein localization to Cajal body	6	1.2	4.2e-06	21.5	5.8e-05
GOTERM_BP_ALL	regulation of proteolysis	46	9.1	4.4e-06	2.1	6.1e-05
GOTERM_BP_ALL	phospholipid metabolic process	31	6.2	4.7e-06	2.6	6.6e-05
GOTERM_BP_ALL	bile acid metabolic process	10	2	4.7e-06	7.7	6.6e-05
GOTERM_MF_ALL	structural constituent of cytoskeleton	14	2.8	4.7e-06	5	0.00012
GOTERM_MF_ALL	mRNA 5'-UTR binding	8	1.6	5e-06	11.1	0.00012
GOTERM_BP_ALL	establishment of protein localization to mitochondrion	16	3.2	5e-06	4.3	7e-05
GOTERM_BP_ALL	nucleoside monophosphate metabolic process	28	5.6	5e-06	2.7	7e-05
GOTERM_BP_ALL	morphogenesis of an epithelium	35	6.9	5.1e-06	2.4	7e-05
GOTERM_BP_ALL	regulation of proteasomal protein catabolic process	18	3.6	5.4e-06	3.8	7.5e-05
GOTERM_BP_ALL	positive regulation of protein complex assembly	24	4.8	5.4e-06	3	7.5e-05
GOTERM_BP_ALL	autophagy	34	6.7	5.4e-06	2.4	7.5e-05
GOTERM_BP_ALL	negative regulation of signal transduction	65	12.9	5.6e-06	1.8	7.6e-05
GOTERM_CC_ALL	transport vesicle	30	6	5.6e-06	2.6	4.1e-05
GOTERM_MF_ALL	adenyl nucleotide binding	73	14.5	5.8e-06	1.7	0.00013
GOTERM_MF_ALL	oxidoreductase activity, acting on the CH-CH group of donors	11	2.2	5.8e-06	6.6	0.00013
GOTERM_BP_ALL	tissue morphogenesis	39	7.7	6.2e-06	2.2	8.5e-05
GOTERM_BP_ALL	regulation of lipid metabolic process	29	5.8	6.3e-06	2.6	8.5e-05
GOTERM_BP_ALL	response to organonitrogen compound	50	9.9	6.5e-06	2	8.8e-05
GOTERM_MF_ALL	lyase activity	19	3.8	6.5e-06	3.6	0.00015
GOTERM_MF_ALL	translation initiation factor activity	11	2.2	6.7e-06	6.5	0.00015
GOTERM_BP_ALL	cellular oxidant detoxification	13	2.6	6.9e-06	5.2	9.3e-05
GOTERM_BP_ALL	regulation of establishment of protein localization to chromosome	6	1.2	7e-06	19.7	9.4e-05
GOTERM_BP_ALL	protein localization to nuclear body	6	1.2	7e-06	19.7	9.4e-05
GOTERM_BP_ALL	protein localization to Cajal body	6	1.2	7e-06	19.7	9.4e-05
GOTERM_BP_ALL	negative regulation of apoptotic process	49	9.7	7.1e-06	2	9.5e-05
GOTERM_MF_ALL	C-acetyltransferase activity	5	1	7.1e-06	31.3	0.00016
GOTERM_BP_ALL	glucose metabolic process	19	3.8	7.1e-06	3.6	9.5e-05
GOTERM_BP_ALL	glyceraldehyde-3-phosphate metabolic process	7	1.4	7.3e-06	13.8	9.8e-05
GOTERM_BP_ALL	protein localization to mitochondrion	16	3.2	7.6e-06	4.1	0.0001
GOTERM_BP_ALL	nucleoside diphosphate phosphorylation	13	2.6	7.6e-06	5.2	0.0001
GOTERM_BP_ALL	neural nucleus development	11	2.2	7.7e-06	6.4	0.0001
GOTERM_BP_ALL	nucleotide phosphorylation	13	2.6	8.5e-06	5.1	0.00011
GOTERM_BP_ALL	tricarboxylic acid metabolic process	9	1.8	8.8e-06	8.4	0.00012
GOTERM_BP_ALL	negative regulation of cellular catabolic process	19	3.8	9.2e-06	3.5	0.00012
GOTERM_BP_ALL	regulation of intrinsic apoptotic signaling pathway	17	3.4	1e-05	3.8	0.00013
GOTERM_BP_ALL	toxin transport	9	1.8	1.1e-05	8.2	0.00014
GOTERM_BP_ALL	Golgi vesicle transport	28	5.6	1.1e-05	2.6	0.00014
GOTERM_BP_ALL	negative regulation of metabolic process	134	26.6	1.1e-05	1.4	0.00014
GOTERM_BP_ALL	positive regulation of protein localization to chromosome, telomeric region	6	1.2	1.1e-05	18.2	0.00014
GOTERM_BP_ALL	alpha-linolenic acid metabolic process	6	1.2	1.1e-05	18.2	0.00014
GOTERM_CC_ALL	oxidoreductase complex	14	2.8	1.2e-05	4.6	8.4e-05
GOTERM_BP_ALL	antigen receptor-mediated signaling pathway	25	5	1.2e-05	2.8	0.00016
GOTERM_BP_ALL	cell cycle	80	15.9	1.2e-05	1.6	0.00016
GOTERM_BP_ALL	long-chain fatty acid metabolic process	14	2.8	1.2e-05	4.6	0.00016
GOTERM_MF_ALL	disulfide oxidoreductase activity	9	1.8	1.3e-05	8	0.00027
GOTERM_CC_ALL	ribonucleoprotein granule	21	4.2	1.3e-05	3.2	9.4e-05
GOTERM_MF_ALL	intramolecular oxidoreductase activity	10	2	1.3e-05	6.8	0.00028
GOTERM_BP_ALL	nucleobase-containing compound metabolic process	215	42.7	1.3e-05	1.3	0.00017
GOTERM_BP_ALL	viral translation	7	1.4	1.4e-05	12.5	0.00017
GOTERM_BP_ALL	response to nitrogen compound	54	10.7	1.4e-05	1.9	0.00018
GOTERM_MF_ALL	oxidoreductase activity, acting on a sulfur group of donors, NAD(P) as acceptor	6	1.2	1.4e-05	17.3	0.00029
GOTERM_BP_ALL	cellular detoxification	13	2.6	1.4e-05	4.9	0.00018
GOTERM_MF_ALL	peptidase activity	39	7.7	1.4e-05	2.2	0.00029
GOTERM_BP_ALL	negative regulation of catabolic process	22	4.4	1.5e-05	3	0.00019
GOTERM_BP_ALL	glucose catabolic process	8	1.6	1.5e-05	9.6	0.0002
GOTERM_MF_ALL	thioredoxin peroxidase activity	5	1	1.6e-05	26.8	0.00032
GOTERM_MF_ALL	glyceraldehyde-3-phosphate dehydrogenase (NAD+) (non-phosphorylating) activity	5	1	1.6e-05	26.8	0.00032
GOTERM_CC_ALL	cytoplasmic ribonucleoprotein granule	20	4	1.7e-05	3.2	0.00012
GOTERM_BP_ALL	regulation of RNA polymerase II transcriptional preinitiation complex assembly	6	1.2	1.7e-05	16.9	0.00021
GOTERM_BP_ALL	protein localization to nucleoplasm	6	1.2	1.7e-05	16.9	0.00021
GOTERM_BP_ALL	glycosphingolipid catabolic process	6	1.2	1.7e-05	16.9	0.00021
GOTERM_MF_ALL	nucleoside binding	28	5.6	1.7e-05	2.6	0.00033
GOTERM_MF_ALL	transferase activity, transferring acyl groups	21	4.2	1.8e-05	3.1	0.00034
GOTERM_MF_ALL	hydrolase activity, hydrolyzing O-glycosyl compounds	13	2.6	1.9e-05	4.7	0.00035
GOTERM_BP_ALL	RNA localization	20	4	1.9e-05	3.2	0.00024
GOTERM_BP_ALL	RNA splicing	30	6	1.9e-05	2.4	0.00024
GOTERM_BP_ALL	mRNA splicing, via spliceosome	26	5.2	2e-05	2.6	0.00025
GOTERM_BP_ALL	RNA splicing, via transesterification reactions with bulged adenosine as nucleophile	26	5.2	2e-05	2.6	0.00025
GOTERM_BP_ALL	cell redox homeostasis	9	1.8	2.1e-05	7.5	0.00026
GOTERM_CC_ALL	non-membrane-bounded organelle	185	36.7	2.1e-05	1.3	0.00015
GOTERM_MF_ALL	S100 protein binding	6	1.2	2.1e-05	16.1	0.0004
GOTERM_BP_ALL	ammonium ion metabolic process	19	3.8	2.2e-05	3.3	0.00027
GOTERM_BP_ALL	endocytosis	44	8.7	2.2e-05	2	0.00028
GOTERM_BP_ALL	energy derivation by oxidation of organic compounds	22	4.4	2.2e-05	2.9	0.00028
GOTERM_BP_ALL	positive regulation of biological process	216	42.9	2.2e-05	1.3	0.00028
GOTERM_BP_ALL	RNA splicing, via transesterification reactions	26	5.2	2.3e-05	2.6	0.00028
GOTERM_BP_ALL	very long-chain fatty acid metabolic process	8	1.6	2.3e-05	9	0.00029
GOTERM_BP_ALL	regulation of localization	111	22	2.4e-05	1.5	0.0003
GOTERM_CC_ALL	proteasome regulatory particle, lid subcomplex	5	1	2.4e-05	25.2	0.00017
GOTERM_BP_ALL	phosphorylation	97	19.2	2.4e-05	1.5	0.0003
GOTERM_BP_ALL	antigen processing and presentation of peptide or polysaccharide antigen via MHC class II	13	2.6	2.5e-05	4.6	0.0003
GOTERM_BP_ALL	regulation of protein localization to chromosome, telomeric region	6	1.2	2.5e-05	15.8	0.0003
GOTERM_BP_ALL	positive regulation of telomerase RNA localization to Cajal body	6	1.2	2.5e-05	15.8	0.0003
GOTERM_MF_ALL	ribosome binding	11	2.2	2.5e-05	5.6	0.00046
GOTERM_MF_ALL	actin filament binding	19	3.8	2.6e-05	3.2	0.00046
GOTERM_BP_ALL	MAPK cascade	48	9.5	2.6e-05	1.9	0.00032
GOTERM_BP_ALL	signal transduction by protein phosphorylation	48	9.5	2.6e-05	1.9	0.00032
GOTERM_BP_ALL	protein complex subunit organization	69	13.7	2.7e-05	1.7	0.00032
GOTERM_MF_ALL	hydro-lyase activity	10	2	2.7e-05	6.3	0.00049
GOTERM_BP_ALL	regulation of protein localization	47	9.3	2.8e-05	1.9	0.00033
GOTERM_BP_ALL	protein transmembrane transport	12	2.4	2.8e-05	5	0.00034
GOTERM_BP_ALL	bile acid biosynthetic process	8	1.6	2.8e-05	8.8	0.00034
GOTERM_MF_ALL	adenyl ribonucleotide binding	70	13.9	2.8e-05	1.7	0.0005
GOTERM_BP_ALL	negative regulation of cell communication	66	13.1	2.9e-05	1.7	0.00035
GOTERM_BP_ALL	response to organic cyclic compound	51	10.1	2.9e-05	1.9	0.00035
GOTERM_BP_ALL	monocarboxylic acid biosynthetic process	20	4	2.9e-05	3.1	0.00035
GOTERM_CC_ALL	intracellular non-membrane-bounded organelle	184	36.5	2.9e-05	1.3	0.0002
GOTERM_BP_ALL	protein ubiquitination	46	9.1	3e-05	1.9	0.00036
GOTERM_MF_ALL	purine ribonucleoside binding	27	5.4	3.1e-05	2.5	0.00053
GOTERM_BP_ALL	negative regulation of signaling	66	13.1	3.1e-05	1.7	0.00037
GOTERM_MF_ALL	lipid binding	43	8.5	3.1e-05	2	0.00053
GOTERM_MF_ALL	protein homodimerization activity	39	7.7	3.1e-05	2.1	0.00053
GOTERM_MF_ALL	3-hydroxyacyl-CoA dehydrogenase activity	5	1	3.2e-05	23.5	0.00053
GOTERM_CC_ALL	eukaryotic 48S preinitiation complex	6	1.2	3.2e-05	15.1	0.00022
GOTERM_CC_ALL	eukaryotic translation initiation factor 3 complex	6	1.2	3.2e-05	15.1	0.00022
GOTERM_CC_ALL	spliceosomal complex	17	3.4	3.2e-05	3.5	0.00022
GOTERM_MF_ALL	antioxidant activity	12	2.4	3.2e-05	4.9	0.00053
GOTERM_MF_ALL	oxidoreductase activity, acting on NAD(P)H	13	2.6	3.3e-05	4.5	0.00053
GOTERM_BP_ALL	tricarboxylic acid cycle	8	1.6	3.4e-05	8.5	0.00041
GOTERM_BP_ALL	positive regulation of telomere maintenance via telomere lengthening	8	1.6	3.4e-05	8.5	0.00041
GOTERM_BP_ALL	NADP metabolic process	8	1.6	3.4e-05	8.5	0.00041
GOTERM_MF_ALL	purine nucleoside binding	27	5.4	3.5e-05	2.5	0.00055
GOTERM_BP_ALL	telomerase RNA localization to Cajal body	6	1.2	3.5e-05	14.8	0.00042
GOTERM_BP_ALL	RNA localization to Cajal body	6	1.2	3.5e-05	14.8	0.00042
GOTERM_BP_ALL	telomerase RNA localization	6	1.2	3.5e-05	14.8	0.00042
GOTERM_MF_ALL	ribonucleoside binding	27	5.4	3.6e-05	2.5	0.00057
GOTERM_BP_ALL	response to endogenous stimulus	76	15.1	3.6e-05	1.6	0.00043
GOTERM_BP_ALL	glycolytic process	11	2.2	3.7e-05	5.4	0.00044
GOTERM_BP_ALL	negative regulation of macromolecule metabolic process	124	24.6	3.7e-05	1.4	0.00044
GOTERM_CC_ALL	nucleoplasm	142	28.2	3.8e-05	1.4	0.00026
GOTERM_BP_ALL	ATP generation from ADP	11	2.2	4.1e-05	5.3	0.00048
GOTERM_BP_ALL	regulation of telomere maintenance	11	2.2	4.1e-05	5.3	0.00048
GOTERM_MF_ALL	ATP binding	68	13.5	4.2e-05	1.7	0.00065
GOTERM_MF_ALL	aldehyde dehydrogenase (NAD) activity	6	1.2	4.5e-05	14.1	0.00068
GOTERM_BP_ALL	negative regulation of mRNA metabolic process	9	1.8	4.5e-05	6.8	0.00053
GOTERM_BP_ALL	antigen processing and presentation of exogenous peptide antigen via MHC class II	12	2.4	4.6e-05	4.7	0.00053
GOTERM_MF_ALL	disordered domain specific binding	8	1.6	4.6e-05	8.1	0.0007
GOTERM_CC_ALL	specific granule	15	3	4.7e-05	3.8	0.00031
GOTERM_BP_ALL	low-density lipoprotein particle clearance	8	1.6	4.9e-05	8.1	0.00057
GOTERM_BP_ALL	formation of cytoplasmic translation initiation complex	6	1.2	4.9e-05	13.9	0.00057
GOTERM_BP_ALL	establishment of protein localization to telomere	6	1.2	4.9e-05	13.9	0.00057
GOTERM_CC_ALL	actin cytoskeleton	30	6	5e-05	2.3	0.00033
GOTERM_BP_ALL	negative regulation of cell cycle	35	6.9	5e-05	2.1	0.00058
GOTERM_BP_ALL	interaction with host	19	3.8	5.1e-05	3.1	0.00058
GOTERM_BP_ALL	protein localization to nucleus	23	4.6	5.1e-05	2.7	0.00059
GOTERM_BP_ALL	regulation of vesicle-mediated transport	32	6.3	5.2e-05	2.2	0.00059
GOTERM_BP_ALL	acyl-CoA biosynthetic process	9	1.8	5.2e-05	6.7	0.00059
GOTERM_BP_ALL	thioester biosynthetic process	9	1.8	5.2e-05	6.7	0.00059
GOTERM_BP_ALL	response to oxidative stress	29	5.8	5.3e-05	2.3	0.0006
GOTERM_BP_ALL	cellular respiration	17	3.4	5.3e-05	3.3	0.0006
GOTERM_BP_ALL	regulation of RNA splicing	15	3	5.5e-05	3.7	0.00062
GOTERM_MF_ALL	carbon-oxygen lyase activity	11	2.2	5.6e-05	5.1	0.00082
GOTERM_BP_ALL	cell surface receptor signaling pathway	118	23.4	5.6e-05	1.4	0.00063
GOTERM_MF_ALL	peroxiredoxin activity	5	1	5.6e-05	20.9	0.00082
GOTERM_MF_ALL	ubiquitin ligase inhibitor activity	5	1	5.6e-05	20.9	0.00082
GOTERM_CC_ALL	catalytic step 2 spliceosome	11	2.2	5.8e-05	5.1	0.00038
GOTERM_BP_ALL	detoxification	13	2.6	5.8e-05	4.2	0.00066
GOTERM_CC_ALL	tertiary granule lumen	9	1.8	5.9e-05	6.6	0.00038
GOTERM_BP_ALL	ribosomal large subunit assembly	7	1.4	6e-05	9.9	0.00068
GOTERM_CC_ALL	eukaryotic 43S preinitiation complex	6	1.2	6e-05	13.4	0.00039
GOTERM_MF_ALL	guanyl ribonucleotide binding	27	5.4	6.1e-05	2.4	0.00087
GOTERM_MF_ALL	guanyl nucleotide binding	27	5.4	6.1e-05	2.4	0.00087
GOTERM_BP_ALL	pentose biosynthetic process	4	0.8	6.3e-05	39.4	0.00071
GOTERM_BP_ALL	cellular nitrogen compound biosynthetic process	185	36.7	6.4e-05	1.3	0.00071
GOTERM_BP_ALL	antigen processing and presentation of peptide antigen via MHC class II	12	2.4	6.6e-05	4.5	0.00074
GOTERM_MF_ALL	isomerase activity	16	3.2	6.6e-05	3.5	0.00092
GOTERM_MF_ALL	GTP binding	26	5.2	6.6e-05	2.5	0.00092
GOTERM_BP_ALL	regulation of telomerase RNA localization to Cajal body	6	1.2	6.7e-05	13.1	0.00074
GOTERM_BP_ALL	hexose catabolic process	9	1.8	6.8e-05	6.4	0.00076
GOTERM_BP_ALL	reactive oxygen species metabolic process	21	4.2	6.9e-05	2.8	0.00077
GOTERM_MF_ALL	binding	475	94.2	6.9e-05	1.1	0.00096
GOTERM_BP_ALL	carboxylic acid biosynthetic process	23	4.6	7e-05	2.6	0.00077
GOTERM_BP_ALL	organic acid biosynthetic process	23	4.6	7e-05	2.6	0.00077
GOTERM_BP_ALL	regulation of protein localization to nucleus	16	3.2	7.7e-05	3.4	0.00085
GOTERM_BP_ALL	positive regulation of protein localization to nucleus	12	2.4	7.8e-05	4.5	0.00086
GOTERM_MF_ALL	oxidoreductase activity, acting on the aldehyde or oxo group of donors, NAD or NADP as acceptor	8	1.6	7.8e-05	7.5	0.0011
GOTERM_BP_ALL	organelle assembly	45	8.9	7.9e-05	1.9	0.00087
GOTERM_CC_ALL	translation preinitiation complex	6	1.2	8e-05	12.7	0.00051
GOTERM_BP_ALL	RNA processing	64	12.7	8e-05	1.7	0.00088
GOTERM_BP_ALL	regulation of protein metabolic process	127	25.2	8.4e-05	1.4	0.00092
GOTERM_BP_ALL	telomere maintenance via telomere lengthening	11	2.2	8.4e-05	4.9	0.00092
[truncated: 1,230 more rows]
