# Supplementary material for: Functional Protein Composition in Femoral Glands of Sand Lizards (Lacerta agilis)
Source: Molecules. 2022 Apr 6;27(7):2371. doi: 10.3390/molecules27072371 (PMC9000839; doi:10.3390/molecules27072371)
Supplement: Supplementary file 1 [file molecules-27-02371-s001.zip › Supplementary_rev/Supplementary File S1_mod.xlsx]

## Sheet: description
	Sheets:
	nr of identified proteins
	MaxQuant_667proteins	identification information for protein groups that had valid iBAQ values for at least 10 out of 15 samples
	Uniprot_667proteins	information about proteins retrieved from the UniProt database together with the intensity rank
	STRING_general	screenshots from STRING analysis; selected functional groups of were highlighted
	STRING_BP	biological processes enriched in the dataset
	STRING_KEGG	KEGG pathways enriched in the dataset

## Sheet: nr of identified proteins
Sample name	Nr of protein groups identifed
74	868
75	883
76	533
77	926
78	829
79	422
80	662
81	775
82	963
83	983
84	541
85	1097
86	1012
87	918
88	807
	average	sd
	814.6	195.145

## Sheet: MaxQuant_667proteins
74	75	76	77	78	79	80	81	82	83	84	85	86	87	88	Peptides	Razor + unique peptides	Unique peptides	Sequence coverage [%]	Unique + razor sequence coverage [%]	Unique sequence coverage [%]	Mol. weight [kDa]	Q-value	Score	Intensity	MS/MS count	stddev FG	FG	Protein IDs	Majority protein IDs	LFQ intensity 74	LFQ intensity 75	LFQ intensity 76	LFQ intensity 77	LFQ intensity 78	LFQ intensity 79	LFQ intensity 80	LFQ intensity 81	LFQ intensity 82	LFQ intensity 83	LFQ intensity 84	LFQ intensity 85	LFQ intensity 86	LFQ intensity 87	LFQ intensity 88
#!{Description}																										stddev FG	FG
#!{Type}E	E	E	E	E	E	E	E	E	E	E	E	E	E	E	N	N	N	N	N	N	N	N	N	N	N	N	N	T	T	M	M	M	M	M	M	M	M	M	M	M	M	M	M	M
#!{C:Group1}FG	FG	FG	FG	FG	FG	FG	FG	FG	FG	FG	FG	FG	FG	FG
23.236	23.3102	22.5704	22.741	22.6975	21.7886	22.7747	23.7264	23.5015	24.587	23.7293	24.1149	24.7184	24.3423	24.5677	1	1	1	8.8	8.8	8.8	26.012	0	43.867	1247400000	30	0.871847	23.4937	tr|Q0KGB1|Q0KGB1_LACVR;tr|B7U9J0|B7U9J0_PODMU;tr|A0A0S1RTZ3|A0A0S1RTZ3_LACBL	tr|Q0KGB1|Q0KGB1_LACVR;tr|B7U9J0|B7U9J0_PODMU;tr|A0A0S1RTZ3|A0A0S1RTZ3_LACBL	0	0	0	0	0	0	0	0	0	64574000	0	0	0	0	0
29.809	30.0592	28.0642	29.8031	29.695	27.5563	29.4426	29.7539	30.3724	30.6492	28.8311	30.6686	30.8675	30.4679	29.9356	26	26	10	75.7	75.7	40.5	41.736	0	323.31	314150000000	1007	0.946106	29.7317	tr|A0A1D9CFN7|A0A1D9CFN7_9SAUR;tr|A0A291NZ93|A0A291NZ93_9SAUR;tr|A0A670JEX4|A0A670JEX4_PODMU;tr|A0A670HS11|A0A670HS11_PODMU;tr|A0A670HS06|A0A670HS06_PODMU;tr|A0A670HTB6|A0A670HTB6_PODMU;tr|Q4U3V4|Q4U3V4_PODSI	tr|A0A1D9CFN7|A0A1D9CFN7_9SAUR;tr|A0A291NZ93|A0A291NZ93_9SAUR;tr|A0A670JEX4|A0A670JEX4_PODMU;tr|A0A670HS11|A0A670HS11_PODMU;tr|A0A670HS06|A0A670HS06_PODMU;tr|A0A670HTB6|A0A670HTB6_PODMU	14232000000	16084000000	6417700000	18653000000	12969000000	4502500000	10339000000	11003000000	20131000000	15690000000	8146400000	15577000000	17662000000	12448000000	13663000000
18.393	17.9585	NaN	18.5601	18.251	NaN	17.2599	18.6686	18.6134	20.0133	NaN	18.5459	20.0115	18.2483	NaN	5	5	3	7.3	7.3	4.8	89.236	0	15.647	243910000	21	0.80588	18.5931	tr|A0A670HL53|A0A670HL53_PODMU;tr|A0A670HK52|A0A670HK52_PODMU;tr|A0A670HKP8|A0A670HKP8_PODMU;tr|A0A670HK69|A0A670HK69_PODMU;tr|A0A670HK37|A0A670HK37_PODMU;tr|A0A670HLK4|A0A670HLK4_PODMU;tr|A0A670HL12|A0A670HL12_PODMU;tr|A0A670HLJ6|A0A670HLJ6_PODMU;tr|A0A670HLH6|A0A670HLH6_PODMU;tr|A0A670HML0|A0A670HML0_PODMU	tr|A0A670HL53|A0A670HL53_PODMU;tr|A0A670HK52|A0A670HK52_PODMU;tr|A0A670HKP8|A0A670HKP8_PODMU;tr|A0A670HK69|A0A670HK69_PODMU;tr|A0A670HK37|A0A670HK37_PODMU;tr|A0A670HLK4|A0A670HLK4_PODMU;tr|A0A670HL12|A0A670HL12_PODMU;tr|A0A670HLJ6|A0A670HLJ6_PODMU;tr|A0A670HLH6|A0A670HLH6_PODMU;tr|A0A670HML0|A0A670HML0_PODMU	22985000	0	0	16591000	6554100	0	0	0	20641000	0	0	13948000	18329000	0	0
24.3829	24.8281	24.2928	23.5205	24.1967	24.8459	24.5516	25.9049	23.5645	24.75	25.0433	24.9486	25.5024	25.8377	26.2485	12	12	12	31.2	31.2	31.2	49.053	0	323.31	11864000000	138	0.801084	24.8279	tr|A0A670HMA0|A0A670HMA0_PODMU;tr|A0A670HKH6|A0A670HKH6_PODMU	tr|A0A670HMA0|A0A670HMA0_PODMU;tr|A0A670HKH6|A0A670HKH6_PODMU	464610000	583420000	550460000	482210000	399910000	701210000	405340000	873320000	240010000	410910000	639900000	493490000	513760000	509990000	915360000
21.9474	21.7782	21.1761	21.1833	21.6145	19.5207	21.0507	21.8175	21.7919	22.4938	19.9995	23.1536	23.0441	23.4299	22.6374	2	2	2	5.4	5.4	5.4	40.893	0	109.29	1303600000	35	1.1031	21.7759	tr|A0A670HKJ7|A0A670HKJ7_PODMU	tr|A0A670HKJ7|A0A670HKJ7_PODMU	70994000	65908000	57595000	44840000	48073000	0	41386000	43666000	48458000	74065000	0	75023000	64088000	85119000	103870000
24.0438	24.0331	NaN	22	22.0207	NaN	NaN	22.3978	23.6184	24.1875	NaN	24.1005	24.6861	23.3471	22.556	3	2	2	48.6	35.1	35.1	12.221	0	96.868	995670000	18	0.9589	23.3628	tr|A0A670HKT2|A0A670HKT2_PODMU;tr|A0A670IIW2|A0A670IIW2_PODMU	tr|A0A670HKT2|A0A670HKT2_PODMU	121140000	93746000	0	0	0	0	0	0	71340000	57117000	0	67571000	84244000	0	0
24.1102	23.9734	25.5694	22.5917	22.8683	NaN	23.4372	23.5123	23.6108	24.8406	21.8278	24.2099	24.4819	26.1978	25.8548	14	4	3	44.5	17.5	14.4	43.617	0	80.485	5579800000	41	1.25065	24.0776	tr|A0A670HKV9|A0A670HKV9_PODMU;CON__ENSEMBL:ENSBTAP00000025008	tr|A0A670HKV9|A0A670HKV9_PODMU	296730000	304420000	0	186200000	216140000	0	118520000	225070000	194330000	257680000	0	259320000	289700000	273170000	237900000
24.1939	25.0195	23.1146	22.95	24.2624	22.5114	25.278	24.6273	24.3715	24.7312	23.8373	24.9237	25.3442	25.0543	24.5449	10	10	10	27.4	27.4	27.4	46.71	0	256.71	7588800000	108	0.867244	24.3176	tr|A0A670HKY9|A0A670HKY9_PODMU	tr|A0A670HKY9|A0A670HKY9_PODMU	344920000	497840000	385990000	234900000	296080000	207960000	517520000	372470000	309020000	304050000	397410000	326750000	425450000	304630000	325510000
23.4804	23.5743	21.7054	23.7212	22.9221	NaN	19.7874	23.2518	23.6933	25.0899	21.6369	24.2304	24.2964	23.9678	23.338	24	24	18	45.2	45.2	37	69.386	0	210.79	5763700000	132	1.34678	23.1925	tr|A0A670HL29|A0A670HL29_PODMU;tr|A0A670HYL9|A0A670HYL9_PODMU;tr|A0A670HX91|A0A670HX91_PODMU	tr|A0A670HL29|A0A670HL29_PODMU	328580000	300650000	134440000	435550000	268740000	0	0	297720000	297640000	383330000	156810000	339510000	299510000	273680000	273290000
20.8761	NaN	18.5657	18.8056	18.5703	18.5656	19.272	20.4702	21.6937	23.2831	18.9173	23.058	23.0841	22.3986	19.3806	8	8	8	29.7	29.7	29.7	45.344	0	140.8	1176200000	35	1.87046	20.4958	tr|A0A670HL32|A0A670HL32_PODMU;tr|A0A670HLG2|A0A670HLG2_PODMU	tr|A0A670HL32|A0A670HL32_PODMU;tr|A0A670HLG2|A0A670HLG2_PODMU	81515000	0	0	0	0	0	0	0	100910000	109650000	0	94629000	93661000	71055000	0
26.0515	26.3256	24.1286	26.1351	25.6421	NaN	26.1121	26.051	27.0031	27.4035	24.7068	27.1108	26.6264	26.5376	25.4492	19	19	18	47	47	44.8	46.64	0	323.31	25768000000	250	0.899633	26.0917	tr|A0A670HL54|A0A670HL54_PODMU	tr|A0A670HL54|A0A670HL54_PODMU	1670800000	1309800000	673180000	1613800000	1447800000	0	1232500000	1031800000	1950000000	1414200000	818220000	1592000000	1055100000	848040000	909680000
20.7877	20.5087	NaN	19.0884	24.1112	NaN	21.2405	21.1898	20.7639	22.3044	NaN	22.754	22.0359	22.4962	23.4151	4	4	4	10.1	10.1	10.1	47.761	0	65.05	1183400000	18	1.3945	21.7246	tr|A0A670HL68|A0A670HL68_PODMU;tr|A0A670HQK6|A0A670HQK6_PODMU	tr|A0A670HL68|A0A670HL68_PODMU;tr|A0A670HQK6|A0A670HQK6_PODMU	0	0	0	0	307860000	0	0	0	0	0	0	65851000	0	0	148620000
24.9989	25.3138	24.3783	23.4838	26.2949	25.3338	24.9388	25.6945	25.0957	24.9155	25.0304	25.7345	25.9248	26.4755	26.0988	8	8	8	13.8	13.8	13.8	79.011	0	323.31	23309000000	128	0.7734	25.3141	tr|A0A670HLF9|A0A670HLF9_PODMU	tr|A0A670HLF9|A0A670HLF9_PODMU	1265700000	1129900000	860760000	833270000	2305000000	1332500000	757480000	988100000	867770000	773580000	1217300000	919390000	1214800000	1025600000	1116500000
19.242	18.9959	17.5407	19.192	NaN	18.0449	18.1598	19.6906	20.3146	20.2482	NaN	20.4541	20.7288	21.4708	21.0228	9	9	9	17	17	17	100.22	0	71.517	662820000	33	1.21971	19.6235	tr|A0A670HLG7|A0A670HLG7_PODMU;tr|A0A670ITM7|A0A670ITM7_PODMU;tr|A0A670IST7|A0A670IST7_PODMU	tr|A0A670HLG7|A0A670HLG7_PODMU	0	35930000	0	49248000	0	0	0	0	42553000	31358000	0	36612000	36641000	59330000	42753000
22.3937	21.1005	23.1267	23.3294	23.956	22.9994	23.9051	23.4283	23.7711	26.0718	22.9604	25.4736	26.3678	25.0124	23.9571	11	11	9	43.1	43.1	36.3	35.49	0	236.68	7464300000	90	1.40056	23.8569	tr|A0A670HLK3|A0A670HLK3_PODMU;tr|A0A670HMH0|A0A670HMH0_PODMU;tr|A0A670HNH6|A0A670HNH6_PODMU	tr|A0A670HLK3|A0A670HLK3_PODMU;tr|A0A670HMH0|A0A670HMH0_PODMU	266740000	0	206860000	265960000	223600000	268220000	284920000	213100000	257440000	539290000	258220000	396460000	611220000	388070000	234180000
25.2046	26.0546	26.4916	24.7656	24.9045	26.3695	25.9906	26.4238	25.3252	26.8214	26.7251	26.1102	26.0563	26.8519	26.6085	5	5	5	26.5	26.5	26.5	32.83	0	323.31	14862000000	134	0.689284	26.0469	tr|A0A670HLM8|A0A670HLM8_PODMU	tr|A0A670HLM8|A0A670HLM8_PODMU	489440000	621050000	1107300000	487720000	313830000	1309200000	651360000	783130000	446460000	627790000	1202100000	502930000	485270000	570010000	772580000
24.6781	25.909	24.5656	23.3791	23.9201	23.1909	25.42	25.3554	24.574	25.849	24.8579	25.5479	26.6672	25.5423	25.0073	12	12	12	35.1	35.1	35.1	50.808	0	323.31	13637000000	144	0.954873	24.9643	tr|A0A670HLZ8|A0A670HLZ8_PODMU	tr|A0A670HLZ8|A0A670HLZ8_PODMU	562500000	1048000000	605220000	450110000	356360000	342810000	759160000	553460000	395680000	622360000	612040000	555500000	947280000	509630000	634410000
23.1438	23.8547	20.9143	24.0966	23.2784	NaN	22.9991	23.8319	24.3485	25.9299	NaN	25.316	25.8156	25.6233	23.3357	11	11	11	23.2	23.2	23.2	41.182	0	323.31	4893500000	62	1.40737	24.0375	tr|A0A670HM00|A0A670HM00_PODMU	tr|A0A670HM00|A0A670HM00_PODMU	228400000	197230000	0	289690000	179050000	0	119820000	232400000	248250000	294680000	0	285190000	293900000	355540000	173010000
18.9382	18.9544	19.0227	19.0449	19.2034	NaN	19.0401	19.7229	19.091	21.3131	19.2023	22.531	20.4429	20.1062	22.3524	8	8	8	15.5	15.5	15.5	72.964	0	30.08	807640000	24	1.27033	19.9261	tr|A0A670HM22|A0A670HM22_PODMU	tr|A0A670HM22|A0A670HM22_PODMU	0	0	0	0	0	0	0	0	0	0	0	97356000	0	0	157830000
21.9785	22.7562	19.3481	22.2179	21.156	NaN	20.073	22.2197	22.6598	23.7153	20.7047	24.2568	23.5191	23.0285	21.8213	15	15	15	35.7	35.7	35.7	60.277	0	127.28	2837200000	89	1.40113	22.1039	tr|A0A670HM26|A0A670HM26_PODMU	tr|A0A670HM26|A0A670HM26_PODMU	132380000	131500000	34667000	148850000	89685000	0	43580000	118140000	148240000	180560000	73882000	251050000	159530000	155730000	126600000
25.1328	25.5247	23.479	25.2621	25.5866	22.1308	23.4096	25.8185	25.7415	26.689	23.7392	26.1243	25.9148	25.0722	24.7305	8	8	2	28.5	28.5	4.3	42.239	0	323.31	10882000000	134	1.24194	24.957	tr|A0A670HM68|A0A670HM68_PODMU	tr|A0A670HM68|A0A670HM68_PODMU	605160000	604130000	302440000	593500000	545190000	148250000	236110000	727640000	614430000	688530000	267510000	502900000	609300000	262720000	318450000
21.8496	24.5174	23.1379	21.8599	24.2037	23.0382	23.1424	24.6921	23.5592	24.7445	23.7049	24.8003	24.7013	25.3457	23.6859	7	7	7	48.8	48.8	48.8	18.96	0	323.31	2447100000	60	1.05784	23.7989	tr|A0A670HM70|A0A670HM70_PODMU;tr|A0A670HNZ6|A0A670HNZ6_PODMU	tr|A0A670HM70|A0A670HM70_PODMU;tr|A0A670HNZ6|A0A670HNZ6_PODMU	80484000	99657000	123020000	72972000	109580000	174720000	150310000	116670000	125350000	108520000	80363000	80821000	114610000	109970000	74453000
24.941	25.4201	22.2272	25.3008	24.4505	21.7941	23.5311	24.9967	25.3254	27.001	22.0534	26.298	26.6278	25.4905	24.7111	7	7	7	34.4	34.4	34.4	17.222	0	84.027	5733300000	64	1.61669	24.6779	tr|A0A670HM88|A0A670HM88_PODMU	tr|A0A670HM88|A0A670HM88_PODMU	277850000	296110000	0	394430000	239020000	0	121350000	241090000	288300000	400580000	0	426030000	335600000	252250000	236250000
24.3733	25.5132	22.1744	24.9062	24.1204	21.3169	23.3604	24.5967	25.2474	26.3694	22.2878	26.0555	26.1245	25.8091	24.8145	25	19	19	33	26.2	26.2	84.156	0	323.31	17345000000	168	1.55852	24.4713	tr|A0A670HMC9|A0A670HMC9_PODMU;tr|A0A670K8C6|A0A670K8C6_PODMU	tr|A0A670HMC9|A0A670HMC9_PODMU	745620000	1190900000	213890000	1185000000	551080000	106870000	314510000	626660000	982300000	1161900000	243390000	1086200000	1020100000	960010000	733900000
20.6775	20.9391	19.4573	19.1524	19.3867	NaN	21.0625	NaN	20.3169	NaN	NaN	21.3778	20.8761	20.2115	20.1257	2	2	2	4.2	4.2	4.2	49.434	0	3.5313	485370000	16	0.742847	20.3258	tr|A0A670HMV4|A0A670HMV4_PODMU	tr|A0A670HMV4|A0A670HMV4_PODMU	50868000	47242000	0	0	0	0	50015000	0	0	0	0	0	0	0	0
21.271	22.1111	20.7251	19.1668	19.6483	21.3563	22.6618	21.5542	19.5715	22.486	21.7747	21.5745	22.9172	21.9831	21.7104	5	5	5	12.9	12.9	12.9	50.868	0	58.947	1132200000	51	1.13601	21.3675	tr|A0A670HMZ4|A0A670HMZ4_PODMU	tr|A0A670HMZ4|A0A670HMZ4_PODMU	52654000	70664000	48418000	25517000	22913000	83496000	83375000	52369000	24060000	47845000	72469000	32373000	66494000	40230000	51896000
24.867	25.8025	25.1854	25.7748	26.4466	24.9958	26.0108	26.031	26.0164	26.5968	25.8806	26.4248	26.0356	26.5839	26.8881	6	6	6	34.1	34.1	34.1	23.907	0	323.31	12727000000	108	0.592441	25.9693	tr|A0A670HN32|A0A670HN32_PODMU	tr|A0A670HN32|A0A670HN32_PODMU	415070000	635870000	508190000	718820000	763110000	496980000	611820000	518610000	535900000	561330000	802080000	540400000	360370000	723530000	973030000
21.654	20.515	NaN	20.18	21.1247	NaN	21.1778	21.2959	20.2909	22.2353	NaN	21.6985	21.9875	NaN	22.2808	1	1	1	6.2	6.2	6.2	40.689	0	24.433	674030000	13	0.743404	21.3128	tr|A0A670HPF1|A0A670HPF1_PODMU;tr|A0A670HQB3|A0A670HQB3_PODMU;tr|A0A670HPD1|A0A670HPD1_PODMU;tr|A0A670HNE5|A0A670HNE5_PODMU;tr|A0A670HNB1|A0A670HNB1_PODMU	tr|A0A670HPF1|A0A670HPF1_PODMU;tr|A0A670HQB3|A0A670HQB3_PODMU;tr|A0A670HPD1|A0A670HPD1_PODMU;tr|A0A670HNE5|A0A670HNE5_PODMU;tr|A0A670HNB1|A0A670HNB1_PODMU	0	0	0	0	0	0	0	0	0	0	0	0	0	0	72137000
22.7333	23.8355	NaN	23.4144	23.7538	NaN	22.9102	23.1588	25.1549	25.309	22.2147	25.5553	26.1668	25.9426	23.0664	19	19	18	41.8	41.8	40.4	68.465	0	323.31	9694300000	121	1.34816	24.0935	tr|A0A670HNC7|A0A670HNC7_PODMU;tr|A0A670HMF5|A0A670HMF5_PODMU	tr|A0A670HNC7|A0A670HNC7_PODMU;tr|A0A670HMF5|A0A670HMF5_PODMU	283240000	369140000	0	394040000	413260000	0	252230000	272730000	782070000	557990000	184100000	611880000	753230000	769980000	149580000
19.7196	20.8448	NaN	20.3945	19.3777	18.3851	18.6461	21.7983	21.5939	22.7769	NaN	22.2666	21.8618	19.3103	20.5571	4	4	4	21.1	21.1	21.1	42.697	0	78.746	612150000	31	1.42263	20.5794	tr|A0A670HP28|A0A670HP28_PODMU	tr|A0A670HP28|A0A670HP28_PODMU	33948000	26591000	0	56486000	20149000	0	0	41578000	43710000	52580000	0	31978000	30138000	0	0
18.4027	18.7641	NaN	18.253	NaN	NaN	17.2056	19.8363	18.9678	19.7856	NaN	20.1957	20.6483	20.9642	19.2563	5	5	5	8.2	8.2	8.2	104.58	0	95.193	465340000	28	1.12251	19.2981	tr|A0A670HPD4|A0A670HPD4_PODMU;tr|A0A670HQ53|A0A670HQ53_PODMU;tr|A0A670HR03|A0A670HR03_PODMU;tr|A0A670HP54|A0A670HP54_PODMU	tr|A0A670HPD4|A0A670HPD4_PODMU;tr|A0A670HQ53|A0A670HQ53_PODMU;tr|A0A670HR03|A0A670HR03_PODMU;tr|A0A670HP54|A0A670HP54_PODMU	28128000	15708000	0	20148000	0	0	0	32606000	18536000	19981000	0	22368000	46028000	43167000	22386000
21.1908	23.1741	NaN	21.5717	21.3158	NaN	21.7768	21.9987	22.3481	NaN	NaN	21.1727	22.9087	23.0903	22.9337	5	5	5	29.2	29.2	29.2	31.102	0	153.32	868330000	18	0.789103	22.1347	tr|A0A670HPJ7|A0A670HPJ7_PODMU;tr|A0A670HPB6|A0A670HPB6_PODMU;tr|A0A670HRF7|A0A670HRF7_PODMU;tr|A0A670HR90|A0A670HR90_PODMU;tr|A0A670HRJ9|A0A670HRJ9_PODMU;tr|A0A670HPZ8|A0A670HPZ8_PODMU;tr|A0A670HP81|A0A670HP81_PODMU;tr|A0A670HQY0|A0A670HQY0_PODMU;tr|A0A670HTF4|A0A670HTF4_PODMU;tr|A0A670HUQ3|A0A670HUQ3_PODMU;tr|A0A670JK80|A0A670JK80_PODMU;tr|A0A670JK84|A0A670JK84_PODMU	tr|A0A670HPJ7|A0A670HPJ7_PODMU;tr|A0A670HPB6|A0A670HPB6_PODMU;tr|A0A670HRF7|A0A670HRF7_PODMU;tr|A0A670HR90|A0A670HR90_PODMU;tr|A0A670HRJ9|A0A670HRJ9_PODMU;tr|A0A670HPZ8|A0A670HPZ8_PODMU;tr|A0A670HP81|A0A670HP81_PODMU;tr|A0A670HQY0|A0A670HQY0_PODMU	0	90325000	0	74104000	0	0	0	0	66113000	0	0	0	63698000	53969000	0
21.3184	21.2777	21.5786	20.7685	19.9924	20.6876	21.479	22.2394	21.4117	19.5484	20.1221	22.3794	22.264	22.6691	22.6551	2	2	2	4.3	4.3	4.3	29.138	0	3.1454	491460000	21	0.984893	21.3594	tr|A0A670HPB8|A0A670HPB8_PODMU	tr|A0A670HPB8|A0A670HPB8_PODMU	26931000	0	0	0	0	0	0	28647000	22106000	0	0	34359000	0	0	41799000
21.8926	22.2729	NaN	22.1098	21.2799	NaN	NaN	20.8038	22.38	22.9051	NaN	23.6098	23.4529	22.7795	22.2531	10	10	10	26.3	26.3	26.3	53.156	0	94.98	1759100000	40	0.843435	22.3399	tr|A0A670HPF7|A0A670HPF7_PODMU;tr|A0A670HMQ3|A0A670HMQ3_PODMU;tr|A0A670HPC0|A0A670HPC0_PODMU	tr|A0A670HPF7|A0A670HPF7_PODMU;tr|A0A670HMQ3|A0A670HMQ3_PODMU;tr|A0A670HPC0|A0A670HPC0_PODMU	106470000	103890000	0	143260000	89415000	0	0	0	105210000	114310000	0	130550000	123830000	91659000	85091000
19.8597	21.3775	18.7244	NaN	NaN	NaN	NaN	20.312	20.8936	21.881	18.976	22.0154	20.3282	20.2676	NaN	4	4	4	11.7	11.7	11.7	42.762	0	25.234	482410000	15	1.11152	20.4635	tr|A0A670HPF9|A0A670HPF9_PODMU	tr|A0A670HPF9|A0A670HPF9_PODMU	0	43960000	0	0	0	0	0	0	47877000	34499000	0	71647000	0	0	0
22.7939	22.8199	20.3931	22.3539	22.2141	22.0987	23.5951	22.1361	23.8365	23.8766	22.571	23.16	24.1696	23.6925	23.3347	9	9	6	45.6	45.6	32.7	37.186	0	92.307	2329700000	50	0.97107	22.8697	tr|A0A670HPM8|A0A670HPM8_PODMU;tr|A0A670HQ59|A0A670HQ59_PODMU	tr|A0A670HPM8|A0A670HPM8_PODMU;tr|A0A670HQ59|A0A670HQ59_PODMU	108930000	129540000	0	87965000	154900000	92920000	135530000	107340000	134320000	95523000	125570000	90375000	89025000	96117000	126860000
21.66	21.8279	NaN	21.7716	21.8495	NaN	NaN	20.1882	21.7395	22.7311	NaN	23.2713	23.1629	22.9087	19.9132	9	9	9	32.9	32.9	32.9	44.202	0	150.8	1143000000	31	1.10304	21.9113	tr|A0A670HPQ2|A0A670HPQ2_PODMU;tr|A0A670HPH8|A0A670HPH8_PODMU;tr|A0A670HP87|A0A670HP87_PODMU;tr|A0A670HPL6|A0A670HPL6_PODMU;tr|A0A670HNV4|A0A670HNV4_PODMU;tr|A0A670HPV4|A0A670HPV4_PODMU	tr|A0A670HPQ2|A0A670HPQ2_PODMU;tr|A0A670HPH8|A0A670HPH8_PODMU;tr|A0A670HP87|A0A670HP87_PODMU;tr|A0A670HPL6|A0A670HPL6_PODMU;tr|A0A670HNV4|A0A670HNV4_PODMU;tr|A0A670HPV4|A0A670HPV4_PODMU	82418000	68480000	0	77809000	80356000	0	0	0	66225000	93728000	0	78381000	73643000	73986000	0
22.2148	21.5821	NaN	22.0049	21.738	20.9653	22.7509	22.1257	22.0435	23.044	NaN	22.2488	23.3705	22.2093	22.4319	5	1	1	19.6	3.5	3.5	51.972	0	17.949	1648800000	13	0.621091	22.21	tr|A0A670HQ61|A0A670HQ61_PODMU;tr|A0A670HQD4|A0A670HQD4_PODMU;tr|A0A670HQC9|A0A670HQC9_PODMU;tr|A0A670HQB1|A0A670HQB1_PODMU	tr|A0A670HQ61|A0A670HQ61_PODMU;tr|A0A670HQD4|A0A670HQD4_PODMU;tr|A0A670HQC9|A0A670HQC9_PODMU;tr|A0A670HQB1|A0A670HQB1_PODMU	0	0	0	0	0	0	0	0	0	0	0	0	0	0	91545000
21.6014	20.7291	19.6201	18.2996	21.1266	NaN	22.3955	19.8544	21.6111	21.5736	NaN	21.0177	22.4908	23.9729	23.2637	6	6	6	30.5	30.5	30.5	50.587	0	167.54	1447700000	42	1.53292	21.3505	tr|A0A670HQL6|A0A670HQL6_PODMU	tr|A0A670HQL6|A0A670HQL6_PODMU	92344000	51319000	0	0	56732000	0	111240000	0	78845000	46609000	0	44412000	69189000	176990000	144430000
24.7537	23.3363	NaN	23.6546	22.1427	NaN	21.3592	NaN	23.3601	23.8217	NaN	24.1999	24.1999	23.1356	21.7691	7	7	7	29.3	29.3	29.3	37.889	0	268.71	2317600000	60	1.07625	23.2484	tr|A0A670HQV7|A0A670HQV7_PODMU	tr|A0A670HQV7|A0A670HQV7_PODMU	274600000	175800000	0	203570000	86581000	0	72183000	0	164090000	108770000	0	164060000	145340000	115130000	85531000
25.0765	25.1381	23.8667	24.3903	24.6648	21.2127	25.7554	25.2383	25.4145	26.2732	25.0644	24.8802	27.0021	25.7202	26.3868	16	16	12	46.7	46.7	31.5	55.137	0	323.31	20418000000	220	1.3349	25.0723	tr|A0A670HR48|A0A670HR48_PODMU;tr|A0A670HT04|A0A670HT04_PODMU;tr|A0A670HRP2|A0A670HRP2_PODMU;tr|A0A4P9IUW4|A0A4P9IUW4_9SAUR	tr|A0A670HR48|A0A670HR48_PODMU;tr|A0A670HT04|A0A670HT04_PODMU;tr|A0A670HRP2|A0A670HRP2_PODMU;tr|A0A4P9IUW4|A0A4P9IUW4_9SAUR	805480000	867510000	621900000	790060000	682560000	85387000	1159800000	868880000	880940000	1027500000	1009200000	659820000	1554500000	774030000	1428000000
20.6291	23.1988	20.9365	21.4029	22.0369	20.8278	21.6549	21.4428	21.7324	22.742	23.0235	22.4409	23.2624	22.5721	NaN	3	3	3	9.4	9.4	9.4	49.287	0	85.182	1526000000	21	0.894155	21.9931	tr|A0A670HR72|A0A670HR72_PODMU	tr|A0A670HR72|A0A670HR72_PODMU	0	122690000	0	79648000	0	0	0	0	84536000	82803000	153750000	88936000	79468000	92889000	0
20.6676	20.4435	21.2626	20.2171	22.3032	21.1443	21.5777	21.423	20.9259	22.859	NaN	21.0224	21.7457	21.2268	21.1969	2	2	2	11.1	11.1	11.1	31.112	0	38.194	444010000	16	0.69559	21.2868	tr|A0A670HRK9|A0A670HRK9_PODMU	tr|A0A670HRK9|A0A670HRK9_PODMU	0	0	0	0	0	0	0	0	0	35739000	0	0	0	0	0
25.0803	25.1781	23.3806	25.1221	24.4534	23.0253	23.4464	24.785	25.4424	26.5011	22.6439	25.304	26.3816	25.7976	24.6759	15	7	0	48.6	18.8	0	50.165	0	197.93	11631000000	163	1.16872	24.7478	tr|A0A670HTJ1|A0A670HTJ1_PODMU;tr|A0A670HRL7|A0A670HRL7_PODMU;tr|A0A670JRC9|A0A670JRC9_PODMU	tr|A0A670HTJ1|A0A670HTJ1_PODMU;tr|A0A670HRL7|A0A670HRL7_PODMU;tr|A0A670JRC9|A0A670JRC9_PODMU	697060000	517120000	574070000	870810000	534120000	210210000	388460000	467770000	676240000	671200000	178580000	453310000	565850000	367290000	335460000
20.9705	NaN	22.9912	NaN	22.6653	NaN	22.1267	23.5511	21.2916	NaN	21.6636	22.1718	21.8907	NaN	24.1536	5	5	5	22.4	22.4	22.4	35.707	0	48.279	1274500000	31	0.999612	22.3476	tr|A0A670HRN2|A0A670HRN2_PODMU	tr|A0A670HRN2|A0A670HRN2_PODMU	77854000	0	174070000	0	118290000	0	83257000	146200000	47449000	0	0	57607000	0	0	152250000
24.2486	25.0831	24.8235	23.9745	24.54	26.1452	24.4276	25.2504	24.9982	25.6024	25.4883	25.1264	25.3143	25.3455	25.6008	6	6	4	18.5	18.5	10.4	44.372	0	88.055	11889000000	157	0.579514	25.0646	tr|A0A670HRX9|A0A670HRX9_PODMU;tr|A0A670IXY6|A0A670IXY6_PODMU;tr|A0A670HSF6|A0A670HSF6_PODMU	tr|A0A670HRX9|A0A670HRX9_PODMU;tr|A0A670IXY6|A0A670IXY6_PODMU	480850000	553280000	697990000	424190000	460360000	1507100000	361250000	572410000	506890000	482890000	1030000000	402350000	357530000	454280000	571910000
21.7999	NaN	22.4178	21.0644	21.5047	21.1843	NaN	22.4331	20.5161	NaN	19.7329	NaN	NaN	20.4063	22.7854	7	7	7	31.3	31.3	31.3	21.21	0	18.494	368040000	33	0.994315	21.3845	tr|A0A670HRY6|A0A670HRY6_PODMU	tr|A0A670HRY6|A0A670HRY6_PODMU	31566000	0	34605000	22809000	19213000	46906000	0	41416000	25616000	0	19475000	0	0	18374000	49466000
22.0007	25.1863	NaN	24.0719	NaN	NaN	NaN	24.5833	23.554	24.8435	22.392	26.3677	25.4919	25.7894	24.8644	11	11	11	53	53	53	17.587	0	102.61	3198500000	50	1.36456	24.4677	tr|A0A670HSK8|A0A670HSK8_PODMU	tr|A0A670HSK8|A0A670HSK8_PODMU	0	234540000	0	194660000	0	0	0	171320000	111600000	195370000	0	267030000	229030000	263890000	191410000
17.8825	17.5229	NaN	18.8011	17.2995	NaN	15.6813	17.237	18.1833	19.0174	NaN	19.5628	19.5536	18.3349	17.7002	21	21	21	7.8	7.8	7.8	529.33	0	174.18	1092800000	60	1.1041	18.0647	tr|A0A670HTU0|A0A670HTU0_PODMU;tr|A0A670HSK9|A0A670HSK9_PODMU;tr|A0A670HT43|A0A670HT43_PODMU;tr|A0A670HSR8|A0A670HSR8_PODMU;tr|A0A670HST0|A0A670HST0_PODMU	tr|A0A670HTU0|A0A670HTU0_PODMU;tr|A0A670HSK9|A0A670HSK9_PODMU;tr|A0A670HT43|A0A670HT43_PODMU;tr|A0A670HSR8|A0A670HSR8_PODMU	75193000	49512000	0	100160000	45617000	0	0	50078000	55553000	68949000	0	77201000	77068000	58232000	48296000
21.1735	21.9228	19.8779	19.8947	NaN	NaN	20.7848	21.0278	21.9247	23.399	NaN	23.6918	23.1845	22.6549	20.7317	6	6	6	30.1	30.1	30.1	36.557	0	105.94	880410000	35	1.31948	21.689	tr|A0A670HSU7|A0A670HSU7_PODMU	tr|A0A670HSU7|A0A670HSU7_PODMU	65440000	48507000	27436000	0	0	0	0	0	61171000	76137000	0	62968000	55804000	40951000	0
19.4069	NaN	NaN	19.2368	22.5066	NaN	20.0207	19.9905	20.5195	21.5391	NaN	21.231	21.0906	20.7473	NaN	3	3	3	7.9	7.9	7.9	37.719	0	5.5121	387260000	13	1.00911	20.6289	tr|A0A670HT78|A0A670HT78_PODMU	tr|A0A670HT78|A0A670HT78_PODMU	0	0	0	0	100680000	0	0	0	0	0	0	0	0	0	0
19.472	20.2307	20.5441	18.0015	21.7075	NaN	NaN	19.9265	19.2459	20.476	NaN	20.3454	21.5387	21.534	20.6744	11	11	11	13.5	13.5	13.5	149.02	0	86.13	1315000000	44	1.06577	20.308	tr|A0A670HTD0|A0A670HTD0_PODMU	tr|A0A670HTD0|A0A670HTD0_PODMU	55603000	66991000	110780000	0	133440000	0	0	0	71764000	52275000	0	55140000	85991000	103220000	91179000
21.5057	21.4213	NaN	20.9364	21.6044	21.537	NaN	23.9367	21.7512	22.9137	NaN	23.9532	23.2304	24.1172	23.0032	5	5	5	31	31	31	18.131	0	15.57	847800000	19	1.1535	22.4925	tr|A0A670HTG7|A0A670HTG7_PODMU;tr|A0A670HUS5|A0A670HUS5_PODMU	tr|A0A670HTG7|A0A670HTG7_PODMU;tr|A0A670HUS5|A0A670HUS5_PODMU	0	0	0	0	0	0	0	82789000	0	0	0	98175000	60204000	51788000	0
22.5994	22.4311	NaN	21.2307	21.0527	NaN	NaN	22.7385	23.132	24.1251	20.7796	23.2301	24.0339	22.8659	22.8228	15	1	1	48.9	3.3	3.3	49.75	0	21.797	1995200000	24	1.0792	22.5868	tr|A0A670HTK0|A0A670HTK0_PODMU	tr|A0A670HTK0|A0A670HTK0_PODMU	137770000	93926000	0	61371000	0	0	0	91896000	154350000	165200000	0	112580000	154830000	73615000	108540000
25.1997	24.3702	26.9193	24.7347	25.1166	26.2863	27.1484	26.5859	26.0988	25.8422	27.1057	25.7794	25.5063	25.3526	25.8442	10	10	10	21.1	21.1	21.1	55.261	0	257.25	24554000000	135	0.843616	25.8594	tr|A0A670HTQ4|A0A670HTQ4_PODMU	tr|A0A670HTQ4|A0A670HTQ4_PODMU	938620000	580360000	2469700000	760130000	744900000	2247900000	2224400000	1603100000	1200000000	805360000	2735800000	832730000	780890000	606270000	969580000
19.904	21.5919	21.762	21.8076	21.5243	21.9997	21.6277	22.5328	20.743	21.6319	21.8379	21.3104	21.5022	22.4697	22.2589	7	7	7	20	20	20	52.264	0	130.84	1591100000	34	0.656905	21.6336	tr|A0A670HU05|A0A670HU05_PODMU;tr|A0A670HU16|A0A670HU16_PODMU	tr|A0A670HU05|A0A670HU05_PODMU;tr|A0A670HU16|A0A670HU16_PODMU	0	81106000	102950000	69693000	83526000	106570000	70161000	60696000	48675000	67456000	105900000	61543000	62252000	102140000	147200000
22.0152	22.0348	NaN	19.8862	22.6352	22.8332	21.3193	22.7575	21.3736	23.3627	23.2736	21.6767	20.7816	22.7228	21.7268	4	4	4	9.4	9.4	9.4	70.715	0	63.343	1737400000	38	0.986461	22.0285	tr|A0A670HV09|A0A670HV09_PODMU;tr|A0A670HU43|A0A670HU43_PODMU;tr|A0A670HU31|A0A670HU31_PODMU;tr|A0A670HTR6|A0A670HTR6_PODMU	tr|A0A670HV09|A0A670HV09_PODMU;tr|A0A670HU43|A0A670HU43_PODMU;tr|A0A670HU31|A0A670HU31_PODMU;tr|A0A670HTR6|A0A670HTR6_PODMU	86606000	80139000	0	0	148030000	152430000	90256000	104170000	0	114130000	221180000	57575000	0	74029000	57170000
22.0553	22.5597	NaN	23.4451	23.955	NaN	22.113	22.3963	23.5008	24.4124	21.1398	23.6678	24.7331	24.5301	22.2593	3	3	3	19.9	19.9	19.9	27.112	0	259.55	2018200000	32	1.12372	23.136	tr|A0A670HU59|A0A670HU59_PODMU	tr|A0A670HU59|A0A670HU59_PODMU	0	113970000	0	144750000	150140000	0	73704000	79398000	103970000	105150000	0	140010000	131670000	130780000	0
27.4531	28.3122	28.3125	27.5751	28.0713	29.1125	28.1919	28.0983	27.66	28.6127	29.2486	28.0785	28.6204	29.023	28.0071	26	26	26	36.1	36.1	36.1	91.047	0	323.31	263930000000	1237	0.54604	28.2918	tr|A0A670HU92|A0A670HU92_PODMU	tr|A0A670HU92|A0A670HU92_PODMU	8032200000	10990000000	16320000000	10768000000	10552000000	30908000000	11695000000	9233800000	8850800000	9161200000	24394000000	7568900000	9788100000	9781900000	8774500000
NaN	21.4393	18.9438	19.8765	20.8402	19.1015	19.2846	19.8951	21.6052	19.1107	18.342	20.6731	20.8574	18.0154	NaN	7	7	7	19.3	19.3	19.3	66.067	0	104.65	521260000	29	1.1608	19.845	tr|A0A670HUL2|A0A670HUL2_PODMU;tr|A0A670HUM2|A0A670HUM2_PODMU	tr|A0A670HUL2|A0A670HUL2_PODMU;tr|A0A670HUM2|A0A670HUM2_PODMU	0	61317000	0	39748000	35242000	0	0	44121000	49748000	0	0	38373000	48195000	0	0
28.1128	28.0544	28.4	27.3962	28.6086	28.216	28.4913	28.7864	27.9674	28.6094	28.5484	27.5105	28.6285	28.6741	28.7379	13	13	13	56.9	56.9	56.9	30.195	0	323.31	78120000000	310	0.433	28.3161	tr|A0A670HUL4|A0A670HUL4_PODMU;tr|A0A670HT98|A0A670HT98_PODMU	tr|A0A670HUL4|A0A670HUL4_PODMU;tr|A0A670HT98|A0A670HT98_PODMU	3703900000	3193300000	5433900000	2858800000	5515800000	5387900000	3962600000	4144700000	2891100000	2916300000	5602700000	2365000000	2679600000	2886000000	4339600000
23.829	23.5112	22.5855	22.703	22.9827	22.151	23.2968	23.8994	22.3921	24.5988	23.3012	24.9576	25.5023	25.0155	24.9558	13	13	13	42.6	42.6	42.6	51.916	0	323.31	5333900000	96	1.07627	23.7121	tr|A0A670HV67|A0A670HV67_PODMU	tr|A0A670HV67|A0A670HV67_PODMU	236410000	215650000	165480000	183430000	198020000	127470000	233030000	230420000	110320000	237030000	240090000	253860000	327620000	263460000	377620000
23.2318	23.7815	22.7668	23.5432	23.2424	23.7068	24.328	24.7446	23.5658	26.0328	24.1262	23.945	25.3206	24.1806	24.381	5	5	5	11	11	11	61.387	0	213.56	6923800000	73	0.840795	24.0598	tr|A0A670HVC9|A0A670HVC9_PODMU	tr|A0A670HVC9|A0A670HVC9_PODMU	213730000	223600000	227330000	286730000	165290000	307080000	303690000	366140000	291470000	482810000	433510000	188580000	356980000	298240000	278670000
25.2933	24.8705	NaN	23.5879	NaN	21.8289	23.898	24.7318	24.7851	24.5634	NaN	25.0681	26.3377	25.4197	25.0071	4	1	1	46.8	25.4	25.4	14.303	0	163.81	1919600000	34	1.12315	24.616	tr|A0A670IMK6|A0A670IMK6_PODMU;tr|A0A670HVX7|A0A670HVX7_PODMU;tr|A0A670JBX2|A0A670JBX2_PODMU;tr|A0A670K5U1|A0A670K5U1_PODMU;tr|A0A670K613|A0A670K613_PODMU;tr|A0A670KCR3|A0A670KCR3_PODMU;tr|A0A670JBW4|A0A670JBW4_PODMU;tr|A0A670HXE7|A0A670HXE7_PODMU	tr|A0A670IMK6|A0A670IMK6_PODMU;tr|A0A670HVX7|A0A670HVX7_PODMU;tr|A0A670JBX2|A0A670JBX2_PODMU;tr|A0A670K5U1|A0A670K5U1_PODMU;tr|A0A670K613|A0A670K613_PODMU;tr|A0A670KCR3|A0A670KCR3_PODMU;tr|A0A670JBW4|A0A670JBW4_PODMU;tr|A0A670HXE7|A0A670HXE7_PODMU	206500000	121610000	0	66236000	0	0	60012000	87936000	112610000	55870000	0	98869000	190700000	108730000	115560000
21.1309	21.1233	21.0943	20.6574	23.4606	22.6259	21.856	NaN	21.3473	21.5228	NaN	22.0564	NaN	NaN	22.9362	3	3	3	12.5	12.5	12.5	35.064	0	15.379	822010000	16	0.882649	21.801	tr|A0A670HVY8|A0A670HVY8_PODMU;tr|A0A670HW13|A0A670HW13_PODMU	tr|A0A670HVY8|A0A670HVY8_PODMU;tr|A0A670HW13|A0A670HW13_PODMU	0	0	0	0	143320000	136140000	0	0	0	0	0	0	0	0	0
28.3525	29.3449	29.0188	28.1991	28.7099	28.3975	28.4732	28.75	28.7565	29.3999	28.5627	29.2564	29.3996	29.7594	29.2039	9	9	9	47.4	47.4	47.4	17.979	0	323.31	47571000000	238	0.469624	28.9056	tr|A0A670HW54|A0A670HW54_PODMU;tr|A0A670K4E7|A0A670K4E7_PODMU;tr|A0A670KIW3|A0A670KIW3_PODMU;tr|A0A670KI33|A0A670KI33_PODMU;tr|A0A670KDA2|A0A670KDA2_PODMU;tr|A0A670HUT7|A0A670HUT7_PODMU;tr|A0A670J8G0|A0A670J8G0_PODMU	tr|A0A670HW54|A0A670HW54_PODMU;tr|A0A670K4E7|A0A670K4E7_PODMU;tr|A0A670KIW3|A0A670KIW3_PODMU;tr|A0A670KI33|A0A670KI33_PODMU;tr|A0A670KDA2|A0A670KDA2_PODMU;tr|A0A670HUT7|A0A670HUT7_PODMU	1929500000	3101800000	3128400000	2010900000	2234600000	2657700000	2069700000	1682300000	2253500000	1755400000	2210700000	1883800000	1724800000	2529800000	2832600000
20.143	22.8834	NaN	20.1935	20.4478	NaN	NaN	21.3148	22.1774	23.5212	NaN	23.8443	23.5316	22.8712	NaN	5	5	5	16.9	16.9	16.9	40.145	0	33.133	1315500000	22	1.4582	22.0928	tr|A0A670HW59|A0A670HW59_PODMU	tr|A0A670HW59|A0A670HW59_PODMU	0	123300000	0	0	0	0	0	0	105100000	107090000	0	106250000	102160000	102700000	0
19.9065	23.041	NaN	20.9062	21.4502	NaN	NaN	21.3136	22.4059	23.0243	NaN	23.3173	23.6244	23.2726	21.7721	7	7	7	26.9	26.9	26.9	43.769	0	166.78	1705900000	25	1.19665	22.1849	tr|A0A670HW69|A0A670HW69_PODMU;tr|A0A670HWN4|A0A670HWN4_PODMU	tr|A0A670HW69|A0A670HW69_PODMU;tr|A0A670HWN4|A0A670HWN4_PODMU	0	125560000	0	105660000	71120000	0	0	80773000	107210000	116100000	0	130170000	109890000	97524000	0
22.6435	22.0528	22.0276	22.0356	20.5323	NaN	22.3551	23.2707	22.8261	23.8115	21.6203	23.8561	24.6444	22.7766	24.14	11	11	11	25.9	25.9	25.9	79.788	0	314.09	4126200000	107	1.11038	22.7566	tr|A0A670HW94|A0A670HW94_PODMU;tr|A0A670HW83|A0A670HW83_PODMU;tr|A0A670HXD9|A0A670HXD9_PODMU;tr|A0A670HXB5|A0A670HXB5_PODMU;tr|A0A670HWL7|A0A670HWL7_PODMU;tr|A0A670HW82|A0A670HW82_PODMU;tr|A0A670HXB9|A0A670HXB9_PODMU;tr|A0A670HW08|A0A670HW08_PODMU;tr|A0A670HXT2|A0A670HXT2_PODMU	tr|A0A670HW94|A0A670HW94_PODMU;tr|A0A670HW83|A0A670HW83_PODMU;tr|A0A670HXD9|A0A670HXD9_PODMU;tr|A0A670HXB5|A0A670HXB5_PODMU;tr|A0A670HWL7|A0A670HWL7_PODMU;tr|A0A670HW82|A0A670HW82_PODMU;tr|A0A670HXB9|A0A670HXB9_PODMU;tr|A0A670HW08|A0A670HW08_PODMU;tr|A0A670HXT2|A0A670HXT2_PODMU	191820000	137850000	195150000	154350000	57802000	0	156320000	219910000	143880000	184840000	147570000	170120000	319940000	137930000	317920000
NaN	NaN	20.3602	22.1711	20.6712	NaN	NaN	22.3119	22.0861	22.704	21.0443	23.0873	20.6585	21.183	21.6877	4	4	4	6.7	6.7	6.7	63.118	0	9.0058	1281500000	23	0.909095	21.6332	tr|A0A670HWC5|A0A670HWC5_PODMU	tr|A0A670HWC5|A0A670HWC5_PODMU	0	0	0	142400000	0	0	0	110230000	128070000	74787000	0	138460000	0	0	76650000
23.1618	21.6402	24.6233	20.0118	22.4827	22.1248	19.8615	19.7152	22.2349	22.3931	22.618	21.4215	22.3099	NaN	20.4677	10	10	10	13.5	13.5	13.5	90.86	0	171.99	3125600000	54	1.38984	21.7905	tr|A0A670HWI6|A0A670HWI6_PODMU	tr|A0A670HWI6|A0A670HWI6_PODMU	376580000	108450000	825600000	0	195800000	294230000	45010000	0	160080000	90036000	251950000	129770000	89447000	0	88145000
19.6996	NaN	NaN	20.0962	19.4993	18.9677	19.7544	20.2402	19.5381	20.6213	NaN	19.9819	20.3612	20.4234	19.6373	1	1	1	3.3	3.3	3.3	63.677	0	44.778	332840000	13	0.472802	19.9017	tr|A0A670HWZ2|A0A670HWZ2_PODMU;tr|A0A670HYM6|A0A670HYM6_PODMU;tr|A0A670HXD8|A0A670HXD8_PODMU	tr|A0A670HWZ2|A0A670HWZ2_PODMU;tr|A0A670HYM6|A0A670HYM6_PODMU;tr|A0A670HXD8|A0A670HXD8_PODMU	0	0	0	0	0	0	0	0	0	0	0	0	0	0	14843000
25.7937	25.1801	26.0854	24.9426	25.6745	26.1308	26.2828	26.1527	25.5	25.7597	25.6817	25.2096	26.941	25.7933	25.0544	9	9	9	33.9	33.9	33.9	42.855	0	323.31	18934000000	121	0.53124	25.7455	tr|A0A670HXB1|A0A670HXB1_PODMU	tr|A0A670HXB1|A0A670HXB1_PODMU	1133700000	818070000	1480600000	791500000	814510000	1749700000	1215200000	955470000	711880000	535510000	1137300000	400870000	1190600000	628320000	533720000
22.5248	23.6605	NaN	23.4839	21.9109	22.3402	NaN	23.4486	24.4044	25.1401	NaN	25.0758	25.0648	24.8235	23.0385	4	4	4	29.8	29.8	29.8	15.197	0	35.218	1318100000	29	1.14994	23.743	tr|A0A670HXG1|A0A670HXG1_PODMU	tr|A0A670HXG1|A0A670HXG1_PODMU	0	85053000	0	94009000	0	0	0	0	102190000	73178000	0	105660000	91083000	90849000	0
27.4605	27.567	28.0311	27.1917	27.871	27.501	28.5709	28.0128	27.755	28.2728	28.8414	27.1631	29.1595	28.5256	28.2065	29	29	29	45.1	45.1	45.1	83.71	0	323.31	171360000000	574	0.593407	28.0087	tr|A0A670HXK7|A0A670HXK7_PODMU	tr|A0A670HXK7|A0A670HXK7_PODMU	7069800000	6386900000	10402000000	5828000000	7252400000	7248100000	11355000000	7206800000	6872000000	5725500000	15936000000	3242300000	9929100000	6451700000	8082400000
24.4854	23.8418	23.3448	24.993	25.2882	25.1936	25.0708	25.487	25.9297	26.0892	24.5274	25.9333	25.1037	25.1765	25.7297	3	3	3	7.3	7.3	7.3	39.807	0	91.941	13142000000	62	0.771515	25.0796	tr|A0A670HXP3|A0A670HXP3_PODMU;tr|A0A670HZ91|A0A670HZ91_PODMU;tr|A0A670HZE4|A0A670HZE4_PODMU;tr|A0A670HXQ7|A0A670HXQ7_PODMU;tr|A0A670HXN5|A0A670HXN5_PODMU;tr|A0A670HZ66|A0A670HZ66_PODMU	tr|A0A670HXP3|A0A670HXP3_PODMU;tr|A0A670HZ91|A0A670HZ91_PODMU;tr|A0A670HZE4|A0A670HZE4_PODMU;tr|A0A670HXQ7|A0A670HXQ7_PODMU;tr|A0A670HXN5|A0A670HXN5_PODMU;tr|A0A670HZ66|A0A670HZ66_PODMU	348300000	264790000	0	761730000	573470000	641250000	415140000	557880000	1072000000	682000000	789880000	679910000	368150000	605490000	759770000
19.8767	20.2796	17.6624	19.3679	20.2007	NaN	NaN	20.2878	19.9043	21.3363	19.1134	20.9054	21.2017	21.1076	20.4671	3	2	2	6.9	4.7	4.7	53.698	0	6.9623	608120000	17	1.00601	20.1316	tr|A0A670HXY4|A0A670HXY4_PODMU;tr|A0A670HXX6|A0A670HXX6_PODMU	tr|A0A670HXY4|A0A670HXY4_PODMU;tr|A0A670HXX6|A0A670HXX6_PODMU	0	0	0	0	36433000	0	0	0	0	0	0	0	0	0	0
24.3983	23.8649	25.1776	23.9025	26.2722	23.0699	27.743	20.8784	28.4161	23.2353	27.1828	27.3494	18.5853	23.8598	27.3295	3	3	3	10.9	10.9	10.9	43.497	0	67.615	21813000000	132	2.73542	24.751	tr|A0A670HY92|A0A670HY92_PODMU;tr|A0A670HZT2|A0A670HZT2_PODMU;tr|A0A670HZN6|A0A670HZN6_PODMU;tr|A0A670HY72|A0A670HY72_PODMU;tr|A0A670HY67|A0A670HY67_PODMU;tr|A0A670HYE8|A0A670HYE8_PODMU;tr|A0A670HYG4|A0A670HYG4_PODMU	tr|A0A670HY92|A0A670HY92_PODMU;tr|A0A670HZT2|A0A670HZT2_PODMU;tr|A0A670HZN6|A0A670HZN6_PODMU;tr|A0A670HY72|A0A670HY72_PODMU;tr|A0A670HY67|A0A670HY67_PODMU;tr|A0A670HYE8|A0A670HYE8_PODMU;tr|A0A670HYG4|A0A670HYG4_PODMU	368140000	201400000	687140000	307270000	1154300000	151140000	2911000000	21647000	4697400000	58619000	2497800000	1605600000	0	95841000	2014300000
22.6424	23.3382	NaN	21.9105	NaN	NaN	20.4016	22.9904	23.4297	24.535	NaN	24.3562	24.3063	24.0293	21.7133	6	6	6	23.4	23.4	23.4	44.731	0	210.07	1679600000	42	1.30171	23.0594	tr|A0A670HY95|A0A670HY95_PODMU;tr|A0A670KCZ1|A0A670KCZ1_PODMU;tr|A0A670JK90|A0A670JK90_PODMU;tr|A0A670HWH5|A0A670HWH5_PODMU	tr|A0A670HY95|A0A670HY95_PODMU;tr|A0A670KCZ1|A0A670KCZ1_PODMU;tr|A0A670JK90|A0A670JK90_PODMU;tr|A0A670HWH5|A0A670HWH5_PODMU	131150000	65947000	0	0	0	0	0	131820000	91541000	93840000	0	81237000	103430000	150450000	58238000
20.8611	23.2366	21.0188	20.9967	NaN	NaN	21.7717	23.8065	23.575	25.1661	22.7307	25.5879	24.7721	24.7524	23.5873	8	8	8	52.2	52.2	52.2	28.924	0	181.31	2747100000	58	1.64434	23.2202	tr|A0A670HYF1|A0A670HYF1_PODMU;tr|A0A670JSJ2|A0A670JSJ2_PODMU;tr|A0A670JZ70|A0A670JZ70_PODMU	tr|A0A670HYF1|A0A670HYF1_PODMU	66818000	144120000	0	86287000	0	0	0	106050000	128260000	181660000	95015000	275920000	153890000	161490000	114890000
22.9304	23.4385	24.1933	22.3909	25.0384	24.9644	24.3171	23.2429	23.3707	25.6523	24.8333	25.5816	24.712	24.2916	24.1935	7	7	7	24.8	24.8	24.8	44.724	0	279.51	6353300000	100	0.965753	24.21	tr|A0A670HYQ6|A0A670HYQ6_PODMU	tr|A0A670HYQ6|A0A670HYQ6_PODMU	153260000	149960000	316570000	135220000	438640000	498290000	380270000	204390000	170680000	396000000	513640000	413060000	205350000	186630000	270460000
26.1331	24.9706	25.0801	25.3251	25.6275	23.4626	25.7861	26.4695	24.9109	27.2378	25.2645	27.1341	26.7958	26.4042	27.2335	23	23	23	53.5	53.5	53.5	55.643	0	323.31	28467000000	340	1.06145	25.8557	tr|A0A670HYY6|A0A670HYY6_PODMU;tr|A0A670HYY8|A0A670HYY8_PODMU;tr|A0A670KDW7|A0A670KDW7_PODMU	tr|A0A670HYY6|A0A670HYY6_PODMU;tr|A0A670HYY8|A0A670HYY8_PODMU	1656500000	765740000	1202300000	1285600000	1097000000	672820000	1106400000	1433600000	859650000	1500600000	1222100000	1683100000	1332600000	917860000	2063000000
25.1397	26.3804	23.6816	25.7652	26.6628	24.3009	24.6469	26.246	26.5468	27.4937	23.621	27.0478	27.4361	27.062	26.0466	6	6	6	38.7	38.7	38.7	17.148	0	80.046	11315000000	51	1.30291	25.8718	tr|A0A670HZ48|A0A670HZ48_PODMU;tr|A0A670KHU2|A0A670KHU2_PODMU;tr|A0A670JXA2|A0A670JXA2_PODMU;tr|A0A670HPC3|A0A670HPC3_PODMU	tr|A0A670HZ48|A0A670HZ48_PODMU;tr|A0A670KHU2|A0A670KHU2_PODMU;tr|A0A670JXA2|A0A670JXA2_PODMU	445930000	526610000	513140000	492760000	632150000	274080000	553690000	407100000	544010000	587810000	361700000	531470000	576120000	492960000	390510000
20.9229	21.7626	NaN	21.6401	18.6543	NaN	17.844	21.4717	21.7897	21.5946	NaN	22.1415	23.269	21.9818	21.9193	8	8	8	17.4	17.4	17.4	81.907	0	71.975	1764200000	38	1.51281	21.2493	tr|A0A670HZR4|A0A670HZR4_PODMU	tr|A0A670HZR4|A0A670HZR4_PODMU	101500000	146060000	0	139430000	0	0	0	98319000	123480000	76145000	0	88386000	145880000	84336000	104310000
21.0152	21.5639	19.8119	21.9273	20.7263	19.1352	21.0891	20.9628	22.2222	23.2467	20.4813	22.8614	22.0256	22.2672	21.5106	7	7	7	21.4	21.4	21.4	46.528	0	60.341	1270700000	27	1.10409	21.3898	tr|A0A670HZX0|A0A670HZX0_PODMU;tr|A0A670JYS1|A0A670JYS1_PODMU	tr|A0A670HZX0|A0A670HZX0_PODMU;tr|A0A670JYS1|A0A670JYS1_PODMU	0	0	0	91335000	0	0	0	0	100880000	103180000	0	109920000	0	0	0
20.043	21.2311	NaN	23.1121	NaN	NaN	NaN	20.77	21.2037	23.284	20.0725	22.9621	22.7661	22.7141	NaN	5	5	5	25.7	25.7	25.7	30.331	0	12.433	553440000	15	1.28462	21.8159	tr|A0A670I0C2|A0A670I0C2_PODMU;tr|A0A670HZU6|A0A670HZU6_PODMU;tr|A0A670IMT5|A0A670IMT5_PODMU;tr|A0A670K872|A0A670K872_PODMU	tr|A0A670I0C2|A0A670I0C2_PODMU	0	0	0	0	0	0	0	0	0	45617000	0	0	0	40482000	0
22.2202	22.8192	22.0325	23.1901	22.9629	22.3048	NaN	21.0198	23.817	24.2126	22.7379	22.1335	23.799	25.2995	22.5365	7	7	7	30.4	30.4	30.4	30.906	0	118.23	2988400000	30	1.07621	22.9347	tr|A0A670I0D1|A0A670I0D1_PODMU	tr|A0A670I0D1|A0A670I0D1_PODMU	0	126780000	0	222900000	158160000	0	0	0	195960000	211480000	0	0	165190000	347810000	0
24.6049	25.2638	NaN	24.316	22.3316	NaN	NaN	23.9809	24.9704	26.5682	22.9841	26.5722	26.4167	25.8761	25.143	7	7	7	31.9	31.9	31.9	28.01	0	109.29	5371900000	55	1.36729	24.919	tr|A0A670I0F3|A0A670I0F3_PODMU	tr|A0A670I0F3|A0A670I0F3_PODMU	237360000	286060000	0	230670000	88621000	0	0	196760000	290750000	331490000	160090000	474030000	368470000	296930000	268640000
23.1779	23.4376	NaN	NaN	22.6348	NaN	NaN	24.0225	23.1875	NaN	23.5544	23.5598	23.7067	24.5826	23.0629	1	1	1	1.2	1.2	1.2	141.93	0	8.907	6563400000	10	0.54146	23.4927	tr|A0A670I0R1|A0A670I0R1_PODMU;tr|A0A670I205|A0A670I205_PODMU	tr|A0A670I0R1|A0A670I0R1_PODMU;tr|A0A670I205|A0A670I205_PODMU	0	0	0	0	0	0	0	0	0	0	0	0	0	0	307170000
20.5393	20.9454	18.9489	20.681	21.0989	21.0813	22.8133	19.4563	22.5838	23.5914	20.6673	22.1539	23.2895	22.1325	21.3474	10	10	10	21.1	21.1	21.1	60.613	0	77.792	1770800000	73	1.33233	21.422	tr|A0A670I2I3|A0A670I2I3_PODMU;tr|A0A670I2Q0|A0A670I2Q0_PODMU;tr|A0A670I1E4|A0A670I1E4_PODMU;tr|A0A670I1I5|A0A670I1I5_PODMU;tr|A0A670J3P3|A0A670J3P3_PODMU	tr|A0A670I2I3|A0A670I2I3_PODMU;tr|A0A670I2Q0|A0A670I2Q0_PODMU;tr|A0A670I1E4|A0A670I1E4_PODMU;tr|A0A670I1I5|A0A670I1I5_PODMU	60726000	53685000	0	73757000	72487000	88243000	141980000	0	104490000	113260000	65473000	71414000	97928000	79622000	81039000
19.9873	21.1498	16.8689	19.0102	NaN	NaN	18.4475	20.566	20.5692	21.5572	18.307	21.507	22.0021	20.9194	20.3834	7	7	7	13.7	13.7	13.7	75.001	0	20.059	835420000	45	1.51651	20.0981	tr|A0A670I1S0|A0A670I1S0_PODMU;tr|A0A670I1L5|A0A670I1L5_PODMU;tr|A0A670I1L2|A0A670I1L2_PODMU;tr|A0A1V0PLV8|A0A1V0PLV8_PODSI	tr|A0A670I1S0|A0A670I1S0_PODMU;tr|A0A670I1L5|A0A670I1L5_PODMU;tr|A0A670I1L2|A0A670I1L2_PODMU;tr|A0A1V0PLV8|A0A1V0PLV8_PODSI	39413000	51291000	0	38328000	0	0	0	46666000	34914000	65932000	0	57094000	58691000	46338000	44995000
19.4902	NaN	21.4218	20.7655	19.7489	21.9566	21.1575	20.6126	20.8143	21.7458	22.7038	19.2137	20.0286	20.9054	20.9005	8	8	8	10.2	10.2	10.2	87.221	0	80.871	1152500000	34	0.974903	20.8189	tr|A0A670I1P8|A0A670I1P8_PODMU	tr|A0A670I1P8|A0A670I1P8_PODMU	36788000	0	124580000	66960000	45736000	184680000	79224000	50262000	40355000	0	144230000	0	0	0	0
21.3337	21.3369	20.2312	22.5679	20.6311	NaN	21.3796	20.4046	21.6392	23.4649	20.213	23.5001	23.1094	22.78	20.758	7	2	2	35.1	9.2	9.2	28.244	0	15.885	837570000	23	1.19922	21.6678	tr|A0A670I2D6|A0A670I2D6_PODMU	tr|A0A670I2D6|A0A670I2D6_PODMU	59201000	0	0	86815000	0	0	0	0	62614000	44617000	0	71444000	43343000	41015000	0
24.1915	25.1682	23.422	24.8887	23.8914	NaN	24.0056	24.6729	24.8451	26.2964	22.4178	26.1763	26.1431	26.1265	25.1016	7	7	2	36.4	36.4	9.5	26.715	0	254.07	6963700000	69	1.15521	24.8105	tr|A0A670I2E7|A0A670I2E7_PODMU	tr|A0A670I2E7|A0A670I2E7_PODMU	262010000	352720000	221060000	409060000	247620000	0	325150000	235920000	342960000	385690000	156300000	428780000	352520000	366470000	332030000
23.1849	23.2884	21.1592	22.8365	22.36	20.7027	22.7285	23.1042	23.4969	23.5014	21.3284	24.3091	25.219	23.4995	22.9379	10	10	10	34.3	34.3	34.3	35.358	0	219.07	2698800000	59	1.17619	22.9104	tr|A0A670I2F9|A0A670I2F9_PODMU	tr|A0A670I2F9|A0A670I2F9_PODMU	173360000	137030000	75933000	136300000	106070000	0	104800000	128770000	143260000	118630000	87128000	112380000	200340000	101000000	101440000
21.9394	22.4479	20.8697	22.5302	20.9352	20.704	22.0922	20.9767	21.5176	23.3473	NaN	23.1815	22.9203	20.5891	20.588	4	4	4	28.2	28.2	28.2	26.752	0	36.38	497940000	22	1.00386	21.7599	tr|A0A670I2U6|A0A670I2U6_PODMU;tr|A0A670I2H9|A0A670I2H9_PODMU	tr|A0A670I2U6|A0A670I2U6_PODMU;tr|A0A670I2H9|A0A670I2H9_PODMU	0	0	0	39222000	23215000	0	44888000	0	29788000	0	0	21377000	0	0	0
20.7665	22.1717	21.0924	18.3269	20.5978	21.1862	21.7088	NaN	18.6253	NaN	21.3871	21.3624	22.7291	21.397	21.3487	5	5	5	27.8	27.8	27.8	29.215	0	37.168	520520000	28	1.2404	20.9769	tr|A0A670I2N4|A0A670I2N4_PODMU;tr|A0A670I2I7|A0A670I2I7_PODMU	tr|A0A670I2N4|A0A670I2N4_PODMU;tr|A0A670I2I7|A0A670I2I7_PODMU	32662000	31627000	43812000	0	25010000	0	48507000	0	0	0	46229000	26725000	28991000	23102000	27843000
28.1649	28.603	28.2289	27.8282	28.007	27.8002	27.4927	29.3671	28.5995	29.8447	28.3441	28.4298	29.2801	28.2461	28.1063	5	5	5	37.4	37.4	37.4	15.822	0	255.64	53809000000	118	0.639929	28.4228	tr|A0A670I2N3|A0A670I2N3_PODMU	tr|A0A670I2N3|A0A670I2N3_PODMU	1573800000	2059100000	3814600000	1672000000	1539300000	3385600000	1778300000	2741000000	2382700000	2611200000	5046000000	1169300000	2051500000	2264700000	2291300000
22.4382	25.0112	NaN	22.8399	23.4626	NaN	NaN	23.5105	23.9433	25.6493	NaN	25.0676	25.121	25.5027	23.8519	2	2	1	18.9	18.9	14.2	17.178	0	55.918	2188900000	21	1.10511	24.218	tr|A0A670I2P2|A0A670I2P2_PODMU;tr|A0A670I3S1|A0A670I3S1_PODMU;tr|A0A670I3U3|A0A670I3U3_PODMU	tr|A0A670I2P2|A0A670I2P2_PODMU;tr|A0A670I3S1|A0A670I3S1_PODMU;tr|A0A670I3U3|A0A670I3U3_PODMU	0	133530000	0	75684000	87820000	0	0	0	110810000	193840000	0	167020000	141120000	208500000	0
25.7403	25.9981	24.7303	25.6274	25.9428	23.7712	25.0778	26.2518	26.5008	27.4284	24.257	26.3606	26.9303	26.3374	24.9645	16	16	6	56.6	56.6	21.4	49.867	0	323.31	21506000000	217	1.00368	25.7279	tr|A0A670I2R0|A0A670I2R0_PODMU	tr|A0A670I2R0|A0A670I2R0_PODMU	1123800000	1029100000	797970000	1137800000	1142000000	401290000	700320000	1042200000	1335700000	1381000000	668390000	1054300000	1065800000	871910000	642220000
20.3367	22.5309	19.9879	20.7712	19.7556	NaN	20.6141	21.1923	NaN	20.3484	20.2791	21.2984	NaN	21.1447	20.8598	2	2	2	20.6	20.6	20.6	15.74	0	19.677	171550000	13	0.737133	20.7599	tr|A0A670I3W6|A0A670I3W6_PODMU;tr|A0A670I2R4|A0A670I2R4_PODMU	tr|A0A670I3W6|A0A670I3W6_PODMU;tr|A0A670I2R4|A0A670I2R4_PODMU	0	33924000	0	13743000	0	0	0	0	0	0	0	0	0	0	0
24.597	25.1667	24.0471	25.2337	24.2037	22.5796	24.4922	25.6528	25.0031	26.4558	24.4891	25.9452	26.2058	26.7269	24.0472	3	3	3	31.1	31.1	31.1	12.038	0	59.612	3848400000	49	1.10018	24.9897	tr|A0A670I4E5|A0A670I4E5_PODMU;tr|A0A670I4C8|A0A670I4C8_PODMU;tr|A0A670I4A2|A0A670I4A2_PODMU;tr|A0A670I2Y3|A0A670I2Y3_PODMU;tr|A0A670I2X5|A0A670I2X5_PODMU;tr|A0A670I2W9|A0A670I2W9_PODMU;tr|A0A670I2U3|A0A670I2U3_PODMU;tr|A0A670I478|A0A670I478_PODMU;tr|A0A670I303|A0A670I303_PODMU;tr|A0A670I355|A0A670I355_PODMU;tr|A0A670I340|A0A670I340_PODMU;tr|A0A670I2Y9|A0A670I2Y9_PODMU	tr|A0A670I4E5|A0A670I4E5_PODMU;tr|A0A670I4C8|A0A670I4C8_PODMU;tr|A0A670I4A2|A0A670I4A2_PODMU;tr|A0A670I2Y3|A0A670I2Y3_PODMU;tr|A0A670I2X5|A0A670I2X5_PODMU;tr|A0A670I2W9|A0A670I2W9_PODMU;tr|A0A670I2U3|A0A670I2U3_PODMU;tr|A0A670I478|A0A670I478_PODMU;tr|A0A670I303|A0A670I303_PODMU;tr|A0A670I355|A0A670I355_PODMU	156300000	175560000	110330000	263060000	99098000	0	112460000	206810000	160840000	237300000	145280000	195480000	211830000	339380000	69072000
24.0096	24.6143	21.3456	24.3819	22.6832	20.8306	22.5051	25.1575	24.6947	26.6127	23.5397	25.9933	26.3279	26.0027	24.1017	5	5	5	49.2	49.2	49.2	14.515	0	125.24	3481200000	85	1.75935	24.1867	tr|A0A670I2Y4|A0A670I2Y4_PODMU;tr|A0A670I4H1|A0A670I4H1_PODMU;tr|A0A670JZG0|A0A670JZG0_PODMU	tr|A0A670I2Y4|A0A670I2Y4_PODMU;tr|A0A670I4H1|A0A670I4H1_PODMU;tr|A0A670JZG0|A0A670JZG0_PODMU	100800000	145280000	29811000	124060000	48093000	19601000	50167000	169630000	126990000	300570000	88244000	222080000	252550000	182060000	92403000
20.7026	20.9156	NaN	20.2855	20.7267	NaN	NaN	NaN	20.9659	22.1834	20.0527	21.9509	21.8114	21.2149	20.7296	1	1	1	3.4	3.4	3.4	42.485	0	17.618	265040000	11	0.680834	21.049	tr|A0A670I301|A0A670I301_PODMU	tr|A0A670I301|A0A670I301_PODMU	0	0	0	0	0	0	0	0	0	0	0	0	0	0	11721000
20.6873	21.2697	18.3234	21.9014	21.3454	NaN	NaN	20.3854	21.7661	23.1162	NaN	22.8993	22.9825	22.1922	20.2488	13	13	13	33.1	33.1	33.1	54.105	0	121.66	1466400000	62	1.38336	21.4265	tr|A0A670I356|A0A670I356_PODMU	tr|A0A670I356|A0A670I356_PODMU	75954000	69833000	0	110180000	71652000	0	0	62503000	78529000	90351000	0	124270000	93738000	80981000	51075000
18.9218	18.9044	NaN	18.6902	NaN	NaN	NaN	18.0696	20.1007	20.7136	NaN	20.2699	20.8399	21.3461	18.6043	6	6	6	13.5	13.5	13.5	82.258	0	56.858	429390000	23	1.13579	19.6461	tr|A0A670I3F6|A0A670I3F6_PODMU	tr|A0A670I3F6|A0A670I3F6_PODMU	27422000	24330000	0	25917000	0	0	0	0	29002000	25607000	0	35867000	29320000	36680000	0
22.3049	22.6494	20.6133	22.1504	NaN	NaN	20.3648	23.1096	21.0366	NaN	NaN	22.9715	21.761	24.2807	22.7568	2	2	2	18.8	18.8	18.8	22.839	0	62.44	768000000	19	1.17069	22.1817	tr|A0A670I4R8|A0A670I4R8_PODMU;tr|A0A670I4P8|A0A670I4P8_PODMU;tr|A0A670I3G6|A0A670I3G6_PODMU	tr|A0A670I4R8|A0A670I4R8_PODMU;tr|A0A670I4P8|A0A670I4P8_PODMU;tr|A0A670I3G6|A0A670I3G6_PODMU	54493000	61870000	0	59770000	0	0	0	65714000	0	0	0	51489000	0	105000000	0
20.4739	22.2087	NaN	21.8314	21.86	NaN	21.5559	21.1946	21.0504	22.6197	NaN	23.5378	23.5381	20.9062	20.6493	5	5	5	22.5	22.5	22.5	49.719	0	32.462	1118200000	23	1.0336	21.7855	tr|A0A670I3N8|A0A670I3N8_PODMU;tr|A0A670I3J3|A0A670I3J3_PODMU	tr|A0A670I3N8|A0A670I3N8_PODMU;tr|A0A670I3J3|A0A670I3J3_PODMU	70418000	71775000	0	81932000	60948000	0	0	74317000	0	71505000	0	79918000	73967000	0	0
21.6851	22.5357	20.5563	21.9247	23.2372	NaN	NaN	NaN	21.9844	NaN	22.6284	23.8169	22.5271	23.2435	21.942	2	2	1	7.5	7.5	2.3	35.314	0	25.424	1054100000	18	0.895322	22.371	tr|A0A670I3T3|A0A670I3T3_PODMU	tr|A0A670I3T3|A0A670I3T3_PODMU	51004000	71579000	0	70086000	132120000	0	0	0	49664000	0	94159000	120800000	0	0	0
25.583	26.2884	22.3812	25.6926	25.0261	20.1134	23.0652	25.65	25.9073	27.1124	22.6743	27.2015	26.7719	26.5439	25.6263	37	37	31	53.6	53.6	46.8	83.602	0	323.31	31345000000	273	2.04961	25.0425	tr|A0A670I3W0|A0A670I3W0_PODMU;tr|A0A670JZY4|A0A670JZY4_PODMU;tr|A0A670JWP6|A0A670JWP6_PODMU;tr|A0A670JY82|A0A670JY82_PODMU;tr|A0A670JV11|A0A670JV11_PODMU	tr|A0A670I3W0|A0A670I3W0_PODMU	1630600000	1676400000	213910000	2141500000	1224600000	0	251630000	1304500000	1751900000	2226100000	255360000	2253900000	1818700000	1527900000	1268000000
27.2338	27.4605	28.4809	27.0261	27.5743	27.8945	27.6891	27.914	27.6894	28.4104	28.7527	27.6812	28.8125	28.5913	28.4526	12	12	12	41.7	41.7	41.7	30.684	0	323.31	63846000000	325	0.5666	27.9776	tr|A0A670I4X7|A0A670I4X7_PODMU;tr|A0A670I422|A0A670I422_PODMU	tr|A0A670I4X7|A0A670I4X7_PODMU;tr|A0A670I422|A0A670I422_PODMU	2208200000	2514400000	5034900000	2517800000	2671700000	3142600000	2624700000	2844700000	2695600000	2681200000	6179500000	1840600000	3002200000	2921900000	3871800000
19.3807	19.3822	NaN	19.359	20.5026	NaN	NaN	20.687	19.6633	21.1207	NaN	21.3716	21.5126	20.5363	NaN	2	2	2	8	8	8	55.181	0	69.67	404260000	11	0.849228	20.3516	tr|A0A670I474|A0A670I474_PODMU;tr|A0A670I450|A0A670I450_PODMU;tr|A0A670I503|A0A670I503_PODMU;tr|A0A670I438|A0A670I438_PODMU	tr|A0A670I474|A0A670I474_PODMU;tr|A0A670I450|A0A670I450_PODMU;tr|A0A670I503|A0A670I503_PODMU;tr|A0A670I438|A0A670I438_PODMU	0	0	0	0	0	0	0	0	0	0	0	38521000	34175000	0	0
24.1775	24.8338	22.1506	22.3247	23.6176	22.571	23.3757	24.1021	22.573	24.3579	24.0552	24.6764	NaN	24.5428	24.2426	3	3	3	30.7	30.7	30.7	21.112	0	120.88	1784400000	29	0.925632	23.6858	tr|A0A670I4X5|A0A670I4X5_PODMU;tr|A0A670I4V9|A0A670I4V9_PODMU	tr|A0A670I4X5|A0A670I4X5_PODMU;tr|A0A670I4V9|A0A670I4V9_PODMU	149560000	161960000	0	63845000	90553000	0	0	91422000	0	0	185970000	116040000	0	69047000	103050000
21.5611	NaN	NaN	20.9581	17.968	NaN	19.1585	20.9603	21.4244	22.0716	19.2888	22.867	22.4908	22.4976	20.9418	6	6	5	15.9	15.9	13.8	63.957	0	78.804	1083300000	30	1.51089	21.0157	tr|A0A670I4Y8|A0A670I4Y8_PODMU	tr|A0A670I4Y8|A0A670I4Y8_PODMU	66530000	0	0	68405000	0	0	0	53719000	64524000	85585000	0	102580000	65639000	72522000	57543000
22.5649	21.0742	24.54	23.0426	22.5851	NaN	24.0397	24.8157	NaN	24.5125	24.8679	22.3254	24.2064	24.3758	23.3695	8	8	8	38.7	38.7	38.7	33.157	0	74.658	2681700000	54	1.16964	23.563	tr|A0A670I5D4|A0A670I5D4_PODMU;tr|A0A670I5D5|A0A670I5D5_PODMU	tr|A0A670I5D4|A0A670I5D4_PODMU;tr|A0A670I5D5|A0A670I5D5_PODMU	132640000	0	284940000	130850000	86372000	0	157850000	217740000	0	122130000	284340000	53429000	154130000	157660000	162110000
22.3317	21.3044	NaN	22.8522	21.6174	NaN	NaN	22.6464	22.5239	25.3321	NaN	24.1758	24.4845	22.3151	20.7756	12	12	12	47.2	47.2	47.2	40.336	0	323.31	2704500000	60	1.39338	22.7599	tr|A0A670I5G2|A0A670I5G2_PODMU;tr|A0A670I5F5|A0A670I5F5_PODMU	tr|A0A670I5G2|A0A670I5G2_PODMU;tr|A0A670I5F5|A0A670I5F5_PODMU	181600000	94150000	0	154290000	105140000	0	0	98746000	134740000	260790000	0	193800000	167950000	132210000	0
NaN	21.1576	NaN	21.0557	23.4715	21.5455	NaN	NaN	21.8348	22.3254	22.2071	22.3484	23.2787	NaN	22.4734	3	3	3	5.1	5.1	5.1	61.691	0	19.053	1631600000	12	0.805632	22.1698	tr|A0A670I5L8|A0A670I5L8_PODMU	tr|A0A670I5L8|A0A670I5L8_PODMU	0	0	0	0	310260000	0	0	0	0	0	0	0	0	0	0
26.5851	26.8053	27.1166	26.0963	26.8952	27.9549	27.3756	28.446	26.6929	27.7923	27.928	27.5502	26.9463	27.9755	28.0009	5	5	5	14.2	14.2	14.2	54.045	0	323.31	47849000000	126	0.668782	27.3441	tr|A0A670I5T3|A0A670I5T3_PODMU	tr|A0A670I5T3|A0A670I5T3_PODMU	1578600000	1558900000	3264200000	1337600000	1768300000	5024100000	2158600000	3635200000	1390800000	1606900000	4121000000	1780400000	967380000	2062500000	2570400000
19.8002	20.2568	17.5982	19.7601	20.5519	NaN	20.5541	20.592	22.0149	23.2905	NaN	21.7462	22.3015	22.9051	22.4037	18	18	18	20.8	20.8	20.8	137.14	0	188.92	2758900000	68	1.5745	21.0596	tr|A0A670I5W9|A0A670I5W9_PODMU;tr|A0A670I618|A0A670I618_PODMU	tr|A0A670I5W9|A0A670I5W9_PODMU;tr|A0A670I618|A0A670I618_PODMU	0	85463000	0	101850000	118800000	0	104860000	86219000	149870000	228010000	0	93469000	141410000	225660000	220220000
22.0944	22.8818	NaN	22.025	NaN	NaN	NaN	22.7912	22.8525	23.2318	NaN	24.3904	24.171	23.3905	23.156	3	1	1	17.8	8.9	8.9	16.612	0	25.201	1023800000	11	0.766537	23.0985	tr|A0A670J2W6|A0A670J2W6_PODMU;tr|A0A670I6C5|A0A670I6C5_PODMU	tr|A0A670J2W6|A0A670J2W6_PODMU;tr|A0A670I6C5|A0A670I6C5_PODMU	0	0	0	0	0	0	0	0	0	0	0	0	0	0	63008000
26.6103	26.0787	26.9556	25.7988	25.6978	26.9364	28.0384	27.1654	26.5098	26.6714	26.6958	26.3286	26.6849	27.1987	27.0834	6	6	1	17.1	17.1	3.1	40.965	0	323.31	30097000000	156	0.592248	26.6969	tr|A0A670I6E8|A0A670I6E8_PODMU	tr|A0A670I6E8|A0A670I6E8_PODMU	1325900000	883800000	1798200000	1124700000	821470000	1969900000	2897100000	1559800000	1228200000	909520000	2247400000	783340000	794830000	1262400000	1457900000
23.6417	24.6281	22.2097	23.8641	23.397	NaN	24.2146	23.7432	24.3819	25.6944	20.4213	26.6171	25.5478	25.1781	24.7929	11	11	11	41.8	41.8	41.8	29.345	0	268.17	6804700000	99	1.5422	24.1666	tr|A0A670I6Z1|A0A670I6Z1_PODMU	tr|A0A670I6Z1|A0A670I6Z1_PODMU	242590000	391490000	136060000	325670000	218900000	0	326970000	268710000	339640000	400820000	0	451900000	438370000	340700000	310460000
22.1506	22.9063	19.3039	22.1979	21.9691	16.8942	21.1696	21.9262	22.4961	23.3584	19.02	23.6213	24.3475	23.0746	22.754	54	54	54	23.5	23.5	23.5	323.26	0	323.31	15249000000	301	1.98613	21.8126	tr|A0A670I745|A0A670I745_PODMU;tr|A0A670I7E6|A0A670I7E6_PODMU	tr|A0A670I745|A0A670I745_PODMU;tr|A0A670I7E6|A0A670I7E6_PODMU	801990000	916800000	108380000	946460000	668420000	0	389090000	544310000	714160000	769050000	87986000	942980000	1197900000	701170000	828460000
22.2866	24.8304	22.0073	23.5861	24.6346	18.6388	20.5843	24.3205	24.6146	24.6869	22.3367	25.4429	26.3315	24.5068	23.6996	16	15	15	40.5	38.9	38.9	62.254	0	323.31	10440000000	137	2.00751	23.5005	tr|A0A670I751|A0A670I751_PODMU;tr|A0A670I765|A0A670I765_PODMU;tr|A0A670I783|A0A670I783_PODMU;tr|A0A670I7B7|A0A670I7B7_PODMU;tr|A0A670I774|A0A670I774_PODMU	tr|A0A670I751|A0A670I751_PODMU;tr|A0A670I765|A0A670I765_PODMU;tr|A0A670I783|A0A670I783_PODMU;tr|A0A670I7B7|A0A670I7B7_PODMU;tr|A0A670I774|A0A670I774_PODMU	228490000	656820000	257630000	452450000	608470000	0	80548000	425190000	701590000	386020000	206980000	801550000	1135100000	315920000	320220000
24.9912	24.6851	25.355	24.6601	26.203	26.2641	25.4169	25.8572	25.3853	25.5931	25.5821	26.1339	24.6306	26.3253	26.3832	5	5	5	16.2	16.2	16.2	32.536	0	174.37	9708800000	76	0.623759	25.5644	tr|A0A670I7K8|A0A670I7K8_PODMU;tr|A0A670I7R5|A0A670I7R5_PODMU;tr|A0A670I7D1|A0A670I7D1_PODMU	tr|A0A670I7K8|A0A670I7K8_PODMU;tr|A0A670I7R5|A0A670I7R5_PODMU;tr|A0A670I7D1|A0A670I7D1_PODMU	380540000	313310000	632660000	358050000	694650000	739800000	492560000	591810000	402530000	340950000	564480000	461650000	191220000	511190000	614320000
20.9884	20.6036	19.1483	18.6903	NaN	NaN	20.6515	21.0082	19.4465	20.629	NaN	21.3495	22.0195	21.7869	21.2082	2	2	2	15.6	15.6	15.6	13.848	0	20.696	166140000	21	1.03364	20.6275	tr|A0A670I7E4|A0A670I7E4_PODMU;tr|A0A670I7G4|A0A670I7G4_PODMU	tr|A0A670I7E4|A0A670I7E4_PODMU;tr|A0A670I7G4|A0A670I7G4_PODMU	16021000	8506500	0	0	0	0	9880600	9400900	0	0	0	10710000	12228000	12047000	10282000
22.3605	22.3984	NaN	20.9242	NaN	NaN	NaN	21.4135	21.9311	21.7964	NaN	23.6108	24.6532	21.5812	21.8706	9	9	7	34.9	34.9	28	40.367	0	189.12	1320600000	29	1.1064	22.254	tr|A0A670I7F6|A0A670I7F6_PODMU	tr|A0A670I7F6|A0A670I7F6_PODMU	99165000	91728000	0	72460000	0	0	0	0	80282000	0	0	122170000	176410000	0	0
24.4246	25.5214	24.0325	24.6865	24.3216	21.6654	24.5245	22.879	25.1053	24.8785	22.7931	25.743	25.7418	25.2401	25.0621	8	8	8	47.3	47.3	47.3	26.047	0	195.71	5617500000	76	1.17472	24.4413	tr|A0A670I7K3|A0A670I7K3_PODMU;tr|A0A670I7I9|A0A670I7I9_PODMU	tr|A0A670I7K3|A0A670I7K3_PODMU;tr|A0A670I7I9|A0A670I7I9_PODMU	306990000	416750000	242210000	346770000	242030000	0	278260000	0	291590000	293750000	194620000	332860000	308440000	289070000	282600000
24.4255	26.4439	23.2288	24.0611	24.3659	NaN	23.6978	24.9537	26.0599	26.3567	21.2087	25.5684	26.6391	25.5978	24.9616	31	20	20	63.1	44.2	44.2	69.791	0	323.31	21172000000	212	1.48888	24.8264	tr|A0A670I7J5|A0A670I7J5_PODMU;tr|A0A291NZX5|A0A291NZX5_9SAUR;tr|A0A670JYM7|A0A670JYM7_PODMU	tr|A0A670I7J5|A0A670I7J5_PODMU;tr|A0A291NZX5|A0A291NZX5_9SAUR	790890000	2102600000	616250000	907440000	806010000	0	599430000	910510000	1812200000	1047900000	0	854010000	1296400000	834250000	824600000
23.9888	28.6022	27.4692	25.5484	26.7708	28.2121	26.4317	26.1424	28.1338	22.8075	27.7774	24.6222	26.6475	25.3909	27.9304	3	3	3	19	19	19	19.023	0	250	22117000000	43	1.69867	26.4317	tr|A0A670I7M3|A0A670I7M3_PODMU;tr|A0A670I7V5|A0A670I7V5_PODMU;tr|A0A670I7Z2|A0A670I7Z2_PODMU;tr|A0A670I7P6|A0A670I7P6_PODMU;tr|A0A670I7L9|A0A670I7L9_PODMU;tr|A0A670I7K1|A0A670I7K1_PODMU;tr|A0A670I7H0|A0A670I7H0_PODMU	tr|A0A670I7M3|A0A670I7M3_PODMU	0	2492400000	1806200000	0	595840000	4042500000	1110100000	0	1750700000	0	2786200000	0	374830000	0	1573500000
NaN	21.3913	24.79	19.9464	NaN	NaN	20.5855	21.0024	21.2068	21.3659	21.7887	NaN	22.0362	NaN	21.5661	2	2	2	4.9	4.9	4.9	48.393	0	42.487	1209700000	10	1.28091	21.5679	tr|A0A670I7Q7|A0A670I7Q7_PODMU	tr|A0A670I7Q7|A0A670I7Q7_PODMU	0	0	688290000	0	0	0	0	0	0	0	0	0	0	0	0
26.0286	26.4609	25.3132	25.5765	27.3807	26.0639	26.4458	26.5116	26.8844	27.8741	26.2658	27.2847	27.4417	27.5131	28.1142	4	4	4	35.6	35.6	35.6	10.921	0	66.163	11778000000	64	0.83609	26.7439	tr|A0A670I7S4|A0A670I7S4_PODMU;tr|A0A670K0Q9|A0A670K0Q9_PODMU	tr|A0A670I7S4|A0A670I7S4_PODMU;tr|A0A670K0Q9|A0A670K0Q9_PODMU	397630000	426830000	269760000	415210000	945460000	416770000	442580000	376860000	522360000	491630000	552030000	519970000	423920000	573240000	1161600000
24.3779	23.7727	23.3253	24.6898	24.2163	NaN	24.8225	24.0511	24.638	26.0598	23.8311	25.2192	25.3757	24.0743	24.6736	15	15	15	22.4	22.4	22.4	58.613	0	323.31	10213000000	118	0.72003	24.5091	tr|A0A670I7T1|A0A670I7T1_PODMU	tr|A0A670I7T1|A0A670I7T1_PODMU	520810000	386890000	445480000	665540000	358920000	0	516420000	443130000	686250000	551670000	449820000	516260000	536970000	300930000	578450000
24.0566	23.0149	22.7446	24.2579	25.4728	20.8236	23.0912	24.4972	23.9379	25.7571	23.0668	25.8309	25.3727	24.6407	25.6579	22	22	22	50.6	50.6	50.6	65.161	0	323.31	14323000000	308	1.41361	24.1482	tr|A0A670I7T3|A0A670I7T3_PODMU;tr|A0A670I6I7|A0A670I6I7_PODMU	tr|A0A670I7T3|A0A670I7T3_PODMU;tr|A0A670I6I7|A0A670I6I7_PODMU	516400000	315470000	422960000	555400000	925530000	107400000	327200000	630290000	440080000	920100000	511640000	889240000	745710000	544830000	1240400000
23.6926	25.1023	21.1609	24.309	23.8401	NaN	24.1031	24.7383	25.1789	25.4226	21.3496	26.1141	25.8329	25.5918	24.5563	18	18	16	61	61	57.6	38.754	0	323.31	7686100000	134	1.50325	24.3566	tr|A0A670I842|A0A670I842_PODMU	tr|A0A670I842|A0A670I842_PODMU	286550000	401000000	0	395900000	299540000	0	314900000	315060000	513780000	363060000	75955000	617040000	454170000	436950000	395010000
21.2681	21.1142	22.8792	20.7076	22.2184	21.901	22.7518	21.8739	21.5392	21.9166	22.9799	21.488	22.3164	22.4002	22.1286	5	5	5	15.3	15.3	15.3	44.276	0	52.058	1282300000	33	0.660245	21.9655	tr|A0A670I856|A0A670I856_PODMU;tr|A0A670I7U5|A0A670I7U5_PODMU	tr|A0A670I856|A0A670I856_PODMU;tr|A0A670I7U5|A0A670I7U5_PODMU	52736000	0	105090000	0	65994000	0	73653000	88417000	91907000	57996000	122130000	0	41701000	58185000	64150000
26.5773	26.9779	24.2471	26.9196	26.4877	23.6986	26.179	26.7705	27.5802	28.0359	25.6083	27.5053	28.2954	28.0079	27.1805	15	2	1	30.8	7.2	7.2	41.969	0	323.31	42925000000	100	1.31912	26.6714	tr|A0A670JX31|A0A670JX31_PODMU;tr|A0A670I895|A0A670I895_PODMU;tr|A0A670ILN8|A0A670ILN8_PODMU;tr|A0A670JU29|A0A670JU29_PODMU;tr|A0A670IXF8|A0A670IXF8_PODMU;tr|A0A670IBP8|A0A670IBP8_PODMU	tr|A0A670JX31|A0A670JX31_PODMU;tr|A0A670I895|A0A670I895_PODMU;tr|A0A670ILN8|A0A670ILN8_PODMU;tr|A0A670JU29|A0A670JU29_PODMU;tr|A0A670IXF8|A0A670IXF8_PODMU;tr|A0A670IBP8|A0A670IBP8_PODMU	1576000000	1973200000	0	1793300000	1663800000	0	0	1449600000	1883100000	2110300000	1102000000	1148400000	3593300000	3226700000	2318200000
26.4021	27.0215	25.3561	26.2506	27.9642	24.417	25.7878	27.0079	27.1186	28.348	25.6506	27.7477	28.2518	27.5608	26.8656	19	19	5	55.5	55.5	16	49.864	0	323.31	44603000000	308	1.13702	26.7833	tr|A0A670I8A7|A0A670I8A7_PODMU;tr|A0A670I8N3|A0A670I8N3_PODMU	tr|A0A670I8A7|A0A670I8A7_PODMU;tr|A0A670I8N3|A0A670I8N3_PODMU	1618700000	2175700000	1255100000	2084500000	2196100000	750020000	1310600000	1932300000	2473800000	2707700000	1492000000	2119700000	2609500000	2096200000	1826500000
22.4779	22.3422	22.1958	20.422	21.3138	22.4498	22.7933	23.1199	21.8022	22.5091	22.1158	22.8071	23.4768	22.8486	23.0857	5	5	5	6.6	6.6	6.6	132.57	0	323.31	3760800000	46	0.768185	22.384	tr|A0A670I8E3|A0A670I8E3_PODMU	tr|A0A670I8E3|A0A670I8E3_PODMU	211110000	154740000	196350000	169810000	0	245480000	205700000	230280000	155680000	133890000	203650000	145470000	145660000	140700000	219280000
23.125	23.663	23.055	23.5531	23.3876	23.6073	23.5135	24.0399	23.7896	24.9575	23.6003	24.7377	24.6604	24.3962	24.8944	10	10	10	17.4	17.4	17.4	62.664	0	200.03	7919600000	91	0.63966	23.932	tr|A0A670I8H6|A0A670I8H6_PODMU	tr|A0A670I8H6|A0A670I8H6_PODMU	253750000	355270000	312860000	441190000	193920000	382840000	298980000	301370000	431610000	393000000	383670000	462910000	348070000	331040000	507010000
28.0462	29.5581	28.8333	28.2564	28.8668	NaN	29.0595	28.5815	28.832	29.7836	28.8241	29.6937	30.4554	30.0052	29.438	2	2	2	17.2	17.2	17.2	18.597	0.00071531	2.3281	74720000000	39	0.685953	29.1595	tr|A0A670I8P5|A0A670I8P5_PODMU;tr|A0A670I8X4|A0A670I8X4_PODMU	tr|A0A670I8P5|A0A670I8P5_PODMU;tr|A0A670I8X4|A0A670I8X4_PODMU	0	4935000000	0	0	0	0	0	0	0	0	0	0	0	0	0
17.4405	17.9309	18.3399	19.2805	NaN	NaN	17.9551	20.8661	20.304	NaN	18.817	20.4975	NaN	20.709	20.9755	3	3	3	5.4	5.4	5.4	94.786	0	22.796	433550000	17	1.33877	19.3742	tr|A0A670I8R8|A0A670I8R8_PODMU;tr|A0A670I8S7|A0A670I8S7_PODMU	tr|A0A670I8R8|A0A670I8R8_PODMU;tr|A0A670I8S7|A0A670I8S7_PODMU	0	0	0	31921000	0	0	0	47731000	38635000	0	0	31592000	0	40628000	0
18.121	20.578	NaN	20.6028	16.6354	NaN	17.4299	19.5622	21.1995	21.6829	NaN	22.846	23.1392	21.5768	20.0051	15	15	15	28.8	28.8	28.8	106.08	0	247.11	1467700000	48	2.0473	20.2816	tr|A0A670I8U0|A0A670I8U0_PODMU	tr|A0A670I8U0|A0A670I8U0_PODMU	0	65564000	0	104110000	0	0	0	56409000	77018000	91195000	0	107710000	156630000	73433000	77917000
23.244	21.5562	NaN	23.4158	22.4762	NaN	NaN	20.9289	23.5713	24.6177	18.9971	25.0447	24.9709	24.8364	22.6709	8	8	2	28.1	28.1	9.3	37.101	0	167.91	2623500000	57	1.84353	23.0275	tr|A0A670I8X2|A0A670I8X2_PODMU	tr|A0A670I8X2|A0A670I8X2_PODMU	110690000	88772000	0	202810000	87413000	0	0	0	159050000	188460000	0	245340000	196820000	156800000	117950000
22.3213	21.6861	NaN	21.3221	20.5914	NaN	22.0559	21.8098	22.1747	23.4319	NaN	23.1882	23.2162	21.6714	21.4333	4	4	4	39.9	39.9	39.9	22.402	0	33.4	623780000	24	0.853746	22.0752	tr|A0A670I8Z7|A0A670I8Z7_PODMU;tr|A0A670J368|A0A670J368_PODMU;tr|A0A670J3S4|A0A670J3S4_PODMU	tr|A0A670I8Z7|A0A670I8Z7_PODMU	38124000	33536000	0	32792000	0	0	39804000	0	32004000	55301000	0	51140000	40928000	0	0
23.421	24.9553	24.9954	25.8848	26.0722	25.7676	26.3945	27.0254	25.849	26.2157	25.974	26.295	26.6053	25.8959	24.9795	13	13	13	40.3	40.3	40.3	32.481	0	221.75	13662000000	213	0.874624	25.7554	tr|A0A670I912|A0A670I912_PODMU;tr|A0A670I8Y2|A0A670I8Y2_PODMU;tr|A0A670I918|A0A670I918_PODMU	tr|A0A670I912|A0A670I912_PODMU;tr|A0A670I8Y2|A0A670I8Y2_PODMU;tr|A0A670I918|A0A670I918_PODMU	296110000	460090000	645750000	791570000	636230000	1125100000	770940000	1053200000	603830000	582640000	749100000	527450000	579470000	532510000	492840000
23.8016	25.0597	25.3045	25.7375	25.6219	23.5293	25.9707	24.5694	25.2115	25.7631	24.5247	24.2353	26.2708	25.5828	25.4779	11	11	7	62.4	62.4	40.3	21.509	0	323.31	6809200000	85	0.810211	25.1107	tr|A0A670I928|A0A670I928_PODMU	tr|A0A670I928|A0A670I928_PODMU	265670000	335880000	621650000	505610000	336980000	306070000	399390000	275660000	336020000	286860000	273220000	155450000	338900000	267250000	314330000
19.0249	18.7962	NaN	18.1468	17.5748	NaN	NaN	21.1954	18.9874	19.7915	NaN	19.3306	19.9834	20.0551	19.2121	1	1	1	3.3	3.3	3.3	49.128	0	16.611	199990000	11	0.980295	19.2817	tr|A0A670JG89|A0A670JG89_PODMU;tr|A0A670IXL9|A0A670IXL9_PODMU;tr|A0A670IY41|A0A670IY41_PODMU;tr|A0A670JER2|A0A670JER2_PODMU;tr|A0A670I9H0|A0A670I9H0_PODMU;tr|A0A670I9I0|A0A670I9I0_PODMU;tr|A0A670JC97|A0A670JC97_PODMU;tr|A0A670I949|A0A670I949_PODMU	tr|A0A670JG89|A0A670JG89_PODMU;tr|A0A670IXL9|A0A670IXL9_PODMU;tr|A0A670IY41|A0A670IY41_PODMU;tr|A0A670JER2|A0A670JER2_PODMU;tr|A0A670I9H0|A0A670I9H0_PODMU;tr|A0A670I9I0|A0A670I9I0_PODMU;tr|A0A670JC97|A0A670JC97_PODMU;tr|A0A670I949|A0A670I949_PODMU	0	0	0	0	0	0	0	0	0	0	0	0	0	0	9416400
18.6185	NaN	19.9577	18.2804	NaN	NaN	19.1257	19.7009	20.8897	21.7525	18.9892	19.7712	19.2874	21.3897	20.7874	4	4	4	17.4	17.4	17.4	52.435	0	65.842	381290000	19	1.10955	19.8792	tr|A0A670I9H2|A0A670I9H2_PODMU;tr|A0A670I916|A0A670I916_PODMU	tr|A0A670I9H2|A0A670I9H2_PODMU;tr|A0A670I916|A0A670I916_PODMU	0	0	28110000	0	0	0	0	0	38879000	33760000	0	0	0	34815000	31914000
22.389	20.2707	NaN	21.3448	20.192	NaN	NaN	21.2711	21.8013	23.3299	20.8915	23.1299	23.6	22.6647	21.0172	4	4	4	16.4	16.4	16.4	34.824	0	112.88	779450000	22	1.17883	21.8252	tr|A0A670I9N4|A0A670I9N4_PODMU;tr|A0A670I9N9|A0A670I9N9_PODMU	tr|A0A670I9N4|A0A670I9N4_PODMU;tr|A0A670I9N9|A0A670I9N9_PODMU	78746000	0	0	40873000	0	0	0	0	53195000	53494000	0	36364000	75525000	50976000	0
23.2999	24.6451	24.0223	23.7408	24.0205	25.9222	23.9892	24.6094	23.9429	25.4634	24.4676	25.4194	26.1627	25.1843	26.0765	6	6	6	12.8	12.8	12.8	70.049	0	323.31	15653000000	87	0.917824	24.7311	tr|A0A670I9U3|A0A670I9U3_PODMU	tr|A0A670I9U3|A0A670I9U3_PODMU	525410000	513260000	496440000	426830000	454950000	2188800000	599840000	876410000	305440000	381080000	765800000	476170000	928970000	666120000	1236600000
NaN	20.1962	NaN	19.938	21.7517	NaN	NaN	21.5537	23.3572	21.1602	NaN	22.037	21.974	21.1323	19.7412	4	4	4	15.6	15.6	15.6	48.83	0	13.688	770530000	13	1.10786	21.2842	tr|A0A670I9X4|A0A670I9X4_PODMU;tr|A0A670I9W7|A0A670I9W7_PODMU;tr|A0A670I9C7|A0A670I9C7_PODMU	tr|A0A670I9X4|A0A670I9X4_PODMU;tr|A0A670I9W7|A0A670I9W7_PODMU;tr|A0A670I9C7|A0A670I9C7_PODMU	0	0	0	0	0	0	0	0	0	0	0	53760000	41865000	0	0
23.3372	24.0091	NaN	23.9803	22.889	NaN	22.997	24.6552	24.6835	25.6294	NaN	25.7111	25.6367	24.6091	23.5382	4	4	4	32.8	32.8	32.8	14.422	0	36.813	2172200000	33	1.01339	24.3063	tr|A0A670I9Z3|A0A670I9Z3_PODMU;tr|A0A670I9Y3|A0A670I9Y3_PODMU;tr|A0A670I9A6|A0A670I9A6_PODMU;tr|A0A670HPG9|A0A670HPG9_PODMU	tr|A0A670I9Z3|A0A670I9Z3_PODMU;tr|A0A670I9Y3|A0A670I9Y3_PODMU	162850000	94388000	0	128760000	60934000	0	0	112530000	129670000	138320000	0	180840000	134810000	88771000	0
26.6946	25.4889	21.5097	26.1959	26.1185	21.1479	24.0889	26.5331	26.925	28.8645	23.337	29.0258	28.1266	27.5047	27.5867	29	29	29	64.6	64.6	64.6	54.719	0	323.31	73089000000	464	2.43489	25.9432	tr|A0A670IA48|A0A670IA48_PODMU;tr|A0A670IA30|A0A670IA30_PODMU;tr|A0A670IA89|A0A670IA89_PODMU	tr|A0A670IA48|A0A670IA48_PODMU;tr|A0A670IA30|A0A670IA30_PODMU;tr|A0A670IA89|A0A670IA89_PODMU	3272900000	1288500000	120740000	2823800000	1952700000	81474000	565890000	1533600000	3290900000	6134900000	383470000	9135600000	3977300000	2925300000	4044100000
31.1308	30.9278	31.3572	31.0516	31.7548	30.8807	32.0856	30.9218	31.1725	31.6346	31.0357	31.4548	32.0665	31.653	31.7607	19	19	19	35.1	35.1	35.1	43.099	0	323.31	791540000000	1560	0.413435	31.3925	tr|A0A670IA46|A0A670IA46_PODMU;tr|O93458|O93458_PODSI	tr|A0A670IA46|A0A670IA46_PODMU;tr|O93458|O93458_PODSI	38243000000	26981000000	48993000000	41218000000	48046000000	48172000000	58022000000	26046000000	42046000000	30701000000	31608000000	23515000000	31971000000	24246000000	35840000000
20.7653	NaN	17.8572	20.1918	21.063	17.8963	18.3892	22.0362	21.5287	20.9373	16.1537	22.7398	22.501	20.2363	18.9796	8	8	8	17.9	17.9	17.9	69.362	0	69.874	1023200000	40	1.9663	20.0911	tr|A0A670IBE3|A0A670IBE3_PODMU;tr|A0A670IAV8|A0A670IAV8_PODMU	tr|A0A670IBE3|A0A670IBE3_PODMU;tr|A0A670IAV8|A0A670IAV8_PODMU	78566000	0	0	74589000	76761000	0	0	86294000	71110000	0	0	84751000	66322000	49842000	0
24.4917	25.5619	22.8947	24.6894	24.1722	NaN	NaN	23.6797	25.5264	26.4049	24.0183	26.8555	27.1374	27.1624	25.6342	2	2	2	42.5	42.5	42.5	11.464	0	127.84	2297500000	23	1.38545	25.2483	tr|A0A670IAX3|A0A670IAX3_PODMU	tr|A0A670IAX3|A0A670IAX3_PODMU	0	99964000	0	0	0	0	0	0	115060000	0	0	193410000	199230000	243520000	0
24.0681	23.4569	20.2612	22.8211	23.1681	NaN	21.5391	23.0763	23.8694	24.6139	22.7967	25.2242	24.8019	24.1204	23.4378	5	5	5	15	15	15	51.7	0	153.09	3697500000	60	1.30445	23.3754	tr|A0A670IBH3|A0A670IBH3_PODMU;tr|A0A670IAY0|A0A670IAY0_PODMU	tr|A0A670IBH3|A0A670IBH3_PODMU;tr|A0A670IAY0|A0A670IAY0_PODMU	290450000	181880000	0	165330000	157120000	0	0	148390000	212720000	234100000	131640000	230760000	218300000	200050000	179930000
24.5606	25.3457	22.6856	24.928	24.7894	22.3273	23.4882	25.1239	25.6759	26.576	23.36	25.9047	26.3573	26.2565	24.8037	73	73	73	38.9	38.9	38.9	274.8	0	323.31	73355000000	812	1.32401	24.8122	tr|A0A670IB49|A0A670IB49_PODMU	tr|A0A670IB49|A0A670IB49_PODMU	2946100000	3641900000	1221200000	4005900000	3284100000	640080000	1513400000	3179000000	4553300000	4659400000	1855200000	3715000000	4458300000	4274000000	2732100000
19.5229	20.1144	NaN	18.4295	NaN	19.7051	19.0138	20.4291	19.033	19.2214	NaN	19.5514	19.8606	20.3811	20.2097	1	1	1	5.9	5.9	5.9	28.54	0	3.7835	157250000	15	0.617436	19.6227	tr|A0A670IBL7|A0A670IBL7_PODMU	tr|A0A670IBL7|A0A670IBL7_PODMU	0	0	0	0	0	0	0	0	0	0	0	0	0	0	12262000
22.6694	22.6798	NaN	22.7594	23.0368	NaN	NaN	23.3665	21.9486	24.4015	21.5504	23.9059	24.5771	24.3662	23.3576	5	5	5	42.7	42.7	42.7	20.513	0	140.4	1423100000	28	0.967988	23.2183	tr|A0A670IBQ1|A0A670IBQ1_PODMU;tr|A0A670KBU3|A0A670KBU3_PODMU	tr|A0A670IBQ1|A0A670IBQ1_PODMU;tr|A0A670KBU3|A0A670KBU3_PODMU	70501000	0	0	0	95505000	0	0	56828000	74139000	87070000	0	78440000	102120000	85272000	66231000
22.1228	20.913	19.7417	21.4208	20.9801	NaN	20.1642	21.0985	22.1271	22.9238	20.2442	21.3513	21.3166	22.5912	22.0027	2	2	2	12.5	12.5	12.5	20.825	0	12.916	453020000	18	0.930522	21.357	tr|A0A670JRK4|A0A670JRK4_PODMU;tr|A0A670IBQ5|A0A670IBQ5_PODMU;tr|A0A670IBR2|A0A670IBR2_PODMU;tr|A0A670JT73|A0A670JT73_PODMU	tr|A0A670JRK4|A0A670JRK4_PODMU;tr|A0A670IBQ5|A0A670IBQ5_PODMU;tr|A0A670IBR2|A0A670IBR2_PODMU;tr|A0A670JT73|A0A670JT73_PODMU	46011000	0	0	0	0	0	0	0	37166000	33387000	0	0	0	32463000	26989000
18.6695	NaN	NaN	18.8917	19.195	20.1972	19.8126	20.7374	21.4992	NaN	20.0655	20.6339	22.8681	20.0044	20.5759	3	3	3	8.3	8.3	8.3	49.707	0	11.641	341340000	15	1.15398	20.2625	tr|A0A670IBX9|A0A670IBX9_PODMU	tr|A0A670IBX9|A0A670IBX9_PODMU	0	0	0	0	0	0	0	0	0	0	0	0	54226000	0	0
21.63	20.2181	19.8816	21.1997	20.0519	19.6126	21.1862	21.7918	20.4049	21.8842	19.9872	23.6798	22.4033	22.7637	23.0695	4	4	4	7.5	7.5	7.5	69.326	0	46.529	1822500000	40	1.28109	21.3176	tr|A0A670IBY4|A0A670IBY4_PODMU	tr|A0A670IBY4|A0A670IBY4_PODMU	113320000	0	0	82479000	0	0	74754000	92994000	0	0	0	177870000	99057000	144900000	157450000
25.2059	26.4284	25.3303	25.2025	25.8605	23.3498	25.915	26.0478	26.2337	27.4524	24.3772	26.9508	27.2921	26.8066	26.5095	7	7	7	56.2	56.2	56.2	17.389	0	323.31	14465000000	136	1.10714	25.9308	tr|A0A670IC50|A0A670IC50_PODMU;tr|A0A670IBK2|A0A670IBK2_PODMU;tr|A0A670ICE2|A0A670ICE2_PODMU	tr|A0A670IC50|A0A670IC50_PODMU	490480000	777390000	527240000	561490000	681710000	170920000	602870000	542450000	772240000	835240000	363910000	736930000	792850000	651390000	797180000
27.9399	28.5968	27.4791	28.1807	28.2398	27.0657	28.0497	28.8317	28.7685	29.4851	27.4369	29.6822	28.4429	29.0801	28.7027	18	18	18	58.9	58.9	58.9	50.168	0	323.31	125770000000	449	0.741752	28.3988	tr|A0A670ICE5|A0A670ICE5_PODMU;tr|A0A670I226|A0A670I226_PODMU;tr|A0A670I1R8|A0A670I1R8_PODMU;tr|A0A670IQX3|A0A670IQX3_PODMU	tr|A0A670ICE5|A0A670ICE5_PODMU	5332300000	6268200000	4050300000	6139400000	5195400000	5272400000	4240300000	5518000000	6708600000	7211400000	3830600000	7766100000	4759900000	4953200000	5262300000
22.3253	19.5212	NaN	18.712	20.1678	NaN	18.2166	NaN	18.8868	20.6088	NaN	20.7411	21.3395	19.2066	NaN	9	9	9	15.1	15.1	15.1	90.622	0	44.713	525500000	24	1.29439	19.9726	tr|A0A670ICL2|A0A670ICL2_PODMU;tr|A0A670IDQ5|A0A670IDQ5_PODMU;REV__tr|A0A670JPU8|A0A670JPU8_PODMU	tr|A0A670ICL2|A0A670ICL2_PODMU;tr|A0A670IDQ5|A0A670IDQ5_PODMU	0	0	0	24379000	0	0	0	0	19616000	0	0	20162000	0	0	0
20.3932	22.1125	NaN	20.7281	NaN	NaN	21.8909	20.4905	21.6311	21.1463	NaN	22.711	22.789	22.201	23.4164	6	6	6	13.3	13.3	13.3	53.82	0	113.18	1120300000	25	0.998924	21.7736	tr|A0A670ID04|A0A670ID04_PODMU;tr|A0A670IDZ6|A0A670IDZ6_PODMU;tr|A0A670IDI5|A0A670IDI5_PODMU;tr|A0A670IDH0|A0A670IDH0_PODMU	tr|A0A670ID04|A0A670ID04_PODMU;tr|A0A670IDZ6|A0A670IDZ6_PODMU;tr|A0A670IDI5|A0A670IDI5_PODMU;tr|A0A670IDH0|A0A670IDH0_PODMU	0	75178000	0	74805000	0	0	0	0	66990000	0	0	86744000	84370000	63759000	123910000
23.5019	23.5681	NaN	24.2277	23.7203	NaN	21.9051	24.1177	23.976	24.5059	22.3688	26.2242	25.8464	25.8457	25.202	13	13	13	45.3	45.3	45.3	28.937	0	323.31	4359300000	81	1.30369	24.2315	tr|A0A670ID19|A0A670ID19_PODMU	tr|A0A670ID19|A0A670ID19_PODMU	177020000	188930000	0	222470000	174560000	0	0	219560000	198480000	238110000	121260000	340220000	320690000	250830000	218240000
17.5656	21.0996	NaN	19.588	19.5958	17.0544	NaN	19.3276	20.854	20.2755	NaN	22.7624	22.0659	21.7175	19.703	16	16	16	14.5	14.5	14.5	159.55	0	84.652	1403400000	49	1.70889	20.1341	tr|A0A670IDB9|A0A670IDB9_PODMU;tr|A0A670IDU1|A0A670IDU1_PODMU	tr|A0A670IDB9|A0A670IDB9_PODMU;tr|A0A670IDU1|A0A670IDU1_PODMU	0	101800000	0	70429000	37328000	0	0	0	79779000	56999000	0	205540000	84761000	104460000	57109000
23.7903	23.7471	23.9019	23.2717	24.2087	24.4836	24.3764	24.5604	23.8904	24.8447	23.7043	24.9488	25.9587	25.3447	24.9627	12	12	12	34.1	34.1	34.1	46.588	0	323.31	8648300000	143	0.720623	24.3996	tr|A0A670IDC9|A0A670IDC9_PODMU;tr|A0A670IEI1|A0A670IEI1_PODMU	tr|A0A670IDC9|A0A670IDC9_PODMU;tr|A0A670IEI1|A0A670IEI1_PODMU	347980000	260210000	387310000	268540000	342530000	553620000	378870000	469760000	336740000	402010000	368200000	359440000	494280000	333210000	472830000
22.3277	22.6242	18.9769	22.8462	22.6422	18.7488	22.1612	22.6098	23.1494	23.9018	21.5682	24.0711	23.9501	23.6143	23.2561	9	9	9	36.6	36.6	36.6	47.409	0	114.15	2575400000	60	1.61159	22.4299	tr|A0A670IDE7|A0A670IDE7_PODMU;tr|A0A670IDE9|A0A670IDE9_PODMU;tr|A0A670J442|A0A670J442_PODMU;tr|A0A670J4R7|A0A670J4R7_PODMU;tr|A0A670J6P5|A0A670J6P5_PODMU;tr|A0A670J4R4|A0A670J4R4_PODMU	tr|A0A670IDE7|A0A670IDE7_PODMU;tr|A0A670IDE9|A0A670IDE9_PODMU	134380000	129120000	0	129360000	87477000	0	112420000	122050000	130800000	154400000	76631000	153830000	169690000	134480000	132500000
21.9374	24.3972	NaN	20.7543	20.646	NaN	21.9487	22.6337	22.7083	22.9209	21.5215	22.7211	23.9825	23.1479	22.1755	10	10	10	30.1	30.1	30.1	60.845	0	55.4	3339000000	51	1.10282	22.4227	tr|A0A670IDJ9|A0A670IDJ9_PODMU	tr|A0A670IDJ9|A0A670IDJ9_PODMU	182490000	372100000	0	107200000	0	0	145310000	188300000	127530000	125050000	181470000	169430000	198870000	170820000	178830000
22.8684	22.3161	21.8622	21.3631	21.5757	23.1833	19.5598	21.4939	22.2897	23.646	23.1112	22.3558	22.9232	23.0579	23.739	3	3	3	10.4	10.4	10.4	39.113	0	41.296	2280100000	36	1.07952	22.3563	tr|A0A670IDS3|A0A670IDS3_PODMU	tr|A0A670IDS3|A0A670IDS3_PODMU	139660000	93168000	78779000	74511000	70310000	221560000	0	0	75560000	132740000	209350000	64292000	78404000	108420000	224380000
22.0026	20.0132	22.0978	22.3551	24.1775	NaN	23.1636	22.7315	22.0938	24.4597	21.9261	23.0534	23.8629	23.9675	24.0475	10	10	10	33.3	33.3	33.3	45.908	0	172.63	3492200000	48	1.21585	22.8537	tr|A0A670IDX6|A0A670IDX6_PODMU;tr|A0A670IKU8|A0A670IKU8_PODMU;tr|A0A670IKX3|A0A670IKX3_PODMU	tr|A0A670IDX6|A0A670IDX6_PODMU	127220000	0	138760000	188990000	381050000	0	196740000	120050000	107160000	226590000	120350000	118290000	129480000	190740000	265110000
23.2024	23.9022	20.6668	22.94	24.0381	20.3826	24.2272	24.6551	23.9617	24.7339	22.2642	24.8646	25.4526	25.1453	23.6528	11	11	11	33.5	33.5	33.5	37.474	0	59.014	4963200000	60	1.51094	23.606	tr|A0A670IEB8|A0A670IEB8_PODMU	tr|A0A670IEB8|A0A670IEB8_PODMU	221480000	191690000	0	255770000	218900000	0	222030000	300900000	218230000	290580000	155320000	276310000	334640000	244290000	181600000
23.8762	23.927	22.4567	24.1027	23.5471	NaN	24.9261	23.8483	24.9314	24.8873	23.5884	24.4601	25.0673	23.9019	24.1231	21	21	21	44.8	44.8	44.8	74.146	0	323.31	11005000000	143	0.707414	24.1174	tr|A0A670IEN5|A0A670IEN5_PODMU;tr|A0A670IEC5|A0A670IEC5_PODMU;tr|A0A670IFA0|A0A670IFA0_PODMU;tr|A0A670IF69|A0A670IF69_PODMU;tr|A0A670IEI5|A0A670IEI5_PODMU	tr|A0A670IEN5|A0A670IEN5_PODMU;tr|A0A670IEC5|A0A670IEC5_PODMU;tr|A0A670IFA0|A0A670IFA0_PODMU;tr|A0A670IF69|A0A670IF69_PODMU;tr|A0A670IEI5|A0A670IEI5_PODMU	556140000	516790000	368580000	709140000	456160000	0	766170000	504730000	743230000	506760000	659030000	367850000	559700000	425150000	632270000
21.4941	22.7136	20.8088	23.0438	23.7777	21.9671	23.2787	21.034	20.7756	21.2473	20.0898	24.2806	23.2147	24.1769	24.3587	10	10	10	39	39	39	41.034	0	186.49	2542200000	46	1.44131	22.4174	tr|A0A670IEF2|A0A670IEF2_PODMU	tr|A0A670IEF2|A0A670IEF2_PODMU	119030000	127560000	0	222300000	199310000	136310000	212230000	0	0	0	0	180320000	108280000	160520000	181090000
NaN	20.4203	NaN	16.9731	17.001	NaN	NaN	19.0947	17.3338	21.4313	NaN	21.3826	21.4733	20.5061	17.6452	4	4	4	4.5	4.5	4.5	167.33	0	13.022	916560000	19	1.93369	19.3261	tr|A0A670IEF3|A0A670IEF3_PODMU;tr|A0A670ID71|A0A670ID71_PODMU;tr|A0A670IDH3|A0A670IDH3_PODMU;tr|A0A670J855|A0A670J855_PODMU;tr|A0A670J805|A0A670J805_PODMU;tr|A0A670JAX7|A0A670JAX7_PODMU;tr|A0A670J7U6|A0A670J7U6_PODMU;tr|A0A670J6Z9|A0A670J6Z9_PODMU;tr|A0A670J8A1|A0A670J8A1_PODMU;tr|A0A670J886|A0A670J886_PODMU;tr|A0A670J6Q8|A0A670J6Q8_PODMU;tr|A0A670J4Z3|A0A670J4Z3_PODMU;tr|A0A670JAE4|A0A670JAE4_PO…	tr|A0A670IEF3|A0A670IEF3_PODMU;tr|A0A670ID71|A0A670ID71_PODMU;tr|A0A670IDH3|A0A670IDH3_PODMU	0	99260000	0	0	0	0	0	0	0	82941000	0	109810000	78422000	0	0
22.9624	23.8451	21.2908	22.779	23.0611	NaN	21.6153	23.4113	23.3523	24.245	21.6793	24.5602	24.7399	23.3773	23.0008	5	5	5	16.2	16.2	16.2	36.401	0	145.65	2269700000	39	1.05738	23.1371	tr|A0A670IEG2|A0A670IEG2_PODMU	tr|A0A670IEG2|A0A670IEG2_PODMU	116440000	118740000	0	129930000	112980000	0	0	147350000	119100000	120550000	0	126200000	137250000	107310000	123650000
21.4454	21.9825	NaN	22.0972	21.5347	NaN	19.044	22.6545	22.7555	23.7747	19.6625	23.4659	23.8744	23.1893	21.4546	15	15	15	24.3	24.3	24.3	100.7	0	174.88	4249900000	90	1.47737	22.0719	tr|A0A670IEI3|A0A670IEI3_PODMU	tr|A0A670IEI3|A0A670IEI3_PODMU	195740000	184680000	0	231800000	128400000	0	0	243560000	267810000	285840000	73658000	280960000	311110000	196040000	181460000
22.9393	24.7005	NaN	23.2884	21.8485	NaN	22.7147	22.6004	23.8442	24.4181	21.9042	24.1911	22.7361	22.788	23.5076	5	5	5	44.4	44.4	44.4	19.134	0	84.622	1194200000	27	0.903126	23.1909	tr|A0A670IEK5|A0A670IEK5_PODMU	tr|A0A670IEK5|A0A670IEK5_PODMU	77210000	122050000	0	123680000	0	0	0	0	111700000	59800000	0	71648000	0	0	83017000
23.9626	25.0112	NaN	23.0861	NaN	20.5119	NaN	21.9069	22.5895	26.1394	NaN	25.5259	24.1964	24.9424	NaN	6	6	6	25.2	25.2	25.2	28.432	0	67.813	3912100000	28	1.75677	23.7872	tr|A0A670IEM6|A0A670IEM6_PODMU	tr|A0A670IEM6|A0A670IEM6_PODMU	301470000	415460000	0	253640000	0	0	0	0	0	376450000	0	297780000	228180000	296730000	0
19.4616	20.1723	20.6162	18.9674	20.2917	19.2233	20.856	20.9579	20.0595	21.0963	19.303	20.2541	21.3773	21.5329	21.0895	2	2	1	6	6	4.3	60.009	0	25.53	553810000	27	0.821589	20.3506	tr|A0A670IF00|A0A670IF00_PODMU;tr|A0A670JZB4|A0A670JZB4_PODMU;tr|A0A670JMT1|A0A670JMT1_PODMU;tr|A0A670IJP0|A0A670IJP0_PODMU;tr|A0A670JZW4|A0A670JZW4_PODMU;tr|A0A670K7R2|A0A670K7R2_PODMU;tr|A0A670K1Y7|A0A670K1Y7_PODMU;tr|A0A670JZP4|A0A670JZP4_PODMU;tr|A0A670K7L6|A0A670K7L6_PODMU;tr|A0A670IZ37|A0A670IZ37_PODMU;tr|A0A670JYI5|A0A670JYI5_PODMU;tr|A0A670IZ28|A0A670IZ28_PODMU;tr|A0A670J5S7|A0A670J5S7_PO…	tr|A0A670IF00|A0A670IF00_PODMU;tr|A0A670JZB4|A0A670JZB4_PODMU;tr|A0A670JMT1|A0A670JMT1_PODMU;tr|A0A670IJP0|A0A670IJP0_PODMU;tr|A0A670JZW4|A0A670JZW4_PODMU;tr|A0A670K7R2|A0A670K7R2_PODMU;tr|A0A670K1Y7|A0A670K1Y7_PODMU;tr|A0A670JZP4|A0A670JZP4_PODMU;tr|A0A670K7L6|A0A670K7L6_PODMU;tr|A0A670IZ37|A0A670IZ37_PODMU;tr|A0A670JYI5|A0A670JYI5_PODMU;tr|A0A670IZ28|A0A670IZ28_PODMU;tr|A0A670J5S7|A0A670J5S7_PO…	0	23066000	40886000	0	22359000	0	33062000	32344000	20888000	23438000	0	16898000	30138000	37718000	36526000
19.6539	21.2907	19.5074	21.6242	19.4377	NaN	NaN	21.3347	21.4981	22.1102	NaN	22.2399	22.7885	22.3756	20.4343	6	6	6	32	32	32	36.504	0	124.26	708090000	20	1.16995	21.1913	tr|A0A670IF29|A0A670IF29_PODMU	tr|A0A670IF29|A0A670IF29_PODMU	0	49706000	0	43421000	0	0	0	46645000	40340000	56992000	0	49107000	44776000	55704000	0
23.5392	23.2492	24.0149	22.259	24.058	24.3099	24.0691	23.6537	23.1073	23.5362	23.5364	22.4639	24.3012	24.1473	23.6015	12	12	12	11.6	11.6	11.6	142.79	0	161.9	10420000000	131	0.619045	23.5898	tr|A0A670IFF0|A0A670IFF0_PODMU;tr|A0A670IFI2|A0A670IFI2_PODMU	tr|A0A670IFF0|A0A670IFF0_PODMU;tr|A0A670IFI2|A0A670IFI2_PODMU	608170000	386660000	897970000	375110000	561530000	782310000	668970000	517070000	483460000	315110000	678090000	275390000	451160000	467160000	422210000
21.1388	22.3408	NaN	21.8899	NaN	NaN	21.4041	21.7763	21.5005	23.6747	NaN	23.8648	23.3042	23.4037	22.5742	6	6	4	25.8	25.8	20.2	27.613	0	33.276	1080900000	22	0.98233	22.4429	tr|A0A670IFK2|A0A670IFK2_PODMU	tr|A0A670IFK2|A0A670IFK2_PODMU	0	76890000	0	0	0	0	0	0	0	74978000	0	94633000	76203000	73802000	0
21.1071	NaN	NaN	21.0723	NaN	NaN	21.071	21.2705	20.5335	22.2628	20.9531	21.0026	23.1465	22.5106	22.0314	7	7	7	19	19	19	61.065	0	87.996	1103900000	24	0.814356	21.5419	tr|A0A670IFN4|A0A670IFN4_PODMU;tr|A0A670IG68|A0A670IG68_PODMU;tr|A0A670IGD8|A0A670IGD8_PODMU;tr|A0A670IHE0|A0A670IHE0_PODMU	tr|A0A670IFN4|A0A670IFN4_PODMU;tr|A0A670IG68|A0A670IG68_PODMU;tr|A0A670IGD8|A0A670IGD8_PODMU;tr|A0A670IHE0|A0A670IHE0_PODMU	82613000	0	0	71410000	0	0	0	0	0	98018000	0	0	72743000	67515000	83149000
24.2295	24.5902	24.8667	24.8718	26.3932	24.9496	25.3286	25.9415	25.4212	27.1223	25.6093	26.2061	26.7415	26.9773	26.9426	8	8	8	42.2	42.2	42.2	26.221	0	151.58	13341000000	135	0.94897	25.7461	tr|A0A670IFS2|A0A670IFS2_PODMU;tr|A0A670IGG0|A0A670IGG0_PODMU;tr|A0A670IHP2|A0A670IHP2_PODMU;tr|A0A670IFY8|A0A670IFY8_PODMU;tr|A0A670IHQ7|A0A670IHQ7_PODMU	tr|A0A670IFS2|A0A670IFS2_PODMU;tr|A0A670IGG0|A0A670IGG0_PODMU;tr|A0A670IHP2|A0A670IHP2_PODMU;tr|A0A670IFY8|A0A670IFY8_PODMU	329320000	257190000	532220000	436010000	889490000	530230000	433620000	600190000	415910000	740010000	615000000	472520000	570630000	896860000	956470000
20.9256	18.9523	NaN	17.8723	22.401	20.5984	19.1241	19.6484	21.1883	20.7443	NaN	NaN	21.1127	21.721	22.022	8	8	8	18.2	18.2	18.2	73.495	0	108.2	1117000000	48	1.36287	20.5259	tr|A0A670IHX3|A0A670IHX3_PODMU;tr|A0A670IFY0|A0A670IFY0_PODMU;tr|A0A670IFU8|A0A670IFU8_PODMU;tr|A0A670IG44|A0A670IG44_PODMU;tr|A0A670J3W9|A0A670J3W9_PODMU;tr|A0A670J3W4|A0A670J3W4_PODMU	tr|A0A670IHX3|A0A670IHX3_PODMU;tr|A0A670IFY0|A0A670IFY0_PODMU;tr|A0A670IFU8|A0A670IFU8_PODMU;tr|A0A670IG44|A0A670IG44_PODMU	85872000	0	0	0	120090000	124950000	0	0	68986000	49272000	0	0	42668000	87808000	136950000
27.518	27.7019	26.4648	27.4795	27.0646	25.6509	26.7813	27.9733	27.7577	28.1932	26.5935	28.3526	28.2924	27.8511	27.0543	9	9	9	27.4	27.4	27.4	37.793	0	302.39	50155000000	120	0.769911	27.3819	tr|A0A670IG25|A0A670IG25_PODMU;tr|A0A670HV20|A0A670HV20_PODMU	tr|A0A670IG25|A0A670IG25_PODMU	2832100000	2856600000	1615200000	3269100000	2271400000	937390000	1632800000	2952100000	2807600000	2450700000	1875700000	2937500000	2604200000	2384900000	1627400000
17.7744	20.3175	NaN	17.0977	NaN	NaN	NaN	17.6551	18.7064	19.832	NaN	22.1813	20.1267	17.616	18.1123	6	6	6	14.9	14.9	14.9	57.154	0	58.263	346450000	18	1.61602	18.9419	tr|A0A670IG51|A0A670IG51_PODMU	tr|A0A670IG51|A0A670IG51_PODMU	0	0	0	0	0	0	0	0	0	0	0	64605000	46501000	0	0
26.4992	27.5935	24.5094	26.5133	25.3853	NaN	25.2888	27.2628	27.564	26.1339	25.7384	27.8931	26.8226	28.1811	25.436	7	7	7	33.3	33.3	33.3	15.304	0	323.31	15377000000	115	1.11964	26.4872	tr|A0A670IG69|A0A670IG69_PODMU	tr|A0A670IG69|A0A670IG69_PODMU	790080000	1299800000	351970000	866230000	578760000	0	440710000	854560000	1270700000	404440000	482700000	1019900000	446650000	1263200000	451280000
21.7319	20.806	NaN	19.4387	21.0141	19.5576	22.129	22.8551	NaN	23.7469	22.513	21.4195	20.4153	21.0799	23.0929	3	3	3	8.3	8.3	8.3	59.838	0	109.2	1356400000	28	1.32256	21.5231	tr|A0A670IGL8|A0A670IGL8_PODMU;tr|A0A670IGA6|A0A670IGA6_PODMU	tr|A0A670IGL8|A0A670IGL8_PODMU;tr|A0A670IGA6|A0A670IGA6_PODMU	88043000	55174000	0	0	0	0	94407000	122800000	0	106730000	133300000	40530000	0	0	146590000
23.7256	23.7697	26.1236	22.6581	23.6232	23.0179	25.1045	25.1631	22.6803	24.4324	26.2221	26.7457	24.6202	23.7138	24.1038	7	7	7	40.8	40.8	40.8	27.314	0	241.07	6730000000	64	1.27705	24.3803	tr|A0A670IGJ1|A0A670IGJ1_PODMU;tr|A0A670IGJ0|A0A670IGJ0_PODMU;tr|A0A670IFL3|A0A670IFL3_PODMU	tr|A0A670IGJ1|A0A670IGJ1_PODMU;tr|A0A670IGJ0|A0A670IGJ0_PODMU;tr|A0A670IFL3|A0A670IFL3_PODMU	192420000	177250000	933820000	137370000	156920000	156320000	342470000	409560000	0	189680000	963570000	809630000	206530000	125440000	194260000
22.2288	21.8022	NaN	22.1945	22.3489	NaN	20.0795	21.4627	22.3216	23.6338	19.1893	23.9915	23.8027	23.021	21.7525	9	9	9	33.3	33.3	33.3	58.026	0	182.97	2717600000	58	1.38332	22.1407	tr|A0A670IGJ6|A0A670IGJ6_PODMU;tr|A0A670IEW5|A0A670IEW5_PODMU	tr|A0A670IGJ6|A0A670IGJ6_PODMU;tr|A0A670IEW5|A0A670IEW5_PODMU	154390000	113130000	0	165890000	148850000	0	71004000	119710000	168610000	183400000	0	236980000	123460000	115850000	84788000
24.362	24.5156	NaN	24.4893	24.7486	NaN	22.459	23.5586	24.8746	25.381	22.6477	26.0877	25.9351	25.5692	24.7739	6	6	6	16.8	16.8	16.8	34.277	0	51.387	4514200000	45	1.12608	24.5694	tr|A0A670IGJ9|A0A670IGJ9_PODMU	tr|A0A670IGJ9|A0A670IGJ9_PODMU	280320000	247640000	0	272060000	270850000	0	0	0	265620000	254560000	0	384680000	267260000	265200000	210980000
20.0313	21.8278	20.3248	NaN	20.1715	NaN	20.2481	20.1691	20.7636	NaN	NaN	20.5609	21.6059	20.3631	20.7222	2	2	2	11.9	11.9	11.9	37.022	0	89.847	347570000	14	0.59226	20.6171	tr|A0A670IIQ6|A0A670IIQ6_PODMU;tr|A0A670IGM1|A0A670IGM1_PODMU;tr|A0A670IHW8|A0A670IHW8_PODMU	tr|A0A670IIQ6|A0A670IIQ6_PODMU;tr|A0A670IGM1|A0A670IGM1_PODMU;tr|A0A670IHW8|A0A670IHW8_PODMU	0	55814000	0	0	0	0	0	0	0	0	0	0	21906000	0	0
25.4724	25.6438	21.9268	25.2985	24.5606	NaN	24.4482	25.2512	25.3615	25.287	22.6132	27.0199	25.2955	26.6339	25.1684	8	8	8	39.6	39.6	39.6	16.634	0	121.65	3206900000	42	1.34471	24.9986	tr|A0A670IGY7|A0A670IGY7_PODMU;tr|K4HBL5|K4HBL5_9SAUR;tr|A0A670JUI0|A0A670JUI0_PODMU	tr|A0A670IGY7|A0A670IGY7_PODMU;tr|K4HBL5|K4HBL5_9SAUR	170100000	196150000	0	188210000	136590000	0	99254000	186530000	191540000	0	0	287030000	169330000	223150000	174760000
30.3542	28.9797	26.2005	28.3906	28.5531	25.4563	28.087	28.6759	28.3341	30.3358	26.8175	29.1484	30.1575	29.5437	28.8563	7	7	2	58.1	58.1	14	14.012	0	323.31	41789000000	127	1.4402	28.526	tr|A0A670K9E9|A0A670K9E9_PODMU;tr|A0A670J9B2|A0A670J9B2_PODMU;tr|A0A670IH22|A0A670IH22_PODMU;tr|A0A670JBN4|A0A670JBN4_PODMU;tr|A0A670JW74|A0A670JW74_PODMU;tr|A0A670JA69|A0A670JA69_PODMU;tr|A0A670IAB1|A0A670IAB1_PODMU;tr|A0A670K6N9|A0A670K6N9_PODMU;tr|A0A670IAB0|A0A670IAB0_PODMU;tr|A0A670K8U6|A0A670K8U6_PODMU	tr|A0A670K9E9|A0A670K9E9_PODMU;tr|A0A670J9B2|A0A670J9B2_PODMU;tr|A0A670IH22|A0A670IH22_PODMU;tr|A0A670JBN4|A0A670JBN4_PODMU;tr|A0A670JW74|A0A670JW74_PODMU	6345800000	1965800000	449430000	2074600000	1829300000	249610000	1143200000	1438000000	1415900000	3154900000	765780000	1726700000	2328100000	1996500000	1605600000
21.2729	NaN	22.1001	21.3229	22.0056	NaN	22.8618	NaN	21.7185	21.4075	21.4617	22.1375	NaN	23.4762	23.7312	4	4	4	9.7	9.7	9.7	49.665	0	132.25	1337900000	25	0.863221	22.136	tr|A0A670IH32|A0A670IH32_PODMU	tr|A0A670IH32|A0A670IH32_PODMU	0	0	0	84632000	109470000	0	125600000	0	102390000	0	0	64625000	0	105540000	137590000
28.0125	25.8658	22.2446	24.3551	24.8183	22.8388	25.7236	26.3909	25.1003	26.5923	23.6657	25.9156	26.7565	26.403	25.5644	5	1	1	37.8	11.8	11.8	14.106	0	251.58	7030200000	87	1.55141	25.3498	tr|A0A670IH74|A0A670IH74_PODMU	tr|A0A670IH74|A0A670IH74_PODMU	863620000	204310000	0	89068000	0	0	0	0	173320000	267560000	0	0	328390000	256740000	190310000
22.5451	22.3487	24.0604	21.6727	22.1873	24.3268	23.7152	23.4566	21.8609	22.9074	22.0312	22.6494	22.4815	21.1546	21.0348	2	2	2	8.3	8.3	8.3	35.288	0	24.859	1511600000	28	0.988756	22.5622	tr|A0A670IIT5|A0A670IIT5_PODMU;tr|A0A670IH84|A0A670IH84_PODMU	tr|A0A670IIT5|A0A670IIT5_PODMU;tr|A0A670IH84|A0A670IH84_PODMU	79617000	51500000	0	54261000	0	208350000	121720000	98145000	74003000	0	62272000	42624000	61035000	0	0
28.8307	27.4571	26.3145	28.09	27.8549	26.2305	29.1503	29.9635	29.2271	28.7813	29.1542	29.7695	29.8507	30.1121	30.0092	14	14	14	38.7	38.7	38.7	58.916	0	323.31	220170000000	557	1.27888	28.7197	tr|A0A670IH97|A0A670IH97_PODMU;tr|A0A670II81|A0A670II81_PODMU	tr|A0A670IH97|A0A670IH97_PODMU;tr|A0A670II81|A0A670II81_PODMU	10278000000	3232700000	2907200000	6834100000	5342500000	3731300000	11911000000	16723000000	11575000000	5161300000	13672000000	11049000000	10135000000	13152000000	17149000000
26.4695	26.1731	28.1018	26.0571	27.0057	26.3754	27.5329	28.0501	27.4783	28.879	26.9242	26.5204	27.113	27.2661	26.8311	5	5	5	29.7	29.7	29.7	22.806	0	178.16	17854000000	67	0.790186	27.1185	tr|A0A670IHJ9|A0A670IHJ9_PODMU	tr|A0A670IHJ9|A0A670IHJ9_PODMU	683810000	487270000	2033800000	536010000	954430000	628500000	1090700000	1100100000	876870000	1107500000	952580000	405160000	682610000	605550000	622370000
21.7084	19.358	NaN	20.2269	18.3974	NaN	NaN	20.9438	19.1712	22.1521	NaN	23.3689	21.7579	22.262	19.3465	7	7	7	20.5	20.5	20.5	67.023	0	98.344	891390000	29	1.58976	20.7903	tr|A0A670II38|A0A670II38_PODMU;tr|A0A670IHK4|A0A670IHK4_PODMU;tr|A0A670IHL5|A0A670IHL5_PODMU;tr|A0A670IIN8|A0A670IIN8_PODMU	tr|A0A670II38|A0A670II38_PODMU;tr|A0A670IHK4|A0A670IHK4_PODMU;tr|A0A670IHL5|A0A670IHL5_PODMU	74727000	0	0	56680000	0	0	0	51039000	0	49657000	0	124540000	67324000	64888000	0
24.5148	24.2875	NaN	22.6453	22.8738	NaN	22.5887	23.3174	NaN	NaN	22.9168	24.2607	25.0748	24.8384	24.2405	2	2	2	14.3	14.3	14.3	24.731	0	42.955	1886400000	18	0.923282	23.7781	tr|A0A670IHL3|A0A670IHL3_PODMU	tr|A0A670IHL3|A0A670IHL3_PODMU	238750000	0	0	0	70947000	0	0	0	0	0	0	0	162530000	148610000	128380000
21.3206	21.2696	NaN	21.0344	21.2347	NaN	NaN	17.5131	20.8995	22.5309	NaN	22.8054	22.3305	22.0947	21.3936	9	9	9	19	19	19	70.171	0	90.782	1285300000	28	1.41632	21.3115	tr|A0A670IHM6|A0A670IHM6_PODMU;tr|A0A670IIM1|A0A670IIM1_PODMU;tr|W8VLI5|W8VLI5_LACAG	tr|A0A670IHM6|A0A670IHM6_PODMU;tr|A0A670IIM1|A0A670IIM1_PODMU;tr|W8VLI5|W8VLI5_LACAG	90577000	0	0	104170000	60411000	0	0	0	85584000	80290000	0	100610000	81599000	0	63580000
17.1314	17.6078	NaN	16.6499	18.7222	NaN	17.5386	19.734	18.7704	20.5555	NaN	20.2685	20.9139	20.5092	20.8665	3	3	3	8.5	8.5	8.5	84.2	0	30.002	412320000	23	1.56891	19.1057	tr|A0A670IIJ7|A0A670IIJ7_PODMU	tr|A0A670IIJ7|A0A670IIJ7_PODMU	0	0	0	0	19033000	0	0	20391000	17446000	28464000	0	33073000	28037000	25535000	44524000
22.927	22.705	22.8479	23.6273	24.4641	22.7602	25.0997	22.8057	24.3186	25.1949	22.6637	24.4598	24.8611	25.0573	25.1377	5	5	5	38.8	38.8	38.8	26.539	0	197.08	2701900000	51	1.04494	23.9287	tr|A0A670IIN9|A0A670IIN9_PODMU	tr|A0A670IIN9|A0A670IIN9_PODMU	0	0	128100000	128210000	204410000	0	220160000	0	143760000	171650000	0	95625000	118850000	146830000	196010000
19.5369	19.6006	NaN	19.0016	18.9415	20.2764	19.9751	21.0642	20.9454	19.9773	NaN	NaN	20.4255	19.3566	NaN	2	2	2	4.2	4.2	4.2	66.998	0	26.393	366250000	13	0.715301	19.9183	tr|A0A670IIY7|A0A670IIY7_PODMU	tr|A0A670IIY7|A0A670IIY7_PODMU	0	0	0	0	0	0	0	41222000	48544000	0	0	0	0	0	0
25.1542	24.806	24.2691	24.6792	24.7961	23.3461	24.9577	25.3307	24.8504	25.7632	24.6406	25.8816	25.5486	25.0401	25.3575	10	10	5	32.9	32.9	15.4	32.893	0	66.095	10602000000	85	0.627114	24.9614	tr|A0A670IJN3|A0A670IJN3_PODMU	tr|A0A670IJN3|A0A670IJN3_PODMU	725480000	406970000	487910000	532710000	577670000	167230000	463590000	569260000	411810000	399010000	665040000	663940000	499510000	335700000	621050000
21.0709	24.5688	22.3066	20.7083	22.2229	23.246	22.4104	23.0134	23.0332	22.927	22.4981	22.6407	22.7542	22.4798	20.4838	8	8	8	54.6	54.6	54.6	20.533	0	66.676	1275400000	52	1.03527	22.4243	tr|A0A670IK09|A0A670IK09_PODMU	tr|A0A670IK09|A0A670IK09_PODMU	47507000	141080000	88156000	30807000	51441000	129360000	80123000	59961000	49278000	36639000	90351000	36937000	51325000	45734000	0
25.4454	26.2292	24.3499	26.1968	25.4981	24.3436	24.4479	26.231	26.6857	27.7923	24.5442	27.4375	27.5347	27.2766	26.3472	3	3	3	22.7	22.7	22.7	13.374	0	120.32	6909800000	53	1.21139	26.024	tr|A0A670IKA0|A0A670IKA0_PODMU;tr|A0A670KDR4|A0A670KDR4_PODMU	tr|A0A670IKA0|A0A670IKA0_PODMU;tr|A0A670KDR4|A0A670KDR4_PODMU	284370000	325490000	192140000	403370000	331000000	173900000	0	235650000	376720000	496800000	0	449690000	400420000	286360000	243220000
22.2897	23.2219	20.0227	23.2521	22.3867	19.6297	22.1381	22.1685	22.0572	24.7115	NaN	23.8361	24.3702	21.0351	20.112	5	5	5	18.2	18.2	18.2	34.281	0	111.94	1700500000	35	1.59239	22.2308	tr|A0A670IKE7|A0A670IKE7_PODMU;tr|A0A670ILE5|A0A670ILE5_PODMU	tr|A0A670IKE7|A0A670IKE7_PODMU;tr|A0A670ILE5|A0A670ILE5_PODMU	125060000	91621000	0	121790000	81345000	0	87396000	70953000	82385000	153080000	0	107450000	109760000	0	0
20.0682	22.7628	21.425	22.4935	18.8939	NaN	NaN	21.667	22.6933	22.1317	NaN	21.9881	21.9885	21.2007	21.0609	8	4	4	65.4	31.4	31.4	18.14	0	63.093	450490000	20	1.12926	21.5311	tr|A0A670IKH7|A0A670IKH7_PODMU;tr|A0A670II71|A0A670II71_PODMU	tr|A0A670IKH7|A0A670IKH7_PODMU	0	47358000	0	45015000	0	0	0	0	56408000	0	0	46588000	0	0	0
23.5001	20.6011	19.8184	19.896	21.3803	22.0298	25.8499	22.081	23.971	23.7205	20.3363	23.2336	24.2567	23.8417	25.4289	5	5	5	15.6	15.6	15.6	47.464	0	248.8	4388500000	57	1.95281	22.663	tr|A0A670IKJ6|A0A670IKJ6_PODMU	tr|A0A670IKJ6|A0A670IKJ6_PODMU	283780000	0	0	0	76839000	146540000	516400000	0	311840000	186730000	0	161090000	231770000	159680000	591810000
23.3284	23.4828	22.6549	22.8444	22.5057	22.9024	24.7458	24.8805	23.6781	24.9266	23.3362	22.1708	25.1757	24.5518	24.241	6	6	6	31	31	31	34.572	0	108.24	3530100000	37	0.990337	23.695	tr|A0A670IKU3|A0A670IKU3_PODMU;tr|A0A670IKL3|A0A670IKL3_PODMU;tr|A0A670IKM8|A0A670IKM8_PODMU	tr|A0A670IKU3|A0A670IKU3_PODMU;tr|A0A670IKL3|A0A670IKL3_PODMU	142820000	0	0	156720000	0	0	238840000	281100000	171520000	160220000	0	0	193720000	162530000	177280000
21.6096	22.9807	NaN	22.9991	21.2897	NaN	19.4947	22.2491	22.6423	24.4182	18.0448	24.2213	24.5483	23.3813	22.817	16	16	16	56.5	56.5	56.5	47.41	0	225.99	2994800000	115	1.89663	22.3612	tr|A0A670IKN7|A0A670IKN7_PODMU	tr|A0A670IKN7|A0A670IKN7_PODMU	130820000	148170000	0	165340000	69566000	0	32056000	157710000	155910000	186100000	0	208600000	244910000	179120000	124990000
22.0085	NaN	21.778	21.7877	21.979	NaN	NaN	21.4277	23.1841	22.1402	21.3276	23.839	23.4105	23.4871	22.1142	5	5	5	31	31	31	42.826	0	297.46	1630200000	26	0.864307	22.3737	tr|A0A670IKQ7|A0A670IKQ7_PODMU	tr|A0A670IKQ7|A0A670IKQ7_PODMU	136040000	0	0	96227000	0	0	0	0	132680000	0	0	137240000	109970000	121990000	0
19.8854	18.2176	21.0597	20.4531	19.9798	23.1929	20.9388	21.7407	21.407	21.2879	21.3409	19.5584	21.942	22.5108	22.1965	9	9	9	12.5	12.5	12.5	130.64	0	133.38	2319900000	57	1.27335	21.0474	tr|A0A670IN93|A0A670IN93_PODMU;tr|A0A670IN68|A0A670IN68_PODMU;tr|A0A670IM04|A0A670IM04_PODMU;tr|A0A670IL21|A0A670IL21_PODMU;tr|A0A670IKZ4|A0A670IKZ4_PODMU;tr|A0A670IKW2|A0A670IKW2_PODMU;tr|A0A670IKR5|A0A670IKR5_PODMU	tr|A0A670IN93|A0A670IN93_PODMU;tr|A0A670IN68|A0A670IN68_PODMU;tr|A0A670IM04|A0A670IM04_PODMU;tr|A0A670IL21|A0A670IL21_PODMU;tr|A0A670IKZ4|A0A670IKZ4_PODMU;tr|A0A670IKW2|A0A670IKW2_PODMU;tr|A0A670IKR5|A0A670IKR5_PODMU	98102000	0	163810000	103820000	90124000	267590000	106360000	126940000	107890000	0	172400000	39163000	88483000	141010000	151090000
23.5203	23.4679	24.0092	24.077	25.8922	23.2945	24.0587	24.7828	24.8271	26.4662	23.2852	24.4493	25.7187	25.6286	25.4194	8	8	8	35	35	35	25.969	0	323.31	5816300000	75	1.03636	24.5931	tr|A0A670IKU7|A0A670IKU7_PODMU	tr|A0A670IKU7|A0A670IKU7_PODMU	163330000	139940000	254010000	251120000	571160000	217070000	206400000	254020000	258380000	337080000	190110000	229780000	257670000	258810000	278700000
24.2531	25.2452	21.7572	24.4902	23.7884	23.4702	24.564	23.6016	24.2057	26.3171	24.6228	24.7081	26.5783	25.7793	25.0727	5	5	5	32.9	32.9	32.9	16.618	0	123.84	4997900000	40	1.20082	24.5636	tr|A0A670IL10|A0A670IL10_PODMU	tr|A0A670IL10|A0A670IL10_PODMU	222310000	252290000	0	259180000	141240000	0	185810000	0	204840000	265840000	270780000	243000000	373770000	238470000	312440000
18.8316	20.3717	NaN	19.3589	NaN	NaN	NaN	19.41	20.4433	20.5223	18.6543	20.7867	NaN	20.445	18.8334	3	3	3	9.1	9.1	9.1	54.662	0	53.591	245760000	15	0.828076	19.7657	tr|A0A670IL33|A0A670IL33_PODMU;tr|A0A670IN53|A0A670IN53_PODMU;tr|A0A670IN05|A0A670IN05_PODMU	tr|A0A670IL33|A0A670IL33_PODMU;tr|A0A670IN53|A0A670IN53_PODMU;tr|A0A670IN05|A0A670IN05_PODMU	0	0	0	0	0	0	0	0	27055000	0	0	0	0	0	0
26.1679	25.6875	27.1161	23.8537	26.4543	27.3265	27.811	25.9516	25.5816	25.4927	25.8585	27.2108	25.9686	25.2433	25.8225	10	10	10	32.4	32.4	32.4	35.12	0	323.31	21264000000	132	0.98527	26.1031	tr|A0A670IL40|A0A670IL40_PODMU;tr|A0A670IME0|A0A670IME0_PODMU	tr|A0A670IL40|A0A670IL40_PODMU;tr|A0A670IME0|A0A670IME0_PODMU	1173200000	1056800000	2312100000	477700000	999500000	2689200000	2311400000	814790000	738380000	635320000	838770000	1099700000	509000000	419250000	638080000
24.781	25.462	25.9401	23.7465	25.714	22.4455	27.0439	26.7437	26.0964	26.3334	24.1956	25.2393	26.1476	25.674	25.3679	10	10	10	26.7	26.7	26.7	34.186	0	323.31	13620000000	112	1.20164	25.3954	tr|A0A670IL71|A0A670IL71_PODMU	tr|A0A670IL71|A0A670IL71_PODMU	550360000	504550000	1082500000	361520000	720230000	0	1513800000	1151900000	761440000	556380000	444170000	469250000	473870000	481310000	395450000
24.1368	24.4086	25.2327	23.7644	24.6107	25.7003	25.1202	25.6182	24.2541	24.6609	24.552	24.5492	25.0083	24.5466	24.5666	5	5	5	65.4	65.4	65.4	14.433	0	161.76	3089000000	45	0.53233	24.7153	tr|A0A670IL97|A0A670IL97_PODMU;tr|A0A670IK40|A0A670IK40_PODMU	tr|A0A670IL97|A0A670IL97_PODMU;tr|A0A670IK40|A0A670IK40_PODMU	125480000	137490000	304590000	127420000	146920000	344290000	175690000	193470000	118400000	0	193270000	105350000	100530000	80149000	132370000
23.2737	21.6476	NaN	22.7168	22.9837	NaN	NaN	23.2444	NaN	23.7803	NaN	25.1338	23.4616	24.7316	23.4746	2	2	2	18.2	18.2	18.2	14.299	0	12.977	985880000	13	0.981165	23.4448	tr|A0A670ILI1|A0A670ILI1_PODMU;tr|A0A670ILH6|A0A670ILH6_PODMU	tr|A0A670ILI1|A0A670ILI1_PODMU;tr|A0A670ILH6|A0A670ILH6_PODMU	0	0	0	0	0	0	0	0	0	0	0	139920000	0	98052000	0
22.3411	22.778	22.113	20.6897	21.8837	NaN	23.3079	21.9404	22.7745	23.4279	23.2102	22.0402	23.6772	23.8565	22.8214	2	2	2	9.8	9.8	9.8	35.088	0	26.383	1582500000	29	0.859739	22.633	tr|A0A670ILL0|A0A670ILL0_PODMU	tr|A0A670ILL0|A0A670ILL0_PODMU	77209000	80154000	67791000	0	91931000	0	116480000	0	76207000	64990000	140190000	0	86190000	111140000	0
20.4625	23.1119	19.8385	25.3265	20.7716	21.061	22.0569	23.7429	23.8966	23.2413	21.1896	24.5716	24.568	24.2288	21.6733	6	5	1	28.5	28.5	6.3	25.137	0	252.85	2296300000	41	1.74274	22.6494	tr|A0A670ILN2|A0A670ILN2_PODMU	tr|A0A670ILN2|A0A670ILN2_PODMU	54885000	142290000	0	241180000	96781000	0	97185000	174480000	135280000	94038000	0	169190000	211970000	173270000	0
21.4885	NaN	NaN	21.7131	21.1858	NaN	NaN	21.4982	22.1781	23.5442	NaN	23.0533	23.7502	20.9323	20.8385	6	6	6	30.7	30.7	30.7	36.83	0	83.839	830930000	23	1.07151	22.0182	tr|A0A670ILQ2|A0A670ILQ2_PODMU	tr|A0A670ILQ2|A0A670ILQ2_PODMU	55010000	0	0	69359000	41164000	0	0	0	55282000	67612000	0	55059000	91563000	0	0
21.2904	NaN	22.1281	20.9526	21.6583	22.0216	21.8913	21.9672	NaN	21.7156	22.8498	21.6454	22.4407	21.9076	22.1062	1	1	1	10.6	10.6	10.6	19.599	0	43.189	478440000	14	0.477292	21.8904	tr|A0A670IMC5|A0A670IMC5_PODMU	tr|A0A670IMC5|A0A670IMC5_PODMU	0	0	0	0	0	0	0	0	0	0	0	0	0	0	27391000
20.1911	21.4452	NaN	20.8654	19.6215	NaN	NaN	18.6346	20.0087	21.9593	NaN	22.3932	22.8846	20.1898	18.8665	10	10	10	16.9	16.9	16.9	94.232	0	93.377	1443400000	39	1.39852	20.6418	tr|A0A670IMF9|A0A670IMF9_PODMU	tr|A0A670IMF9|A0A670IMF9_PODMU	96047000	111270000	0	78601000	94050000	0	0	0	62819000	112450000	0	107840000	120600000	62019000	0
20.7789	21.6465	19.6138	20.1705	19.5027	NaN	21.0049	21.7733	21.4905	22.4894	20.2314	21.827	22.6081	22.6705	21.4734	9	9	8	19.8	19.8	17.3	80.151	0	127.75	1384400000	64	1.05547	21.2344	tr|A0A670IMH4|A0A670IMH4_PODMU;tr|A0A670IMH1|A0A670IMH1_PODMU	tr|A0A670IMH4|A0A670IMH4_PODMU;tr|A0A670IMH1|A0A670IMH1_PODMU	45201000	63957000	50057000	57399000	57989000	0	60151000	88718000	55271000	58326000	64442000	58115000	88049000	78844000	49389000
22.7536	23.2981	20.9728	22.5311	22.4195	20.8014	22.622	24.0955	23.5822	24.7392	23.1413	23.7942	25.1852	24.7666	23.8135	5	5	5	30.9	30.9	30.9	21.258	0	123.51	1828100000	62	1.27448	23.2344	tr|A0A670IMH7|A0A670IMH7_PODMU;tr|A0A670IN04|A0A670IN04_PODMU;tr|A0A670IMI3|A0A670IMI3_PODMU;tr|A0A670IMI0|A0A670IMI0_PODMU;tr|A0A670IP57|A0A670IP57_PODMU	tr|A0A670IMH7|A0A670IMH7_PODMU;tr|A0A670IN04|A0A670IN04_PODMU;tr|A0A670IMI3|A0A670IMI3_PODMU;tr|A0A670IMI0|A0A670IMI0_PODMU;tr|A0A670IP57|A0A670IP57_PODMU	65846000	66436000	0	72301000	82636000	0	53357000	116670000	91800000	94730000	91521000	84096000	108140000	88523000	97718000
18.7078	22.7636	NaN	22.0418	22.645	NaN	NaN	20.1873	23.1228	23.4605	21.6459	22.9698	23.146	23.0899	NaN	2	2	2	12.7	12.7	12.7	33.749	0	44.584	1190100000	12	1.47643	22.1619	tr|A0A670IMU1|A0A670IMU1_PODMU;tr|A0A670IP49|A0A670IP49_PODMU	tr|A0A670IMU1|A0A670IMU1_PODMU;tr|A0A670IP49|A0A670IP49_PODMU	0	0	0	0	0	0	0	0	0	0	0	0	0	76435000	0
20.5687	NaN	NaN	20.7325	20.6546	NaN	NaN	20.829	21.4985	23.7512	NaN	22.6653	22.3911	22.6262	21.2265	2	2	2	13.1	13.1	13.1	27.019	0	52.629	764550000	21	1.0958	21.6944	tr|A0A670IPC4|A0A670IPC4_PODMU;tr|A0A670INF5|A0A670INF5_PODMU	tr|A0A670IPC4|A0A670IPC4_PODMU;tr|A0A670INF5|A0A670INF5_PODMU	31208000	0	0	40503000	29425000	0	0	0	47008000	47956000	0	72377000	48606000	65130000	32215000
23.9577	24.4213	NaN	24.2481	22.0617	NaN	21.9187	24.8037	24.8319	25.6477	21.5169	25.5904	24.9036	25.6614	24.5859	2	2	2	21	21	21	24.591	0	182.89	4102900000	50	1.43303	24.1653	tr|A0A670INH1|A0A670INH1_PODMU	tr|A0A670INH1|A0A670INH1_PODMU	184180000	203300000	0	259550000	108700000	0	69053000	212950000	274390000	261630000	0	315170000	187930000	297040000	189850000
23.0244	24.3982	22.5239	23.7581	23.5298	21.0295	24.3129	24.0667	24.0664	25.2685	21.0179	24.7307	25.113	22.5231	22.5913	8	8	8	34.6	34.6	34.6	27.452	0	76.525	4081800000	48	1.32622	23.4636	tr|A0A670INH7|A0A670INH7_PODMU;tr|A0A670IR53|A0A670IR53_PODMU	tr|A0A670INH7|A0A670INH7_PODMU;tr|A0A670IR53|A0A670IR53_PODMU	198670000	252640000	177640000	262340000	250970000	0	244530000	179050000	235970000	246150000	0	239490000	243250000	0	0
26.4747	25.6758	25.199	26.0195	26.318	25.5899	26.9627	26.9745	26.5965	26.7025	26.9863	25.5985	25.6414	26.0066	26.0621	10	10	10	28.2	28.2	28.2	61.361	0	323.31	33331000000	169	0.579916	26.1872	tr|A0A670INK9|A0A670INK9_PODMU	tr|A0A670INK9|A0A670INK9_PODMU	2288400000	1068700000	1242100000	2130600000	1993500000	1547200000	2643700000	2060300000	1915600000	1186600000	3349200000	860520000	713780000	979430000	1340800000
22.4729	20.8846	20.1588	19.4985	21.7489	NaN	21.9687	22.0532	20.7796	18.624	22.5503	22.1029	22.0548	23.7536	23.042	5	5	5	8.7	8.7	8.7	91.11	0	151.58	2218900000	35	1.40616	21.5495	tr|A0A670IR61|A0A670IR61_PODMU;tr|A0A670IQ80|A0A670IQ80_PODMU;tr|A0A670INT4|A0A670INT4_PODMU;tr|A0A670IPS7|A0A670IPS7_PODMU	tr|A0A670IR61|A0A670IR61_PODMU;tr|A0A670IQ80|A0A670IQ80_PODMU;tr|A0A670INT4|A0A670INT4_PODMU;tr|A0A670IPS7|A0A670IPS7_PODMU	158430000	0	0	0	131830000	0	138520000	125180000	0	0	277280000	104970000	88757000	192710000	162320000
23.6292	24.2653	NaN	23.2823	24.3334	23.0914	23.5111	24.3332	24.2956	25.0338	23.4653	25.375	25.0949	25.0493	23.4946	4	4	4	22.3	22.3	22.3	20.345	0	54.644	2690300000	19	0.761292	24.161	tr|A0A670IQV5|A0A670IQV5_PODMU;tr|A0A670IP42|A0A670IP42_PODMU;tr|A0A670IQC8|A0A670IQC8_PODMU	tr|A0A670IQV5|A0A670IQV5_PODMU;tr|A0A670IP42|A0A670IP42_PODMU;tr|A0A670IQC8|A0A670IQC8_PODMU	0	0	0	0	0	0	0	0	175940000	0	0	186400000	139370000	0	0
20.6732	20.2991	NaN	20.1326	21.6171	NaN	NaN	17.9126	19.7968	19.0127	NaN	21.5396	21.8927	18.0592	17.4719	6	6	6	19.6	19.6	19.6	52.11	0	21.295	475940000	26	1.56297	19.8552	tr|A0A670IP68|A0A670IP68_PODMU	tr|A0A670IP68|A0A670IP68_PODMU	32422000	38055000	0	37037000	47978000	0	0	0	0	34613000	0	52912000	60851000	0	0
23.8897	23.397	25.0387	23.3809	23.3649	24.4239	25.0758	25.5476	23.8483	25.3249	24.7022	23.4239	25.405	24.622	23.1608	7	7	7	26	26	26	41.314	0	136.7	6205100000	111	0.854715	24.307	tr|A0A670IPI5|A0A670IPI5_PODMU	tr|A0A670IPI5|A0A670IPI5_PODMU	265020000	198870000	512100000	197600000	169970000	384350000	401960000	450060000	197000000	303520000	445250000	157830000	303490000	220730000	170750000
22.7615	25.5974	NaN	23.5311	26.3307	NaN	NaN	24.1541	23.2515	26.3485	24.2919	25.1641	26.637	27.4886	25.5384	2	2	2	34.3	34.3	34.3	14.626	0	9.2862	6012400000	21	1.49175	25.0912	tr|A0A670IPV5|A0A670IPV5_PODMU;sp|P82447|LEG1_PODHI	tr|A0A670IPV5|A0A670IPV5_PODMU;sp|P82447|LEG1_PODHI	0	532820000	0	0	164740000	0	0	0	0	0	312870000	0	661370000	612350000	497070000
26.0606	26.3211	24.2582	26.2662	25.5372	21.6638	22.4737	26.45	26.5879	26.9568	24.3108	26.9883	26.8345	26.5458	25.8182	18	18	17	66.7	66.7	66.7	27.96	0	323.31	19188000000	191	1.64284	25.5382	tr|A0A670IPW3|A0A670IPW3_PODMU	tr|A0A670IPW3|A0A670IPW3_PODMU	1190200000	1143000000	457800000	1556300000	857510000	99581000	134450000	1042800000	1203800000	940630000	434310000	1004400000	996020000	941590000	805490000
23.512	24.2921	NaN	23.3519	23.4599	NaN	22.9624	24.0798	24.3108	25.4069	22.9215	24.7723	25.2722	24.6792	23.9821	10	2	0	21.3	6.7	0	50.406	0	54.356	5330100000	38	0.814275	24.0772	tr|A0A670IQ62|A0A670IQ62_PODMU;tr|A0A670I175|A0A670I175_PODMU;tr|A0A670I186|A0A670I186_PODMU	tr|A0A670IQ62|A0A670IQ62_PODMU;tr|A0A670I175|A0A670I175_PODMU;tr|A0A670I186|A0A670I186_PODMU	187970000	316920000	0	264690000	262510000	0	154790000	237880000	311420000	364630000	188080000	272410000	337670000	243200000	204580000
19.7424	23.0293	19.7878	18.0545	18.162	17.6094	19.7422	NaN	20.6781	NaN	NaN	21.0531	NaN	NaN	19.8602	5	5	5	14.5	14.5	14.5	46.449	0	18.767	319020000	18	1.60902	19.7719	tr|A0A670IQ88|A0A670IQ88_PODMU	tr|A0A670IQ88|A0A670IQ88_PODMU	0	103800000	0	0	0	0	0	0	37364000	0	0	33394000	0	0	0
20.434	24.6958	19.9613	22.9104	21.402	NaN	NaN	23.628	24.1213	24.3393	20.4329	23.3492	25.8294	24.5771	23.2912	34	11	11	59.7	21	21	71.003	0	258.24	6790800000	81	1.87062	22.9978	tr|A0A670IQ90|A0A670IQ90_PODMU	tr|A0A670IQ90|A0A670IQ90_PODMU	83757000	658030000	0	321180000	133080000	0	0	331690000	519540000	275090000	0	328050000	715710000	354740000	274420000
23.477	23.6016	22.8778	22.3705	22.9553	21.6097	23.8104	23.4646	22.6645	24.7059	21.127	24.0632	24.5621	23.3477	23.7082	11	11	11	30.2	30.2	30.2	41.89	0	158.18	3740900000	103	0.992322	23.223	tr|A0A670IQJ2|A0A670IQJ2_PODMU	tr|A0A670IQJ2|A0A670IQJ2_PODMU	246040000	165080000	168930000	134470000	136000000	91370000	228080000	161550000	111570000	229370000	89994000	219940000	185250000	105660000	199980000
22.7062	21.612	23.2414	20.2343	21.2621	22.7497	22.8539	22.6669	21.4074	22.344	21.8	21.2612	22.0216	21.8912	21.9247	7	7	7	14	14	14	52.79	0	25.218	1713700000	45	0.786571	21.9984	tr|A0A670IQJ6|A0A670IQJ6_PODMU	tr|A0A670IQJ6|A0A670IQJ6_PODMU	121780000	78431000	205320000	0	67647000	91129000	127210000	128850000	66390000	74701000	115190000	44271000	64697000	65990000	59634000
21.2852	21.939	20.2782	21.4951	20.4593	NaN	20.1071	20.7986	22.2909	22.5274	NaN	23.2003	22.7144	22.1559	21.2173	12	12	11	23.5	23.5	22.2	78.394	0	78.44	2000300000	56	0.988755	21.5745	tr|A0A670IQP1|A0A670IQP1_PODMU	tr|A0A670IQP1|A0A670IQP1_PODMU	97808000	109050000	119220000	81734000	107200000	0	0	104920000	105500000	133960000	0	126640000	101130000	96923000	87659000
22.7976	25.7938	23.2187	22.2976	23.5879	24.0988	25.108	24.0786	22.9029	25.3785	NaN	24.8724	22.4578	24.79	25.3245	3	3	3	33	33	33	12.893	0	21.722	2590400000	34	1.18228	24.0505	tr|A0A670IQW3|A0A670IQW3_PODMU	tr|A0A670IQW3|A0A670IQW3_PODMU	95385000	211160000	0	0	112530000	211220000	290080000	138060000	0	140870000	0	100100000	0	0	171460000
21.5356	NaN	NaN	22.4834	22.3424	NaN	23.6276	24.0453	24.0361	24.5072	NaN	22.6503	24.2661	24.6721	NaN	4	2	2	9.9	4.1	4.1	38.429	0	17.364	2641600000	14	1.07811	23.4166	tr|A0A670IQZ2|A0A670IQZ2_PODMU	tr|A0A670IQZ2|A0A670IQZ2_PODMU	0	0	0	115250000	0	0	0	0	236650000	0	0	0	0	0	0
21.3371	23.9704	20.1549	22.1687	21.4365	NaN	22.8112	22.1795	23.1038	23.7234	21.6925	23.6066	24.3893	23.933	22.1969	6	6	6	38.1	38.1	38.1	34.583	0	96.494	1826100000	46	1.231	22.6217	tr|A0A670IRG4|A0A670IRG4_PODMU	tr|A0A670IRG4|A0A670IRG4_PODMU	57746000	125300000	0	76219000	0	0	68674000	98217000	84792000	111440000	79604000	97531000	118330000	106590000	86243000
23.3507	24.2776	22.2899	22.7434	22.3136	22.0999	22.8166	24.6616	23.4142	24.5474	22.9576	24.7548	25.3183	25.1156	23.7296	6	6	6	60.2	60.2	60.2	22.726	0	197.42	2259600000	43	1.08732	23.6261	tr|A0A670IRZ4|A0A670IRZ4_PODMU;tr|A0A670IUD2|A0A670IUD2_PODMU	tr|A0A670IRZ4|A0A670IRZ4_PODMU;tr|A0A670IUD2|A0A670IUD2_PODMU	98747000	115500000	0	0	0	0	0	142350000	91122000	0	0	89743000	176490000	175350000	119420000
26.106	26.6298	24.4977	26.3553	27.0467	24.633	26.9505	26.304	25.4172	27.2138	25.8161	26.5151	26.8531	27.6809	27.2856	7	7	6	41.2	41.2	35.2	22.414	0	135.77	19737000000	102	0.933257	26.3536	tr|A0A670IS14|A0A670IS14_PODMU	tr|A0A670IS14|A0A670IS14_PODMU	850850000	974590000	611370000	1094200000	1253400000	731740000	1079500000	772590000	760960000	862070000	684410000	591220000	817650000	1224500000	1398000000
22.3307	22.9578	NaN	21.0092	21.8135	NaN	21.4012	18.7532	21.6401	22.7676	NaN	22.8619	21.6219	NaN	22.4957	10	10	10	30.6	30.6	30.6	57.339	0	31.402	1289700000	30	1.19553	21.7866	tr|A0A670IS20|A0A670IS20_PODMU	tr|A0A670IS20|A0A670IS20_PODMU	126800000	99755000	0	90120000	103230000	0	91487000	0	70558000	75413000	0	90150000	0	0	117180000
22.5085	21.261	22.1628	21.8022	20.9671	19.914	23.0233	23.4692	22.3777	22.2902	22.7903	20.8188	22.6473	23.0085	23.0126	8	8	8	14.8	14.8	14.8	75.735	0	32.858	2827400000	63	0.997178	22.1369	tr|A0A670ISZ5|A0A670ISZ5_PODMU;tr|A0A670IS37|A0A670IS37_PODMU	tr|A0A670ISZ5|A0A670ISZ5_PODMU;tr|A0A670IS37|A0A670IS37_PODMU	147100000	115330000	192870000	131660000	88034000	0	191870000	256220000	139350000	86875000	208230000	67238000	111050000	137220000	181120000
24.0983	24.3533	NaN	23.9611	23.0025	21.7479	NaN	23.3708	24.5645	24.4735	22.2649	25.3592	25.538	24.9317	23.5491	6	6	6	39.1	39.1	39.1	21.397	0	47.916	2409100000	29	1.13244	23.9396	tr|A0A670IS91|A0A670IS91_PODMU	tr|A0A670IS91|A0A670IS91_PODMU	155410000	127790000	0	139330000	0	0	0	0	148270000	137350000	0	253940000	165640000	126730000	118350000
24.8532	25.3138	20.5014	24.6616	22.4834	23.8107	21.8429	24.3027	25.7523	25.903	NaN	26.9598	26.3178	26.0747	25.0961	10	10	10	45.7	45.7	45.7	24.229	0	323.31	5265500000	75	1.84213	24.5624	tr|A0A670ISK8|A0A670ISK8_PODMU	tr|A0A670ISK8|A0A670ISK8_PODMU	253110000	275170000	0	247780000	106780000	221620000	0	162330000	316600000	274860000	0	453570000	306410000	354940000	295510000
25.1493	25.7646	24.5685	25.5128	24.4809	25.2916	25.9191	25.6687	25.5134	26.8061	25.2269	25.5196	26.127	27.2622	25.7655	11	11	11	39.4	39.4	39.4	33.64	0	277.71	13382000000	141	0.727512	25.6384	tr|A0A670ISP2|A0A670ISP2_PODMU;tr|A0A670IUF4|A0A670IUF4_PODMU	tr|A0A670ISP2|A0A670ISP2_PODMU;tr|A0A670IUF4|A0A670IUF4_PODMU	526840000	658990000	562600000	620120000	392070000	685380000	700910000	640980000	514130000	580230000	644710000	401010000	488200000	978630000	631150000
23.8899	23.9261	25.3488	22.3749	24.2664	24.6512	25.3915	25.3665	24.5276	24.6018	24.1185	23.4685	24.674	24.4234	24.6729	9	9	9	43.8	43.8	43.8	31.154	0	259.9	5165200000	62	0.78524	24.3801	tr|A0A670IT13|A0A670IT13_PODMU;tr|A0A670IT18|A0A670IT18_PODMU	tr|A0A670IT13|A0A670IT13_PODMU;tr|A0A670IT18|A0A670IT18_PODMU	181550000	240520000	459710000	120600000	227050000	439970000	308360000	311840000	219280000	215190000	473850000	152150000	158730000	168100000	224300000
21.2699	NaN	NaN	20.6985	21.513	20.1901	NaN	20.468	21.5981	22.9462	20.5657	21.6413	23.1718	20.9426	20.969	3	3	3	19.8	19.8	19.8	41.101	0	126.93	591980000	17	0.930087	21.3312	tr|A0A670IT56|A0A670IT56_PODMU	tr|A0A670IT56|A0A670IT56_PODMU	0	0	0	0	0	0	0	0	58603000	43071000	0	34504000	42596000	0	0
18.5232	22.5094	NaN	17.5581	18.1394	NaN	19.484	NaN	18.5434	20.3196	17.5753	19.2466	NaN	19.8042	19.2069	6	4	4	1.3	1	1	524.6	0	120.12	3349700000	16	1.41406	19.1736	tr|A0A670ITZ8|A0A670ITZ8_PODMU;tr|A0A670IUI0|A0A670IUI0_PODMU;tr|A0A670ITA2|A0A670ITA2_PODMU	tr|A0A670ITZ8|A0A670ITZ8_PODMU;tr|A0A670IUI0|A0A670IUI0_PODMU;tr|A0A670ITA2|A0A670ITA2_PODMU	0	0	0	0	0	0	170690000	0	0	0	0	0	0	105370000	138760000
21.2328	23.997	23.3918	22.3586	21.5364	23.886	23.7574	23.9415	22.7905	23.4205	22.3132	23.5449	25.0106	23.4928	21.5469	5	5	5	18.6	18.6	18.6	38.765	0	118.56	3380600000	53	1.08087	23.0814	tr|A0A670ITA6|A0A670ITA6_PODMU	tr|A0A670ITA6|A0A670ITA6_PODMU	0	151300000	235790000	113620000	102730000	404830000	229000000	230080000	94201000	96171000	147320000	164890000	170900000	95282000	58026000
20.9074	24.375	24.7174	22.5367	22.0756	22.3475	22.353	24.389	23.6956	25.308	23.4848	21.1895	24.884	24.3998	24.9198	8	8	8	16.9	16.9	16.9	55.582	0	85.217	5965700000	63	1.43157	23.4389	tr|A0A670IU55|A0A670IU55_PODMU;tr|A0A670IUA1|A0A670IUA1_PODMU;tr|A0A670ITC6|A0A670ITC6_PODMU	tr|A0A670IU55|A0A670IU55_PODMU;tr|A0A670IUA1|A0A670IUA1_PODMU;tr|A0A670ITC6|A0A670ITC6_PODMU	138800000	307580000	499400000	190670000	180210000	282000000	228260000	233040000	175500000	377020000	463120000	71835000	353620000	202110000	361240000
24.8568	24.5522	23.8312	24.2479	25.4347	22.9875	25.1362	25.7321	24.9427	26.2267	25.4243	25.3663	25.8443	25.3394	26.045	16	16	15	52.3	52.3	49.5	36.165	0	323.31	15177000000	173	0.871218	25.0645	tr|A0A670ITH6|A0A670ITH6_PODMU	tr|A0A670ITH6|A0A670ITH6_PODMU	857480000	517610000	578180000	578860000	831920000	235790000	658910000	901300000	608770000	854460000	1237300000	581620000	555400000	552170000	958900000
23.5181	24.7358	22.4996	24.1192	24.0374	21.7199	23.725	23.9908	24.372	24.8803	23.1612	24.9344	25.9076	25.4916	24.4042	81	81	2	48.1	48.1	1.1	281.81	0	323.31	49884000000	560	1.09161	24.0998	tr|A0A670ITR8|A0A670ITR8_PODMU;tr|A0A670IW02|A0A670IW02_PODMU	tr|A0A670ITR8|A0A670ITR8_PODMU;tr|A0A670IW02|A0A670IW02_PODMU	1956200000	2783000000	1269800000	2956500000	2292700000	522810000	1855600000	1856000000	2309300000	2142700000	1697800000	2359300000	3508900000	3082300000	2217500000
22.7144	24.075	23.1434	23.1282	22.6775	23.4147	23.5761	23.3377	23.7842	24.5591	23.1181	24.1028	23.4046	24.099	23.764	7	7	7	29.9	29.9	29.9	44.775	0	240.4	4839700000	77	0.539025	23.5266	tr|A0A670ITW8|A0A670ITW8_PODMU;tr|A0A670ITX3|A0A670ITX3_PODMU	tr|A0A670ITW8|A0A670ITW8_PODMU;tr|A0A670ITX3|A0A670ITX3_PODMU	221080000	368100000	197600000	201240000	174690000	270720000	215620000	149280000	238740000	295860000	212700000	211560000	246540000	211300000	231400000
NaN	18.8808	NaN	17.2888	NaN	19.4339	19.1694	22.3904	19.3801	19.5124	19.3051	20.0355	20.7781	20.2629	18.7039	6	6	6	19.7	19.7	19.7	62.929	0	26.15	365930000	21	1.2366	19.5951	tr|A0A670ITZ9|A0A670ITZ9_PODMU	tr|A0A670ITZ9|A0A670ITZ9_PODMU	0	0	0	0	0	0	0	56948000	22060000	0	0	24139000	32110000	22081000	0
21.7114	23.171	20.6436	21.3432	21.108	20.6517	22.0577	22.6678	22.1998	23.2794	21.0245	22.5478	21.9867	23.8913	22.5202	3	3	3	11.7	11.7	11.7	36.56	0	40.642	1135500000	25	0.982782	22.0536	tr|A0A670IU54|A0A670IU54_PODMU	tr|A0A670IU54|A0A670IU54_PODMU	54699000	92942000	0	49226000	0	0	52612000	67434000	60664000	53278000	0	53040000	0	79786000	64680000
23.9503	22.8283	23.2175	23.793	26.2943	NaN	24.8872	24.8079	24.6644	25.3542	22.4291	24.9587	24.8932	25.6122	25.152	4	4	4	24.4	24.4	24.4	19.991	0	38.727	3344900000	28	1.1016	24.4887	tr|A0A670IU86|A0A670IU86_PODMU	tr|A0A670IU86|A0A670IU86_PODMU	139080000	0	0	146280000	454200000	0	209410000	163760000	183950000	160760000	0	153400000	121070000	224540000	209380000
20.5462	21.1016	NaN	21.5336	20.9924	NaN	18.0536	19.7416	21.1791	22.4746	19.0278	23.3316	22.1845	22.291	20.2078	11	11	11	29.8	29.8	29.8	59.652	0	172.51	1254100000	37	1.47161	20.9743	tr|A0A670IUC4|A0A670IUC4_PODMU;tr|A0A670IUE0|A0A670IUE0_PODMU;tr|A0A670IVK1|A0A670IVK1_PODMU;tr|A0A670IUW4|A0A670IUW4_PODMU;tr|A0A670J9C6|A0A670J9C6_PODMU	tr|A0A670IUC4|A0A670IUC4_PODMU;tr|A0A670IUE0|A0A670IUE0_PODMU;tr|A0A670IVK1|A0A670IVK1_PODMU;tr|A0A670IUW4|A0A670IUW4_PODMU;tr|A0A670J9C6|A0A670J9C6_PODMU	60436000	68071000	0	97654000	67242000	0	0	0	71089000	79021000	0	130770000	84583000	68300000	0
19.4858	21.4843	17.3223	19.6263	19.0834	NaN	18.3062	20.8276	20.3915	22.7152	18.7402	21.8059	22.4994	22.8018	20.8334	7	7	7	22	22	22	56.167	0	51.651	731990000	38	1.72829	20.4231	tr|A0A670IUH3|A0A670IUH3_PODMU;tr|A0A670ITT5|A0A670ITT5_PODMU;tr|A0A670ITV3|A0A670ITV3_PODMU;tr|A0A670ITS6|A0A670ITS6_PODMU;tr|A0A670ISR9|A0A670ISR9_PODMU	tr|A0A670IUH3|A0A670IUH3_PODMU;tr|A0A670ITT5|A0A670ITT5_PODMU;tr|A0A670ITV3|A0A670ITV3_PODMU;tr|A0A670ITS6|A0A670ITS6_PODMU;tr|A0A670ISR9|A0A670ISR9_PODMU	34704000	27983000	0	25351000	22445000	0	0	37325000	24672000	42290000	0	27332000	42694000	69925000	49025000
19.7504	21.5415	NaN	20.0964	NaN	NaN	20.7007	19.7007	20.1103	20.6036	18.0768	22.1123	23.2185	20.7117	21.0778	5	5	5	19.2	19.2	19.2	55.237	0	101.97	692110000	23	1.30211	20.6417	tr|A0A670IUJ2|A0A670IUJ2_PODMU	tr|A0A670IUJ2|A0A670IUJ2_PODMU	0	62293000	0	0	0	0	0	0	36534000	27151000	0	32111000	86967000	0	48443000
22.0696	22.4648	17.9741	22.203	21.3506	NaN	21.9959	22.1232	22.4729	24.1258	19.6846	23.3611	23.9414	23.1509	22.0511	43	43	35	27.7	27.7	22.2	227.01	0	323.31	9497800000	194	1.61464	22.0692	tr|A0A670IUP3|A0A670IUP3_PODMU;tr|A0A670J6J1|A0A670J6J1_PODMU;tr|A0A670J9D9|A0A670J9D9_PODMU;tr|A0A670J978|A0A670J978_PODMU;tr|A0A670J6C6|A0A670J6C6_PODMU	tr|A0A670IUP3|A0A670IUP3_PODMU	459530000	391870000	0	542730000	283540000	0	436290000	444010000	464410000	690640000	115040000	523550000	657160000	470000000	370090000
23.4225	22.5737	17.034	23.3785	23.0649	19.5761	20.9018	22.3631	23.9004	24.6363	17.7839	26.5952	23.4205	24.006	23.5797	28	28	28	38.1	38.1	38.1	91.73	0	323.31	8946100000	147	2.57263	22.4158	tr|A0A670IUX2|A0A670IUX2_PODMU	tr|A0A670IUX2|A0A670IUX2_PODMU	403690000	207680000	0	357930000	328340000	0	88088000	334020000	424550000	380340000	0	1816200000	335520000	357060000	335960000
22.2991	22.55	25.3967	23.8901	24.6211	23.961	24.6287	25.157	23.8636	24.6173	24.5343	22.4217	24.8394	23.2816	24.2215	7	7	7	38.2	38.2	38.2	36.08	0	237.93	3379200000	55	0.982704	24.0189	tr|A0A670IV10|A0A670IV10_PODMU	tr|A0A670IV10|A0A670IV10_PODMU	0	119090000	288830000	164790000	269540000	242930000	185330000	189730000	154350000	131020000	220350000	129650000	148150000	149540000	166880000
21.1975	19.5812	21.3998	20.4207	NaN	21.4475	21.5767	21.9683	19.8985	20.5622	21.5733	21.0744	20.3657	22.0024	NaN	3	1	1	8.2	3.3	3.3	57.861	0	5.9757	678850000	14	0.772658	21.0052	tr|A0A670IVI6|A0A670IVI6_PODMU	tr|A0A670IVI6|A0A670IVI6_PODMU	0	0	0	0	0	0	0	0	0	0	0	0	0	46545000	0
22.7295	NaN	22.6184	22.1143	23.6672	20.8168	23.3123	22.1356	NaN	23.7948	22.8855	22.5741	24.061	23.0472	21.6651	7	7	5	15	15	10.6	63.377	0	160.28	2654100000	47	0.904188	22.7248	tr|A0A670IVJ0|A0A670IVJ0_PODMU	tr|A0A670IVJ0|A0A670IVJ0_PODMU	155050000	0	188700000	149220000	251340000	0	226250000	114170000	0	127230000	211720000	91935000	129560000	102380000	86874000
26.3462	25.1861	26.2302	25.0344	25.5935	26.1738	25.891	26.229	25.357	26.6465	26.2954	24.8721	26.0101	25.9722	26.2387	18	18	18	24.6	24.6	24.6	112.85	0	323.31	40076000000	293	0.53648	25.8717	tr|A0A670IVX8|A0A670IVX8_PODMU;tr|A0A670IUR1|A0A670IUR1_PODMU	tr|A0A670IVX8|A0A670IVX8_PODMU;tr|A0A670IUR1|A0A670IUR1_PODMU	3018800000	1373100000	3202600000	1819000000	1783300000	3518000000	1811900000	2184600000	1375400000	1723500000	3150500000	744860000	1489300000	1255100000	1946200000
22.5879	22.7417	20.6392	22.8783	23.0888	19.2752	22.5078	22.7599	23.9276	24.6508	21.1641	24.2283	24.8158	24.6203	23.5803	82	82	80	29.2	29.2	28.8	589.54	0	323.31	51815000000	666	1.57148	22.8977	tr|A0A670IVY3|A0A670IVY3_PODMU;tr|A0A670IU75|A0A670IU75_PODMU	tr|A0A670IVY3|A0A670IVY3_PODMU;tr|A0A670IU75|A0A670IU75_PODMU	2253800000	1795000000	547240000	2568100000	2303600000	182400000	1605400000	1802200000	3384700000	3010900000	770250000	2804400000	3480100000	3384800000	2593100000
21.9064	20.8464	23.3817	19.7091	22.9402	23.4959	23.2994	23.0283	23.1322	22.7514	NaN	23.4974	NaN	NaN	NaN	3	3	3	8.6	8.6	8.6	38.535	0	4.6583	844550000	20	1.2326	22.5444	tr|A0A670IW27|A0A670IW27_PODMU	tr|A0A670IW27|A0A670IW27_PODMU	0	0	0	0	0	0	0	66793000	77281000	0	0	47295000	0	0	0
20.0934	NaN	NaN	21.2115	NaN	NaN	21.8836	23.2862	21.7444	21.6933	NaN	20.34	19.7184	21.8029	21.5406	4	4	4	24.5	24.5	24.5	26.748	0	19.693	535170000	19	1.04484	21.3314	tr|A0A670IW55|A0A670IW55_PODMU	tr|A0A670IW55|A0A670IW55_PODMU	0	0	0	0	0	0	43756000	89077000	0	0	0	0	0	48639000	0
21.8454	23.0446	20.7298	22.0991	22.7213	19.7169	23.7894	23.7881	23.9493	23.0936	21.0896	23.3885	24.0708	23.8644	23.647	8	8	8	20.7	20.7	20.7	61.136	0	154.46	4613400000	80	1.34347	22.7225	tr|A0A670IW86|A0A670IW86_PODMU	tr|A0A670IW86|A0A670IW86_PODMU	197610000	238120000	0	175190000	218950000	0	292890000	261750000	354710000	157030000	146000000	192810000	236540000	218500000	328290000
25.377	25.998	25.0273	25.3743	26.1514	24.2938	26.3699	25.8012	25.9895	27.2744	24.5102	26.8116	27.2237	26.5587	25.7162	14	14	14	62.8	62.8	62.8	24.416	0	323.31	15539000000	155	0.88939	25.8985	tr|A0A670IWA5|A0A670IWA5_PODMU	tr|A0A670IWA5|A0A670IWA5_PODMU	679110000	650620000	726720000	777780000	831800000	411210000	914430000	645710000	649020000	840660000	581870000	719580000	771120000	578740000	549260000
19.9701	20.7356	19.2662	19.8265	19.0395	NaN	20.1904	21.4916	20.919	21.6095	NaN	21.9035	22.2657	21.1061	20.0265	2	2	2	8.3	8.3	8.3	40.924	0	41.148	423840000	26	1.01433	20.6423	tr|A0A670IWW7|A0A670IWW7_PODMU;tr|A0A670J0S8|A0A670J0S8_PODMU;tr|A0A670J031|A0A670J031_PODMU	tr|A0A670IWW7|A0A670IWW7_PODMU;tr|A0A670J0S8|A0A670J0S8_PODMU;tr|A0A670J031|A0A670J031_PODMU	16761000	22093000	0	17621000	0	0	14991000	29835000	25577000	22004000	0	31604000	36670000	18078000	0
26.6039	26.0135	26.2421	25.0916	26.1468	26.4951	27.2119	26.7148	25.2504	26.6003	26.6873	25.3585	26.5403	26.2584	25.8204	11	11	11	42.9	42.9	42.9	28.629	0	179.97	17489000000	165	0.602251	26.2023	tr|A0A670IWY7|A0A670IWY7_PODMU	tr|A0A670IWY7|A0A670IWY7_PODMU	1033700000	764850000	1389500000	600230000	713760000	1499100000	1515900000	987930000	610980000	610850000	1134300000	510270000	606780000	500540000	545380000
23.874	24.5912	25.2402	24.0512	24.8149	24.9743	24.616	24.3224	24.7573	25.121	25.6351	24.9143	24.934	25.0082	23.924	6	6	6	23.5	23.5	23.5	35.772	0	323.31	7868300000	62	0.499477	24.7185	tr|A0A670IXT5|A0A670IXT5_PODMU;tr|A0A670IX04|A0A670IX04_PODMU	tr|A0A670IXT5|A0A670IXT5_PODMU;tr|A0A670IX04|A0A670IX04_PODMU	298540000	345500000	855070000	319970000	395830000	568250000	434430000	291860000	347000000	268200000	745060000	268710000	255680000	266260000	389470000
20.0567	19.3919	NaN	20.2306	18.8538	19.1172	NaN	19.5378	21.3842	21.0667	NaN	22.566	21.717	21.5986	21.2186	7	7	7	11.8	11.8	11.8	81.756	0	18.687	950710000	32	1.18993	20.5616	tr|A0A670IX34|A0A670IX34_PODMU;tr|A0A670JT28|A0A670JT28_PODMU;tr|A0A670K194|A0A670K194_PODMU	tr|A0A670IX34|A0A670IX34_PODMU	55973000	0	0	52303000	0	0	0	0	73023000	56623000	0	87550000	76639000	63618000	57194000
19.0057	19.8142	18.9449	NaN	20.341	21.1765	22.4209	21.278	21.4297	23.2774	21.5769	20.7597	21.4055	22.9765	22.3963	8	8	8	22.2	22.2	22.2	54.158	0	53.184	1399400000	34	1.34135	21.2002	tr|A0A670IXC3|A0A670IXC3_PODMU	tr|A0A670IXC3|A0A670IXC3_PODMU	0	0	0	0	63280000	90160000	100880000	81833000	0	68293000	79369000	55993000	0	105000000	100450000
22.3111	21.3811	22.1936	22.0002	24.769	23.4299	22.6937	24.62	23.0177	23.7517	24.1031	24.1985	24.6384	25.3801	24.8527	7	7	7	27.3	27.3	27.3	21.77	0	55.614	2742900000	39	1.22882	23.5561	tr|A0A670IZ32|A0A670IZ32_PODMU;tr|A0A670IXD0|A0A670IXD0_PODMU	tr|A0A670IZ32|A0A670IZ32_PODMU;tr|A0A670IXD0|A0A670IXD0_PODMU	0	71162000	0	0	270570000	195940000	0	161440000	0	0	141490000	108250000	132390000	250530000	176620000
25.2746	25.3779	23.7978	25.5765	26.1211	22.6629	24.1185	25.1988	25.6312	25.4276	24.1825	26.2454	26.663	25.4192	24.6756	7	7	0	26.1	26.1	0	39.386	0	323.31	11858000000	99	1.04378	25.0915	tr|A0A670IXF0|A0A670IXF0_PODMU;tr|A0A670IXE2|A0A670IXE2_PODMU;tr|A0A670IZL5|A0A670IZL5_PODMU;tr|A0A670IXE6|A0A670IXE6_PODMU	tr|A0A670IXF0|A0A670IXF0_PODMU;tr|A0A670IXE2|A0A670IXE2_PODMU;tr|A0A670IZL5|A0A670IZL5_PODMU;tr|A0A670IXE6|A0A670IXE6_PODMU	715200000	551180000	423780000	798430000	739790000	213710000	302140000	370340000	600320000	671300000	530200000	678010000	761000000	434530000	524050000
21.3565	22.8415	NaN	NaN	21.7631	NaN	22.6148	NaN	23.2966	23.4233	NaN	23.1832	25.1177	23.9767	23.3275	2	2	2	43.6	43.6	43.6	12.866	0	102.37	802900000	13	1.063	23.0901	tr|A0A670IXI3|A0A670IXI3_PODMU;tr|A0A670IXI0|A0A670IXI0_PODMU	tr|A0A670IXI3|A0A670IXI3_PODMU;tr|A0A670IXI0|A0A670IXI0_PODMU	0	0	0	0	0	0	0	0	0	0	0	0	112820000	0	0
23.6127	NaN	22.6501	21.7486	22.3925	NaN	23.8695	NaN	NaN	24.4507	21.964	NaN	23.8207	24.8445	24.7135	4	3	3	32.9	27.1	27.1	22.98	0	36.652	1432400000	18	1.14139	23.4067	tr|A0A670IXJ3|A0A670IXJ3_PODMU	tr|A0A670IXJ3|A0A670IXJ3_PODMU	176170000	0	0	0	0	0	142590000	0	0	102130000	0	0	0	114540000	146320000
22.3536	22.3904	22.6681	21.358	22.5799	22.8738	22.5934	23.2627	22.7785	22.9061	22.4919	23.1653	22.7568	23.2045	22.9484	6	1	1	13.8	4.2	4.2	58.969	0	91.767	2749900000	21	0.464187	22.6888	tr|A0A670IZG8|A0A670IZG8_PODMU;tr|A0A670IXP0|A0A670IXP0_PODMU;tr|A0A670IZB6|A0A670IZB6_PODMU	tr|A0A670IZG8|A0A670IZG8_PODMU;tr|A0A670IXP0|A0A670IXP0_PODMU;tr|A0A670IZB6|A0A670IZB6_PODMU	0	0	0	0	0	0	0	0	0	0	0	0	0	0	141870000
26.5928	24.867	NaN	24.678	NaN	NaN	23.0978	25.6718	26.058	26.1762	NaN	25.9048	25.2867	26.611	25.8215	5	3	3	53.9	41.4	41.4	13.613	0	137.01	3161600000	46	1.01881	25.5242	tr|A0A670IXZ1|A0A670IXZ1_PODMU;tr|A0A670ISL1|A0A670ISL1_PODMU	tr|A0A670IXZ1|A0A670IXZ1_PODMU;tr|A0A670ISL1|A0A670ISL1_PODMU	348720000	128960000	0	186890000	0	0	0	184870000	271230000	135780000	0	162850000	105200000	260790000	155430000
25.0711	24.0096	NaN	24.7778	24.7655	NaN	NaN	23.6483	25.1133	26.6276	22.5419	26.517	26.7758	25.6442	23.5934	7	7	7	45.6	45.6	45.6	15.814	0	116.39	3268100000	37	1.328	24.9238	tr|A0A670IY38|A0A670IY38_PODMU;tr|A0A670JQ80|A0A670JQ80_PODMU	tr|A0A670IY38|A0A670IY38_PODMU;tr|A0A670JQ80|A0A670JQ80_PODMU	226020000	191810000	0	235940000	171090000	0	0	0	192700000	204410000	0	277040000	182600000	175740000	0
23.2307	24.8804	20.1661	24.2221	20.8621	NaN	NaN	23.6667	23.8156	25.1521	20.1358	26.6568	26.5052	24.5338	NaN	8	8	8	33.2	33.2	33.2	29.761	0	152.59	3552400000	59	2.22658	23.6523	tr|A0A670IYA8|A0A670IYA8_PODMU	tr|A0A670IYA8|A0A670IYA8_PODMU	134090000	212070000	0	228210000	0	0	0	175320000	233680000	154140000	0	412230000	334880000	160850000	0
22.9092	22.9648	22.2629	23.0439	23.8503	22.572	23.3464	22.5024	23.1868	24.1161	NaN	24.0269	23.9588	21.6691	21.7221	7	2	0	19.7	7.5	0	39.637	0	33.558	2441400000	21	0.807947	23.0094	tr|A0A670IYF9|A0A670IYF9_PODMU;tr|A0A670J0H6|A0A670J0H6_PODMU	tr|A0A670IYF9|A0A670IYF9_PODMU	0	78137000	0	0	237970000	113600000	156660000	0	0	162780000	0	170860000	128960000	0	0
23.2801	23.1542	23.3454	23.7975	23.6723	22.0219	23.2255	23.9514	24.0009	24.8918	18.8218	25.3843	24.762	24.5072	24.4438	15	15	15	35	35	35	70.508	0	323.31	9461200000	118	1.55512	23.5507	tr|A0A670IYK8|A0A670IYK8_PODMU	tr|A0A670IYK8|A0A670IYK8_PODMU	442070000	322670000	495330000	487250000	497880000	228810000	389700000	412200000	470440000	540300000	0	691260000	412440000	407170000	476660000
23.1032	23.0629	22.5423	NaN	24.079	22.0378	23.0531	23.3701	NaN	25.0609	23.1575	23.6117	24.3153	24.3699	24.9492	3	3	3	9.1	9.1	9.1	35.824	0	15.48	3556400000	16	0.909672	23.5933	tr|A0A670IYL0|A0A670IYL0_PODMU;tr|A0A670J161|A0A670J161_PODMU;tr|A0A670IZ58|A0A670IZ58_PODMU	tr|A0A670IYL0|A0A670IYL0_PODMU;tr|A0A670J161|A0A670J161_PODMU;tr|A0A670IZ58|A0A670IZ58_PODMU	0	0	0	0	0	0	0	0	0	273300000	0	0	0	192280000	0
19.0373	19.261	NaN	18.7024	18.6346	NaN	NaN	20.1646	20.0154	21.1668	NaN	20.5978	21.742	21.6105	19.5717	8	8	8	16.5	16.5	16.5	81.442	0	150.45	704900000	24	1.12052	20.0458	tr|A0A670IZM9|A0A670IZM9_PODMU;tr|A0A670IYM5|A0A670IYM5_PODMU	tr|A0A670IZM9|A0A670IZM9_PODMU;tr|A0A670IYM5|A0A670IYM5_PODMU	0	0	0	0	0	0	0	0	0	47805000	0	56883000	65535000	56179000	0
NaN	19.9897	NaN	18.7036	NaN	NaN	19.1651	20.5102	19.6442	21.7213	19.6379	NaN	20.7233	20.2295	20.9635	3	3	3	11.2	11.2	11.2	36.48	0	12.727	286590000	12	0.894241	20.1288	tr|A0A670IYP3|A0A670IYP3_PODMU	tr|A0A670IYP3|A0A670IYP3_PODMU	0	0	0	0	0	0	0	0	0	31008000	0	0	0	0	0
23.4672	23.41	20.8495	24.6301	23.8463	18.8328	21.3761	24.2544	25.2736	25.8164	21.5248	25.191	25.7883	24.3494	23.1399	14	14	14	44.6	44.6	44.6	50.037	0	323.31	7323600000	153	2.01098	23.45	tr|A0A670IZ82|A0A670IZ82_PODMU;tr|A0A670IYR5|A0A670IYR5_PODMU;tr|A0A670J138|A0A670J138_PODMU;tr|A0A670J1P6|A0A670J1P6_PODMU	tr|A0A670IZ82|A0A670IZ82_PODMU;tr|A0A670IYR5|A0A670IYR5_PODMU;tr|A0A670J138|A0A670J138_PODMU;tr|A0A670J1P6|A0A670J1P6_PODMU	338710000	222120000	64947000	544440000	366710000	0	73542000	372700000	665670000	509780000	121450000	410730000	501720000	307910000	173530000
22.801	21.4922	23.0152	21.614	23.0717	22.5499	23.7675	24.1868	22.1382	22.8483	22.1736	23.1332	22.9459	22.703	23.3631	7	7	7	18.9	18.9	18.9	52.31	0	31.051	1953200000	30	0.729367	22.7869	tr|A0A670IYT9|A0A670IYT9_PODMU;tr|A0A670IYY6|A0A670IYY6_PODMU;tr|A0A670J1G1|A0A670J1G1_PODMU;tr|A0A670IX75|A0A670IX75_PODMU	tr|A0A670IYT9|A0A670IYT9_PODMU;tr|A0A670IYY6|A0A670IYY6_PODMU;tr|A0A670J1G1|A0A670J1G1_PODMU	137300000	0	113870000	0	148020000	0	154180000	133830000	0	0	0	0	142250000	0	97409000
21.1711	19.9462	22.4825	19.988	NaN	NaN	21.2221	23.3112	18.6969	19.651	22.3822	20.3833	20.5869	21.9631	NaN	5	5	5	11.4	11.4	11.4	57.681	0	55.504	848050000	23	1.35721	20.982	tr|A0A670IYZ0|A0A670IYZ0_PODMU	tr|A0A670IYZ0|A0A670IYZ0_PODMU	92145000	0	120320000	34791000	0	0	49185000	104310000	0	0	0	0	0	63598000	0
21.8827	23.7522	NaN	23.3931	21.1077	NaN	NaN	23.1505	24.004	25.3314	NaN	25.8596	25.4936	24.7143	23.789	8	8	8	37.4	37.4	37.4	24.32	0	273.83	2497800000	36	1.47667	23.8616	tr|A0A670IZ12|A0A670IZ12_PODMU	tr|A0A670IZ12|A0A670IZ12_PODMU	0	109840000	0	126250000	0	0	0	173010000	162600000	164250000	0	200460000	184010000	124910000	141270000
18.7684	17.5124	18.0356	17.9972	NaN	18.6953	NaN	19.853	17.6445	19.6613	20.3219	17.2632	18.7793	20.5254	20.3289	3	3	3	2.5	2.5	2.5	211.65	0	55.995	806420000	21	1.15479	18.8759	tr|A0A670IZ35|A0A670IZ35_PODMU;tr|A0A670J1K2|A0A670J1K2_PODMU;tr|A0A670K6N8|A0A670K6N8_PODMU;tr|A0A670K530|A0A670K530_PODMU;tr|A0A670K6I4|A0A670K6I4_PODMU;tr|A0A670K6F8|A0A670K6F8_PODMU	tr|A0A670IZ35|A0A670IZ35_PODMU;tr|A0A670J1K2|A0A670J1K2_PODMU;tr|A0A670K6N8|A0A670K6N8_PODMU;tr|A0A670K530|A0A670K530_PODMU;tr|A0A670K6I4|A0A670K6I4_PODMU;tr|A0A670K6F8|A0A670K6F8_PODMU	0	0	0	0	0	0	0	0	0	0	128560000	0	0	73865000	84149000
24.1436	24.9364	24.1687	25.2618	25.4445	24.8825	24.9597	NaN	24.4476	25.7124	24.8951	25.1296	24.7601	26.1617	25.3752	3	3	3	23.3	23.3	23.3	12.051	0	82.442	2046900000	30	0.561109	25.0199	tr|A0A670IZ69|A0A670IZ69_PODMU;tr|A0A670IZX7|A0A670IZX7_PODMU;tr|A0A670HSQ2|A0A670HSQ2_PODMU	tr|A0A670IZ69|A0A670IZ69_PODMU;tr|A0A670IZX7|A0A670IZX7_PODMU	91229000	112340000	0	141560000	127910000	143020000	121930000	0	82384000	101560000	124670000	85625000	0	135350000	113980000
19.7664	18.9238	20.9679	NaN	18.338	NaN	19.4031	21.3259	19.4713	18.3218	19.0984	NaN	18.828	19.3988	NaN	4	4	4	11.1	11.1	11.1	94.315	0	21.78	453830000	13	0.960424	19.4403	tr|A0A670IZE7|A0A670IZE7_PODMU	tr|A0A670IZE7|A0A670IZE7_PODMU	0	0	0	0	0	0	0	0	26416000	0	25756000	0	0	0	0
20.527	21.2906	NaN	22.0055	20.0829	NaN	NaN	NaN	20.241	19.7651	15.5078	22.8451	23.4432	21.2874	19.0135	22	22	22	23.8	23.8	23.8	120.05	0	240.04	1948900000	80	2.13455	20.5463	tr|A0A670J2N2|A0A670J2N2_PODMU;tr|A0A670IZJ6|A0A670IZJ6_PODMU	tr|A0A670J2N2|A0A670J2N2_PODMU;tr|A0A670IZJ6|A0A670IZJ6_PODMU	135460000	110740000	0	228530000	92813000	0	0	0	80934000	28609000	0	173740000	275670000	74673000	47900000
19.6091	20.6534	NaN	21.8714	19.9439	NaN	19.6132	20.3868	22.2499	23.181	NaN	22.0582	22.7249	22.8232	NaN	11	11	11	31	31	31	47.447	0	45.076	1109800000	32	1.35747	21.3741	tr|A0A670IZJ7|A0A670IZJ7_PODMU;tr|A0A670IZK5|A0A670IZK5_PODMU	tr|A0A670IZJ7|A0A670IZJ7_PODMU;tr|A0A670IZK5|A0A670IZK5_PODMU	0	73996000	0	108740000	0	0	0	0	91931000	91371000	0	79432000	73841000	76780000	0
23.8745	24.7228	20.8922	23.7803	24.2009	NaN	22.4398	24.4977	24.7216	26.3211	NaN	26.1874	26.4736	25.7335	24.4455	12	12	12	55.7	55.7	55.7	22.112	0	199.12	4678300000	94	1.57952	24.4839	tr|A0A670IZQ3|A0A670IZQ3_PODMU;tr|A0A670J244|A0A670J244_PODMU	tr|A0A670IZQ3|A0A670IZQ3_PODMU;tr|A0A670J244|A0A670J244_PODMU	233810000	212900000	0	243660000	228510000	0	90453000	180040000	169770000	322610000	0	283970000	326330000	224980000	178830000
19.2471	19.3837	NaN	20.1462	21.4057	19.4444	NaN	NaN	19.6371	20.8883	NaN	21.9921	NaN	20.0258	21.357	4	4	4	11.2	11.2	11.2	53.933	0	56.076	366060000	17	0.985436	20.3527	tr|A0A670IZS2|A0A670IZS2_PODMU;tr|A0A670J2G2|A0A670J2G2_PODMU;tr|A0A670J2Y4|A0A670J2Y4_PODMU	tr|A0A670IZS2|A0A670IZS2_PODMU;tr|A0A670J2G2|A0A670J2G2_PODMU;tr|A0A670J2Y4|A0A670J2Y4_PODMU	0	0	0	36886000	57664000	0	0	0	0	0	0	39246000	0	0	0
21.0628	20.2636	20.8559	NaN	NaN	21.5015	22.1678	22.092	21.6814	21.5104	19.0517	22.1309	22.206	21.9973	20.7284	3	3	3	27.6	27.6	27.6	20.411	0	30.909	357720000	26	0.926821	21.3269	tr|A0A670J092|A0A670J092_PODMU	tr|A0A670J092|A0A670J092_PODMU	20454000	10037000	0	0	0	0	0	20463000	24724000	11894000	0	18515000	22804000	21357000	0
24.478	24.146	23.0286	24.4207	23.991	21.4789	23.6972	25.0492	24.6128	25.9568	22.6995	25.8285	25.7118	24.8816	24.2741	7	7	1	64	64	16.7	16.487	0	145.98	3637800000	60	1.21697	24.2836	tr|A0A670J0B1|A0A670J0B1_PODMU;tr|A0A670J0A7|A0A670J0A7_PODMU;tr|A0A670J169|A0A670J169_PODMU	tr|A0A670J0B1|A0A670J0B1_PODMU;tr|A0A670J0A7|A0A670J0A7_PODMU;tr|A0A670J169|A0A670J169_PODMU	264500000	136280000	101940000	206320000	193310000	0	116210000	161870000	211550000	217130000	106100000	201070000	173930000	136050000	122710000
NaN	18.3561	NaN	15.9347	16.0439	NaN	NaN	17.1373	18.5231	18.2832	NaN	19.6707	19.827	18.6805	17.0232	3	3	3	5.2	5.2	5.2	134.11	0	28.609	235540000	20	1.36774	17.948	tr|A0A670J0C9|A0A670J0C9_PODMU;tr|A0A670J0G4|A0A670J0G4_PODMU	tr|A0A670J0C9|A0A670J0C9_PODMU;tr|A0A670J0G4|A0A670J0G4_PODMU	0	18223000	0	0	0	0	0	0	20866000	0	0	27032000	22681000	17516000	0
19.8096	NaN	NaN	21.3342	21.2269	NaN	NaN	21.0515	20.7949	22.856	NaN	22.3888	22.5693	21.2805	21.4398	4	4	4	10.2	10.2	10.2	38.191	0	15.274	659470000	19	0.91139	21.4752	tr|A0A670J0N1|A0A670J0N1_PODMU	tr|A0A670J0N1|A0A670J0N1_PODMU	0	0	0	58913000	0	0	0	0	0	61089000	0	0	0	0	0
16.9837	17.7183	NaN	16.9283	19.6624	NaN	NaN	18.9786	18.9298	19.339	NaN	20.882	19.8609	20.65	18.4831	3	3	3	8.9	8.9	8.9	61.466	0	9.5274	236260000	16	1.3342	18.9469	tr|A0A670J0R9|A0A670J0R9_PODMU	tr|A0A670J0R9|A0A670J0R9_PODMU	0	0	0	0	22202000	0	0	0	0	0	0	31376000	0	0	0
30.057	30.7723	30.7686	29.9584	30.1176	29.9577	30.21	30.4727	29.9297	30.9688	31.2036	30.7476	30.7324	30.6816	30.6684	13	13	13	34.7	34.7	34.7	49.175	0	323.31	467520000000	640	0.411753	30.4831	tr|A0A670J0X0|A0A670J0X0_PODMU	tr|A0A670J0X0|A0A670J0X0_PODMU	20189000000	25494000000	38405000000	20418000000	19411000000	24944000000	18036000000	17464000000	15852000000	20775000000	46695000000	22831000000	15479000000	16304000000	19366000000
21.0249	18.6855	NaN	20.7026	18.7445	NaN	18.8484	NaN	20.7727	20.5318	NaN	20.9323	22.1697	21.4621	21.5121	4	4	4	18.3	18.3	18.3	34.306	0	62.962	337260000	22	1.20073	20.4897	tr|A0A670J0Y6|A0A670J0Y6_PODMU	tr|A0A670J0Y6|A0A670J0Y6_PODMU	0	0	0	34850000	0	0	0	0	25069000	0	0	0	28000000	24017000	31422000
25.5416	25.6748	23.3126	25.3641	26.464	25.7549	26.1095	26.5412	26.1943	26.4529	25.5687	25.8417	26.8902	26.9792	26.5324	10	10	10	41.7	41.7	41.7	33.564	0	323.31	18828000000	196	0.885242	25.9481	tr|A0A670J0Z1|A0A670J0Z1_PODMU	tr|A0A670J0Z1|A0A670J0Z1_PODMU	794280000	723140000	257530000	766910000	1238400000	1171900000	940100000	1131200000	922390000	764010000	924820000	497320000	843200000	932300000	1030700000
18.4231	17.9168	NaN	19.7825	18.8962	NaN	17.4753	19.4122	19.5634	21.2188	NaN	21.1326	18.9017	18.7098	18.0436	8	8	8	11.2	11.2	11.2	103.8	0	44.838	536010000	31	1.17703	19.123	tr|A0A670J154|A0A670J154_PODMU	tr|A0A670J154|A0A670J154_PODMU	37248000	0	0	46427000	33207000	0	0	46751000	38191000	43481000	0	44750000	0	0	0
22.789	23.6905	23.3178	22.916	24.0897	23.93	23.4807	23.9747	24.1212	24.6054	24.3898	23.9522	24.7573	24.4005	25.0831	4	4	4	6.6	6.6	6.6	52.74	0	15.495	4307400000	65	0.649797	23.9665	tr|A0A670J1E3|A0A670J1E3_PODMU;tr|A0A670J401|A0A670J401_PODMU;tr|A0A670J414|A0A670J414_PODMU	tr|A0A670J1E3|A0A670J1E3_PODMU;tr|A0A670J401|A0A670J401_PODMU	136170000	181890000	186170000	146420000	202140000	284740000	173120000	179650000	230190000	128000000	319580000	145650000	209890000	154820000	374240000
21.308	NaN	21.026	19.3587	21.0835	NaN	21.4565	22.1945	19.5617	21.4078	20.0625	21.6949	21.4403	20.0773	22.1912	7	7	6	13.4	13.4	11.8	71.635	0	49.301	1187300000	24	0.935025	20.9895	tr|A0A670J1K5|A0A670J1K5_PODMU	tr|A0A670J1K5|A0A670J1K5_PODMU	82058000	0	0	0	97665000	0	0	109890000	0	0	0	64029000	0	0	116140000
23.3873	24.3826	23.6618	23.6887	23.7066	24.4825	23.7899	24.9027	24.7478	24.4004	25.7275	24.206	24.2928	24.343	23.8394	13	13	13	36.7	36.7	36.7	52.786	0	323.31	7468300000	121	0.600112	24.2373	tr|A0A670J1T5|A0A670J1T5_PODMU;tr|A0A670J1R9|A0A670J1R9_PODMU	tr|A0A670J1T5|A0A670J1T5_PODMU;tr|A0A670J1R9|A0A670J1R9_PODMU	352820000	332360000	333200000	266750000	301840000	689520000	348900000	507810000	437370000	170580000	1002300000	191030000	201300000	220680000	301390000
25.4709	26.3071	23.3932	25.6177	25.2532	23.823	24.8967	25.7197	26.2511	27.2646	24.3743	26.8622	27.2144	26.8618	25.7772	19	19	18	59.4	59.4	55.4	46.135	0	323.31	24228000000	241	1.18367	25.6725	tr|A0A670J2A6|A0A670J2A6_PODMU;tr|A0A670J4B3|A0A670J4B3_PODMU;tr|A0A670I6X9|A0A670I6X9_PODMU;tr|A0A670I6W5|A0A670I6W5_PODMU;tr|A0A670I750|A0A670I750_PODMU;tr|A0A670I6Z6|A0A670I6Z6_PODMU	tr|A0A670J2A6|A0A670J2A6_PODMU;tr|A0A670J4B3|A0A670J4B3_PODMU	1024800000	1396600000	353990000	1224600000	959400000	431180000	829460000	997240000	1334300000	1425900000	620230000	1399700000	1425400000	1281500000	921620000
22.963	23.2653	21.9599	24.0663	22.961	NaN	21.7247	24.1788	24.4524	25.3696	22.0485	25.3648	25.6182	24.3283	23.2173	8	7	7	30.2	30.2	30.2	27.753	0	323.31	3733800000	47	1.29274	23.6799	tr|A0A670J2E3|A0A670J2E3_PODMU;tr|A0A670J0N5|A0A670J0N5_PODMU;tr|A0A670IYU8|A0A670IYU8_PODMU;tr|A0A670IYF0|A0A670IYF0_PODMU;tr|A0A670J1D3|A0A670J1D3_PODMU	tr|A0A670J2E3|A0A670J2E3_PODMU	156730000	167360000	136440000	276500000	120600000	0	0	157460000	186250000	172140000	81209000	261970000	254900000	183820000	146600000
NaN	22.124	21.309	20.2864	NaN	NaN	21.8438	22.0086	21.3778	NaN	20.7383	22.7377	22.028	21.8054	21.791	3	3	3	13.2	13.2	13.2	39.404	0	29.9	473640000	13	0.681257	21.6409	tr|A0A670J2H7|A0A670J2H7_PODMU;tr|A0A670IDM2|A0A670IDM2_PODMU;tr|A0A670IDL2|A0A670IDL2_PODMU;tr|A0A670IDL1|A0A670IDL1_PODMU	tr|A0A670J2H7|A0A670J2H7_PODMU	0	0	0	0	0	0	0	0	0	0	0	45521000	0	0	0
23.8424	24.4039	21.3564	24.3092	23.4145	NaN	22.5905	22.7554	24.8844	25.1926	21.1487	25.3632	25.802	24.5723	23.8776	41	41	32	58.7	58.7	49.3	104.2	0	323.31	16741000000	275	1.42751	23.8224	tr|A0A670J2R5|A0A670J2R5_PODMU;tr|A0A670J2N7|A0A670J2N7_PODMU;tr|A0A670J5H2|A0A670J5H2_PODMU;tr|A0A670J5E3|A0A670J5E3_PODMU;tr|A0A670J5F6|A0A670J5F6_PODMU;tr|A0A670J2P9|A0A670J2P9_PODMU	tr|A0A670J2R5|A0A670J2R5_PODMU;tr|A0A670J2N7|A0A670J2N7_PODMU;tr|A0A670J5H2|A0A670J5H2_PODMU;tr|A0A670J5E3|A0A670J5E3_PODMU;tr|A0A670J5F6|A0A670J5F6_PODMU;tr|A0A670J2P9|A0A670J2P9_PODMU	736300000	937470000	198170000	1275100000	606850000	0	403250000	378720000	1182100000	1014100000	131500000	1225900000	1341300000	783250000	636400000
25.7819	26.1057	23.5559	21.6994	25.013	NaN	NaN	26.1595	25.5685	26.3248	NaN	27.2568	25.6458	27.1513	26.4319	4	4	4	39.8	39.8	39.8	14.775	0	41.759	3362900000	27	1.55769	25.5579	tr|A0A670J2S8|A0A670J2S8_PODMU;tr|A0A670IYQ4|A0A670IYQ4_PODMU;tr|A0A670IZ85|A0A670IZ85_PODMU	tr|A0A670J2S8|A0A670J2S8_PODMU	228930000	179210000	0	0	0	0	0	191670000	0	241780000	0	316120000	218800000	215440000	183920000
20.6149	21.0173	NaN	20.1331	NaN	NaN	21.3196	22.0153	21.2363	23.2667	20.5548	NaN	23.2886	21.9137	21.0494	5	5	5	17.7	17.7	17.7	31.468	0	17.35	801880000	21	1.04114	21.4918	tr|A0A670J2T0|A0A670J2T0_PODMU	tr|A0A670J2T0|A0A670J2T0_PODMU	0	0	0	0	0	0	0	67814000	56360000	67246000	0	0	50366000	52461000	0
24.8278	25.9362	22.9734	25.1411	24.703	NaN	23.8384	25.2655	25.4898	26.4753	23.7242	26.3596	26.6729	26.2018	25.3521	9	9	4	44	44	13.3	26.409	0	233.63	7581700000	74	1.11543	25.2115	tr|A0A670J2W8|A0A670J2W8_PODMU	tr|A0A670J2W8|A0A670J2W8_PODMU	367680000	430360000	223250000	387560000	266530000	0	337110000	286340000	319700000	447550000	0	443840000	494270000	385280000	360810000
20.8249	21.4252	NaN	21.991	22.1168	NaN	NaN	21.2196	NaN	22.3344	NaN	23.1557	22.0924	22.1407	21.2763	4	4	2	14	14	9.5	52.997	0	64.538	673600000	14	0.677493	21.8577	tr|A0A670J3E9|A0A670J3E9_PODMU;tr|A0A670J398|A0A670J398_PODMU;tr|A0A670J635|A0A670J635_PODMU	tr|A0A670J3E9|A0A670J3E9_PODMU;tr|A0A670J398|A0A670J398_PODMU;tr|A0A670J635|A0A670J635_PODMU	0	0	0	83331000	52816000	0	0	0	0	0	0	87178000	0	0	0
21.5738	22.3997	20.1386	21.8631	22.2451	NaN	21.1005	NaN	20.9321	22.7899	NaN	23.3431	23.12	22.9344	21.7862	2	2	2	16.7	16.7	16.7	22.296	0	18.275	676330000	15	0.97381	22.0189	tr|A0A670J705|A0A670J705_PODMU;tr|A0A670J3I8|A0A670J3I8_PODMU;tr|A0A670JUT5|A0A670JUT5_PODMU	tr|A0A670J705|A0A670J705_PODMU;tr|A0A670J3I8|A0A670J3I8_PODMU;tr|A0A670JUT5|A0A670JUT5_PODMU	0	46412000	0	50316000	47119000	0	0	0	0	33911000	0	0	45606000	0	0
25.7999	25.7692	26.3946	25.228	26.2678	26.5522	26.0158	26.1494	25.336	25.9845	25.5985	25.364	26.1194	26.0346	25.9007	8	8	8	34.7	34.7	34.7	34.357	0	166.11	19433000000	102	0.389993	25.901	tr|A0A670J3J9|A0A670J3J9_PODMU	tr|A0A670J3J9|A0A670J3J9_PODMU	1023600000	792270000	1588700000	933930000	1098600000	1945600000	1018600000	746850000	617150000	606050000	721060000	503290000	683770000	761420000	832340000
23.7619	22.9928	24.1153	24.0818	24.2196	24.6896	23.7056	23.1143	24.0831	24.3136	23.1714	22.5566	24.5616	23.7954	24.0602	9	9	9	29.3	29.3	29.3	43.864	0	97.588	5255900000	92	0.609913	23.8149	tr|A0A670J3K9|A0A670J3K9_PODMU	tr|A0A670J3K9|A0A670J3K9_PODMU	245340000	164520000	326140000	331150000	333570000	578560000	320040000	148690000	218280000	220770000	288250000	103570000	215110000	182170000	217790000
21.5059	23.6147	NaN	22.3799	21.2749	NaN	20.9801	19.7449	23.0208	24.1301	NaN	22.6271	23.8004	21.4849	22.0843	12	12	12	32.8	32.8	32.8	53.17	0	106.72	2052600000	45	1.29857	22.2207	tr|A0A670J3R1|A0A670J3R1_PODMU;tr|A0A670J3M2|A0A670J3M2_PODMU;tr|A0A670J5M3|A0A670J5M3_PODMU	tr|A0A670J3R1|A0A670J3R1_PODMU;tr|A0A670J3M2|A0A670J3M2_PODMU;tr|A0A670J5M3|A0A670J5M3_PODMU	125530000	185160000	0	148920000	0	0	0	0	165720000	185260000	0	88948000	138750000	0	134090000
22.9395	23.9278	22.4457	23.2056	23.1135	23.4482	23.7907	23.5742	23.7114	24.3309	21.9342	23.6828	22.6773	22.4746	22.9007	4	3	3	20.7	15.2	15.2	28.196	0	39.574	2074600000	39	0.653983	23.2105	tr|A0A670J3N8|A0A670J3N8_PODMU;tr|A0A670J770|A0A670J770_PODMU	tr|A0A670J3N8|A0A670J3N8_PODMU;tr|A0A670J770|A0A670J770_PODMU	84812000	139430000	0	119650000	92440000	152850000	172850000	120020000	137110000	138670000	0	89658000	0	44579000	76553000
22.9012	21.7189	NaN	21.4732	21.5274	NaN	NaN	23.0086	22.7991	24.4761	NaN	23.443	23.6983	22.8218	21.9329	4	4	4	23.3	23.3	23.3	20.048	0	20.931	834540000	21	0.964041	22.7091	tr|A0A670J3Q8|A0A670J3Q8_PODMU	tr|A0A670J3Q8|A0A670J3Q8_PODMU	70849000	0	0	0	0	0	0	0	51996000	0	0	55256000	0	0	0
23.8215	25.5839	20.9356	24.4858	21.2875	21.5697	21.4815	23.4616	25.8402	25.8851	22.1641	27.0263	26.9252	25.5816	25.1543	5	5	5	34.8	34.8	34.8	21.513	0	87.543	3535200000	53	2.13519	24.0803	tr|A0A670J3Y2|A0A670J3Y2_PODMU;tr|A0A670J3Y7|A0A670J3Y7_PODMU	tr|A0A670J3Y2|A0A670J3Y2_PODMU;tr|A0A670J3Y7|A0A670J3Y7_PODMU	110740000	226990000	0	127530000	39356000	0	36428000	173190000	210560000	96361000	83915000	323250000	221370000	219560000	248360000
23.0971	22.33	24.2301	23.1017	25.2279	24.826	23.6543	25.0308	24.5268	24.7864	23.7375	24.2683	24.0666	24.013	24.9741	3	3	3	19.2	19.2	19.2	25.323	0	64.151	4084600000	40	0.827786	24.1247	tr|A0A670J460|A0A670J460_PODMU	tr|A0A670J460|A0A670J460_PODMU	119130000	0	257880000	168330000	386330000	379050000	185470000	246950000	212470000	183920000	171880000	141110000	141110000	0	284950000
22.4164	24.586	NaN	23.5277	21.5717	NaN	21.7089	23.9484	24.332	22.7269	NaN	24.6942	24.4893	23.9283	23.0175	4	4	4	19.7	19.7	19.7	41.82	0	94.344	2194600000	40	1.10784	23.4123	tr|A0A670J472|A0A670J472_PODMU	tr|A0A670J472|A0A670J472_PODMU	136670000	189790000	0	136950000	0	0	103780000	143190000	166940000	0	0	149380000	133460000	114320000	127830000
22.6486	23.2957	21.0869	23.8763	24.442	23.6836	22.3155	23.2207	22.8884	25.8999	21.7562	25.648	24.2498	23.8409	23.1587	4	4	4	35	35	35	15.807	0	11.583	1539600000	31	1.30112	23.4674	tr|A0A670J7B7|A0A670J7B7_PODMU;tr|A0A670J4I3|A0A670J4I3_PODMU	tr|A0A670J7B7|A0A670J7B7_PODMU;tr|A0A670J4I3|A0A670J4I3_PODMU	75121000	71257000	0	59263000	76688000	64734000	48843000	0	64809000	130330000	0	121240000	87600000	84847000	0
23.8603	25.6185	25.4463	24.5314	23.7167	24.9163	24.8763	26.5295	24.8372	25.4889	24.888	25.2396	25.6283	25.648	25.8694	4	4	4	24.5	24.5	24.5	10.144	0	125.99	3116500000	23	0.742695	25.1396	tr|A0A670J4I5|A0A670J4I5_PODMU	tr|A0A670J4I5|A0A670J4I5_PODMU	0	189850000	0	158050000	0	0	0	264690000	140080000	133270000	0	0	113820000	135460000	187910000
21.6118	21.9346	20.3934	NaN	21.9431	NaN	NaN	21.9173	NaN	NaN	22.4412	20.8621	22.2042	22.5854	22.8495	2	2	2	8.4	8.4	8.4	26.086	0	4.8923	471540000	17	0.75892	21.8743	tr|A0A670J767|A0A670J767_PODMU;tr|A0A670J4L3|A0A670J4L3_PODMU	tr|A0A670J767|A0A670J767_PODMU;tr|A0A670J4L3|A0A670J4L3_PODMU	32786000	0	0	0	29361000	0	0	32094000	0	0	69959000	0	26758000	35138000	53203000
21.6559	18.4122	NaN	21.4341	21.5008	NaN	NaN	21.0122	22.3944	23.6913	NaN	23.7488	22.8337	21.9135	21.615	18	18	18	27	27	27	100.46	0	306.22	3146100000	74	1.455	21.8374	tr|A0A670J7J3|A0A670J7J3_PODMU;tr|A0A670J502|A0A670J502_PODMU	tr|A0A670J7J3|A0A670J7J3_PODMU;tr|A0A670J502|A0A670J502_PODMU	188310000	0	0	178160000	170400000	0	0	147430000	201050000	262020000	0	279770000	182870000	143570000	145700000
23.9283	24.1124	NaN	24.0184	23.2391	NaN	22.2787	24.0136	23.2519	24.8247	21.4973	25.0876	24.9156	24.4322	23.8737	10	10	10	34.8	34.8	34.8	29.851	0	172.26	3926900000	63	1.03266	23.8057	tr|A0A670J503|A0A670J503_PODMU	tr|A0A670J503|A0A670J503_PODMU	249100000	221880000	0	254160000	167450000	0	110220000	204070000	200420000	209060000	0	279350000	212080000	222670000	204000000
17.827	18.1088	NaN	17.6761	NaN	NaN	17.5161	NaN	17.7697	18.6466	NaN	19.8545	19.0105	20.1182	18.0482	2	2	2	7.2	7.2	7.2	81.508	0	5.4432	155090000	11	0.925426	18.4576	tr|A0A670J540|A0A670J540_PODMU;tr|A0A670J7X0|A0A670J7X0_PODMU	tr|A0A670J540|A0A670J540_PODMU;tr|A0A670J7X0|A0A670J7X0_PODMU	0	0	0	0	0	0	0	0	0	0	0	18079000	0	19976000	0
19.9963	21.944	19.168	20.0903	20.7739	NaN	19.6824	20.2561	20.1397	22.3942	NaN	22.9034	22.7236	22.4685	19.8603	5	5	4	25.8	25.8	20.5	40.956	0	94.195	738460000	20	1.3269	20.9539	tr|A0A670J5I5|A0A670J5I5_PODMU;tr|A0A670J686|A0A670J686_PODMU;tr|A0A670J986|A0A670J986_PODMU	tr|A0A670J5I5|A0A670J5I5_PODMU;tr|A0A670J686|A0A670J686_PODMU;tr|A0A670J986|A0A670J986_PODMU	0	60738000	0	0	0	0	0	0	0	0	0	72768000	68409000	52535000	0
21.7491	21.7957	21.2701	22.3433	22.4629	NaN	22.2918	22.5707	22.0732	23.815	22.0997	23.5072	22.3395	24.3583	23.1073	3	3	3	12.7	12.7	12.7	41.813	0	37.211	2382800000	30	0.856513	22.556	tr|A0A670J5R2|A0A670J5R2_PODMU	tr|A0A670J5R2|A0A670J5R2_PODMU	0	0	0	0	113960000	0	114750000	116650000	0	126110000	113640000	147250000	0	196510000	157730000
23.9396	22.308	21.1547	23.1808	22.4785	20.9382	23.2114	23.7482	23.5681	25.366	21.2783	25.6414	24.0838	25.2953	24.0663	11	11	11	38.9	38.9	38.9	46.303	0	255.38	5289200000	94	1.5006	23.3506	tr|A0A670J5S5|A0A670J5S5_PODMU;tr|A0A670J2B9|A0A670J2B9_PODMU;tr|A0A670J4Z4|A0A670J4Z4_PODMU;tr|A0A670J4X8|A0A670J4X8_PODMU;tr|A0A670J2B4|A0A670J2B4_PODMU	tr|A0A670J5S5|A0A670J5S5_PODMU;tr|A0A670J2B9|A0A670J2B9_PODMU;tr|A0A670J4Z4|A0A670J4Z4_PODMU;tr|A0A670J4X8|A0A670J4X8_PODMU;tr|A0A670J2B4|A0A670J2B4_PODMU	289870000	154240000	0	202860000	155650000	0	214850000	220740000	259910000	286460000	0	438040000	186970000	314030000	273440000
20.7967	19.7685	NaN	21.9157	20.9012	NaN	NaN	19.0092	21.4127	22.757	NaN	23.4081	23.107	22.264	20.2756	12	12	12	36.7	36.7	36.7	48.691	0	124.28	1274200000	46	1.41601	21.4196	tr|A0A670J5T3|A0A670J5T3_PODMU	tr|A0A670J5T3|A0A670J5T3_PODMU	70041000	0	0	86784000	83173000	0	0	0	62970000	76508000	0	122110000	89122000	96173000	64225000
21.0632	21.111	NaN	20.1626	21.2435	NaN	NaN	19.7532	21.2775	23.0181	NaN	22.6466	22.3512	20.9561	19.6781	7	7	7	24.5	24.5	24.5	58.382	0	120.24	870540000	29	1.10916	21.2055	tr|A0A670J607|A0A670J607_PODMU	tr|A0A670J607|A0A670J607_PODMU	55709000	70031000	0	55371000	51422000	0	0	0	54423000	61701000	0	59736000	53223000	41433000	0
20.9816	20.9363	NaN	20.7519	NaN	NaN	21.2182	22.1645	21.1817	22.9093	21.0023	22.2407	22.2746	22.3666	NaN	2	2	2	8.4	8.4	8.4	32.918	0	14.728	611660000	8	0.754294	21.6389	tr|A0A670J6M6|A0A670J6M6_PODMU;tr|A0A670J6M2|A0A670J6M2_PODMU;tr|A0A670J9I0|A0A670J9I0_PODMU	tr|A0A670J6M6|A0A670J6M6_PODMU;tr|A0A670J6M2|A0A670J6M2_PODMU;tr|A0A670J9I0|A0A670J9I0_PODMU	0	0	0	0	0	0	0	0	0	50039000	0	0	0	41272000	0
25.0165	26.3767	24.915	25.4016	23.9284	26.388	25.8152	25.8566	25.8337	27.0377	26.7918	25.7366	26.1748	26.0044	24.9682	4	4	4	35.6	35.6	35.6	16.321	0	125.04	9661700000	63	0.806102	25.7497	tr|A0A670J6S3|A0A670J6S3_PODMU	tr|A0A670J6S3|A0A670J6S3_PODMU	354920000	611000000	624400000	373970000	353110000	729180000	401690000	396150000	383740000	512840000	937620000	324150000	333880000	384300000	380520000
20.7736	20.376	19.3612	20.0339	21.2288	NaN	NaN	19.7838	19.4984	23.3083	NaN	22.8894	21.5404	20.4576	20.2596	5	5	5	33.2	33.2	33.2	22.963	0	32.923	427740000	19	1.25632	20.7926	tr|A0A670J6U2|A0A670J6U2_PODMU	tr|A0A670J6U2|A0A670J6U2_PODMU	0	0	0	38854000	31114000	0	0	0	0	46990000	0	40121000	0	0	0
22.1885	22.0777	20.8029	21.3619	23.3973	20.2857	21.6845	22.5193	21.707	23.843	21.3167	23.7732	23.8117	23.0553	24.0178	12	12	12	59.6	59.6	59.6	30.009	0	111.75	2003100000	71	1.20794	22.3895	tr|A0A670J713|A0A670J713_PODMU	tr|A0A670J713|A0A670J713_PODMU	92700000	60315000	75889000	55444000	113570000	47020000	70008000	82526000	57950000	89970000	102150000	99849000	77729000	99364000	182280000
23.9631	24.5695	24.5988	23.8201	23.7493	23.9893	25.0384	24.2093	24.5442	24.6656	23.607	24.5912	24.1598	21.5119	23.7579	5	5	4	30.4	30.4	24.9	27.77	0	161.85	4658000000	43	0.818525	24.0517	tr|A0A670J765|A0A670J765_PODMU	tr|A0A670J765|A0A670J765_PODMU	231680000	369140000	395330000	290470000	168370000	233800000	360110000	250590000	303430000	203600000	240260000	208140000	150510000	0	140350000
22.2611	22.5369	21.3814	21.8318	20.9501	20.9221	22.7481	23.3095	21.3388	23.2484	21.43	22.4676	24.3835	23.4178	21.7274	3	3	3	25.7	25.7	25.7	16.899	0	126.34	677860000	30	1.02011	22.2636	tr|A0A670J7B5|A0A670J7B5_PODMU	tr|A0A670J7B5|A0A670J7B5_PODMU	31054000	31467000	0	0	0	0	40129000	42474000	0	28772000	0	23013000	70028000	40454000	0
23.4743	24.1367	22.3812	24.7487	24.0945	23.2691	24.8167	25.279	25.3978	25.9757	24.1257	25.2505	26.3864	26.5637	24.4675	7	7	5	18.5	18.5	13.7	45.543	0	83.002	11892000000	77	1.16738	24.6912	tr|A0A670J7M2|A0A670J7M2_PODMU;tr|A0A670J7M9|A0A670J7M9_PODMU;tr|A0A670J5W5|A0A670J5W5_PODMU;tr|A0A670J8V0|A0A670J8V0_PODMU;tr|A0A670J8T3|A0A670J8T3_PODMU;tr|A0A670J8U5|A0A670J8U5_PODMU;tr|A0A670J7L5|A0A670J7L5_PODMU;tr|A0A670J538|A0A670J538_PODMU	tr|A0A670J7M2|A0A670J7M2_PODMU	314050000	302960000	342110000	561510000	348900000	269260000	603110000	676590000	618470000	502190000	585880000	381960000	641920000	893690000	534670000
19.2995	18.6904	NaN	19.8066	19.5698	NaN	16.8818	19.933	19.7694	21.0429	NaN	20.5637	21.6844	19.2606	16.4344	17	13	10	13.4	9.9	8.6	225.19	0	304.98	1257600000	55	1.52419	19.4114	tr|A0A670J8J2|A0A670J8J2_PODMU;tr|A0A670JBM2|A0A670JBM2_PODMU;tr|A0A670JBH3|A0A670JBH3_PODMU;tr|A0A670J7N6|A0A670J7N6_PODMU;tr|A0A670J9R7|A0A670J9R7_PODMU;tr|A0A670J7R9|A0A670J7R9_PODMU;tr|A0A670J8K1|A0A670J8K1_PODMU;tr|A0A670J7K2|A0A670J7K2_PODMU;tr|A0A670J4U5|A0A670J4U5_PODMU;tr|A0A670J5H4|A0A670J5H4_PODMU	tr|A0A670J8J2|A0A670J8J2_PODMU;tr|A0A670JBM2|A0A670JBM2_PODMU;tr|A0A670JBH3|A0A670JBH3_PODMU;tr|A0A670J7N6|A0A670J7N6_PODMU;tr|A0A670J9R7|A0A670J9R7_PODMU;tr|A0A670J7R9|A0A670J7R9_PODMU;tr|A0A670J8K1|A0A670J8K1_PODMU;tr|A0A670J7K2|A0A670J7K2_PODMU;tr|A0A670J4U5|A0A670J4U5_PODMU;tr|A0A670J5H4|A0A670J5H4_PODMU	71536000	73218000	0	85583000	68365000	0	0	73312000	68345000	78857000	0	78391000	107340000	59921000	0
17.5548	18.6287	NaN	17.7191	NaN	NaN	16.2399	NaN	18.464	19.9553	NaN	20.0491	19.857	18.5093	17.9143	5	5	5	8.9	8.9	8.9	88.672	0	29.548	182180000	17	1.21701	18.4892	tr|A0A670J8R4|A0A670J8R4_PODMU;tr|A0A670JAD2|A0A670JAD2_PODMU;tr|A0A670J824|A0A670J824_PODMU	tr|A0A670J8R4|A0A670J8R4_PODMU;tr|A0A670JAD2|A0A670JAD2_PODMU;tr|A0A670J824|A0A670J824_PODMU	0	12311000	0	8947600	0	0	0	0	0	0	0	0	15280000	0	0
23.8166	23.8337	24.1598	23.8175	23.2648	23.7481	24.2565	24.4263	23.971	23.0831	21.7515	24.5407	24.3786	24.1165	24.3122	4	4	4	25.7	25.7	25.7	22.794	0	51.81	2196900000	54	0.706661	23.8318	tr|A0A670J839|A0A670J839_PODMU	tr|A0A670J839|A0A670J839_PODMU	113090000	123260000	120690000	125940000	59132000	118990000	108610000	112230000	122240000	91969000	78794000	96537000	142730000	97359000	122850000
25.1753	25.5534	23.0168	24.2016	25.0968	23.1881	24.7195	25.7959	25.7743	26.1165	23.7302	26.7948	26.1161	25.947	25.0448	13	13	13	41.1	41.1	41.1	29.552	0	323.31	10860000000	117	1.12213	25.0847	tr|A0A670J876|A0A670J876_PODMU;tr|A0A670J833|A0A670J833_PODMU;tr|A0A670J871|A0A670J871_PODMU;tr|A0A670KAJ1|A0A670KAJ1_PODMU;tr|A0A670K8A1|A0A670K8A1_PODMU	tr|A0A670J876|A0A670J876_PODMU;tr|A0A670J833|A0A670J833_PODMU;tr|A0A670J871|A0A670J871_PODMU;tr|A0A670KAJ1|A0A670KAJ1_PODMU	460770000	663270000	249280000	503180000	380020000	358610000	335910000	516010000	554760000	628690000	322040000	726780000	494900000	539370000	403650000
20.6153	19.1064	NaN	20.856	NaN	NaN	18.65	21.6557	21.8851	22.8005	NaN	22.5298	22.427	19.294	19.3092	7	7	7	18.3	18.3	18.3	71.428	0	114.05	1054300000	35	1.53493	20.8299	tr|A0A670J8L4|A0A670J8L4_PODMU;tr|A0A670JA54|A0A670JA54_PODMU;tr|A0A670JBJ0|A0A670JBJ0_PODMU	tr|A0A670J8L4|A0A670J8L4_PODMU;tr|A0A670JA54|A0A670JA54_PODMU;tr|A0A670JBJ0|A0A670JBJ0_PODMU	69378000	0	0	77249000	0	0	0	85859000	95646000	87039000	0	102420000	72411000	0	0
21.7497	21.9039	20.7919	21.8806	23.9663	NaN	23.5512	20.9423	22.4799	24.4004	18.611	23.5171	23.6531	24.0687	24.008	22	22	22	39.6	39.6	39.6	92.201	0	323.31	5934500000	130	1.65753	22.5374	tr|A0A670JC24|A0A670JC24_PODMU;tr|A0A670J914|A0A670J914_PODMU;tr|A0A670J8V1|A0A670J8V1_PODMU;tr|A0A670JAN8|A0A670JAN8_PODMU;tr|A0A670JBY2|A0A670JBY2_PODMU	tr|A0A670JC24|A0A670JC24_PODMU;tr|A0A670J914|A0A670J914_PODMU;tr|A0A670J8V1|A0A670J8V1_PODMU;tr|A0A670JAN8|A0A670JAN8_PODMU;tr|A0A670JBY2|A0A670JBY2_PODMU	234740000	229800000	131620000	234760000	571270000	0	423480000	69082000	232840000	349870000	0	254190000	262210000	373640000	456010000
30.3971	28.7678	25.6973	28.2926	26.942	25.8871	27.8353	28.8202	27.3933	30.0627	26.867	29.2574	29.131	29.3487	28.9756	8	8	8	54.5	54.5	54.5	11.189	0	323.31	35100000000	139	1.43039	28.245	tr|A0A670K7U8|A0A670K7U8_PODMU;tr|A0A670J8V6|A0A670J8V6_PODMU;tr|A0A670J9F8|A0A670J9F8_PODMU	tr|A0A670K7U8|A0A670K7U8_PODMU;tr|A0A670J8V6|A0A670J8V6_PODMU;tr|A0A670J9F8|A0A670J9F8_PODMU	4945900000	1601400000	546990000	2023900000	1633900000	686260000	1730100000	1161200000	1001000000	1821300000	677040000	1561500000	1127600000	1510500000	1797600000
24.5192	25.9155	23.2704	25.2114	24.9417	NaN	24.6149	25.127	26.1903	27.0394	24.4347	27.075	26.982	27.1539	26.0667	21	21	21	55.2	55.2	55.2	49.534	0	323.31	22116000000	212	1.20792	25.6101	tr|A0A670J906|A0A670J906_PODMU;tr|A0A670J9S9|A0A670J9S9_PODMU;tr|W8VSF1|W8VSF1_LACAG;tr|A0A670JUW1|A0A670JUW1_PODMU;tr|A0A670JUV4|A0A670JUV4_PODMU;tr|A0A670JT32|A0A670JT32_PODMU;tr|A0A670JXE4|A0A670JXE4_PODMU;tr|A0A670JVQ5|A0A670JVQ5_PODMU	tr|A0A670J906|A0A670J906_PODMU;tr|A0A670J9S9|A0A670J9S9_PODMU;tr|W8VSF1|W8VSF1_LACAG	703020000	1130300000	494070000	1074700000	666700000	0	708900000	684670000	1266300000	1364400000	652440000	1538100000	1281600000	1343700000	910580000
25.2931	25.601	23.3147	25.5949	25.9213	23.3088	24.5284	25.5917	26.2117	26.2216	24.9193	26.4781	27.0064	26.2103	25.6069	16	16	16	42.2	42.2	42.2	41.154	0	323.31	19471000000	154	1.06379	25.4539	tr|A0A670J9B4|A0A670J9B4_PODMU	tr|A0A670J9B4|A0A670J9B4_PODMU	853290000	920730000	322360000	1270600000	1149500000	258110000	620830000	759510000	1181800000	894040000	750510000	1090700000	1433800000	911460000	882040000
22.3266	NaN	23.005	21.8071	21.8464	22.4255	22.6453	23.8389	23.2287	23.0496	23.3333	22.7495	23.8334	24.2932	24.4717	4	4	4	35.8	35.8	35.8	17.532	0	72.745	1145800000	34	0.83557	23.061	tr|A0A670J9Q3|A0A670J9Q3_PODMU;tr|A0A670JCS0|A0A670JCS0_PODMU;tr|A0A670J9E8|A0A670J9E8_PODMU	tr|A0A670J9Q3|A0A670J9Q3_PODMU;tr|A0A670JCS0|A0A670JCS0_PODMU;tr|A0A670J9E8|A0A670J9E8_PODMU	50905000	0	85123000	0	30346000	67073000	51836000	86044000	0	0	106770000	0	0	50570000	62219000
29.1662	29.1182	26.0714	28.4004	28.0018	23.6049	27.5455	28.4715	28.9138	29.7389	25.8713	29.6033	29.9116	29.6464	28.6674	6	6	2	43.7	43.7	17.5	14.036	0	323.31	49105000000	182	1.76289	28.1822	tr|A0A670K3F4|A0A670K3F4_PODMU;tr|A0A670JA07|A0A670JA07_PODMU;tr|A0A670J9S5|A0A670J9S5_PODMU;tr|A0A670K5T0|A0A670K5T0_PODMU;tr|A0A670IGQ3|A0A670IGQ3_PODMU;tr|A0A670J9E0|A0A670J9E0_PODMU;tr|A0A670J038|A0A670J038_PODMU	tr|A0A670K3F4|A0A670K3F4_PODMU;tr|A0A670JA07|A0A670JA07_PODMU;tr|A0A670J9S5|A0A670J9S5_PODMU;tr|A0A670K5T0|A0A670K5T0_PODMU;tr|A0A670IGQ3|A0A670IGQ3_PODMU;tr|A0A670J9E0|A0A670J9E0_PODMU;tr|A0A670J038|A0A670J038_PODMU	2525000000	2837300000	614440000	2647200000	1638600000	0	2011200000	1447300000	2888600000	2554300000	1009600000	2941800000	3225200000	2404400000	2019900000
22.6293	22.653	20.9324	23.4709	23.7298	NaN	24.2646	22.158	24.0896	24.4283	20.7965	23.1612	23.7808	23.5541	23.7109	16	16	16	31.4	31.4	31.4	75.782	0	254.03	5829200000	113	1.14334	23.0971	tr|A0A670J9T5|A0A670J9T5_PODMU	tr|A0A670J9T5|A0A670J9T5_PODMU	252150000	261410000	80876000	432330000	351910000	0	518420000	223980000	489400000	359580000	80731000	197130000	253780000	265350000	326220000
NaN	23.9129	23.0631	19.886	NaN	24.5227	NaN	22.992	20.1239	21.6885	22.9401	NaN	21.2285	NaN	24.2136	1	1	1	16.2	16.2	16.2	11.622	0	67.048	554710000	17	1.65033	22.4571	tr|A0A670JA21|A0A670JA21_PODMU	tr|A0A670JA21|A0A670JA21_PODMU	0	75118000	53715000	0	0	136750000	0	32665000	0	0	47856000	0	0	0	78719000
24.7507	25.2703	21.9631	25.3311	24.9032	18.3784	24.2934	25.1319	25.9407	26.8881	23.4561	26.5154	26.7779	26.275	25.4776	41	41	41	59.6	59.6	59.6	89.318	0	323.31	33439000000	387	2.18922	24.7569	tr|A0A670JAD6|A0A670JAD6_PODMU;tr|A0A670K7J5|A0A670K7J5_PODMU	tr|A0A670JAD6|A0A670JAD6_PODMU	1475500000	1625800000	267810000	2103800000	1187500000	0	890370000	1277700000	2032600000	2102600000	685940000	2112200000	2115200000	1845000000	1474400000
17.9605	21.7295	18.5122	20.3927	18.1891	NaN	19.8436	21.1643	22.6262	20.7313	18.269	21.2986	23.2663	21.6723	22.1702	13	13	13	20.5	20.5	20.5	75.66	0	94.112	1533300000	57	1.75616	20.559	tr|A0A670JCN8|A0A670JCN8_PODMU;tr|A0A670JAU5|A0A670JAU5_PODMU	tr|A0A670JCN8|A0A670JCN8_PODMU;tr|A0A670JAU5|A0A670JAU5_PODMU	0	112490000	0	74815000	0	0	43057000	69127000	154710000	52350000	0	76489000	140060000	91458000	110580000
29.0168	29.8418	29.9356	28.7374	30.2366	30.6091	29.582	29.6176	29.6211	30.201	30.3681	29.1346	30.0965	30.3156	30.1855	4	4	4	19.5	19.5	19.5	36.633	0	323.31	274510000000	298	0.543336	29.8333	tr|A0A670JAW3|A0A670JAW3_PODMU	tr|A0A670JAW3|A0A670JAW3_PODMU	9574200000	12207000000	20378000000	9619300000	15631000000	34752000000	12625000000	9569600000	10941000000	9105400000	22582000000	5303500000	7800300000	10469000000	13781000000
23.7992	23.9034	21.5012	23.6794	23.1375	21.3132	22.6357	24.0937	24.4003	24.2329	21.9145	25.3926	24.0044	24.2136	24.0301	7	7	7	32.6	32.6	32.6	34.197	0	95.625	3619500000	51	1.1581	23.4835	tr|A0A670JAW6|A0A670JAW6_PODMU;tr|A0A670I0C7|A0A670I0C7_PODMU	tr|A0A670JAW6|A0A670JAW6_PODMU	199030000	192090000	0	209550000	127650000	0	106760000	233830000	218370000	203220000	0	301840000	171790000	174460000	192730000
18.4986	18.3497	NaN	19.5973	19.4788	NaN	NaN	19.6383	21.0898	21.1492	NaN	19.9109	20.5662	19.527	18.6499	4	4	4	10	10	10	69.784	0	38.246	282670000	16	0.963517	19.6778	tr|A0A670JBH4|A0A670JBH4_PODMU;tr|A0A670JHN9|A0A670JHN9_PODMU	tr|A0A670JBH4|A0A670JBH4_PODMU	0	0	0	24881000	0	0	0	0	30852000	27649000	0	20080000	19084000	0	0
23.4378	23.1473	23.6844	22.2629	22.8603	21.7733	24.031	23.9626	23.5369	23.3683	24.2545	23.113	23.4984	23.4848	24.1548	7	7	7	27.3	27.3	27.3	38.97	0	218.04	2673100000	88	0.681275	23.3714	tr|A0A670JBI5|A0A670JBI5_PODMU	tr|A0A670JBI5|A0A670JBI5_PODMU	168070000	105380000	205790000	76596000	72538000	124150000	174720000	173140000	133110000	120920000	268340000	76061000	84019000	94293000	133900000
23.4013	23.208	NaN	23.9536	22.5115	NaN	NaN	23.477	23.4008	25.8662	21.4803	25.2626	25.0871	24.6905	23.8035	5	5	5	19.6	19.6	19.6	23.089	0	99.449	2227000000	39	1.23107	23.8452	tr|A0A670JBV3|A0A670JBV3_PODMU	tr|A0A670JBV3|A0A670JBV3_PODMU	124390000	123020000	0	136410000	62676000	0	0	88453000	83978000	184410000	0	117400000	153560000	133810000	108310000
22.9436	24.1174	21.8176	23.186	23.2011	NaN	23.5943	23.2912	23.8023	24.873	22.445	24.3416	25.3612	24.4245	23.9436	4	4	4	21.5	21.5	21.5	29.426	0	19.757	2940000000	34	0.948005	23.6673	tr|A0A670JBZ7|A0A670JBZ7_PODMU;tr|A0A670JE02|A0A670JE02_PODMU;tr|A0A670JC02|A0A670JC02_PODMU	tr|A0A670JBZ7|A0A670JBZ7_PODMU;tr|A0A670JE02|A0A670JE02_PODMU;tr|A0A670JC02|A0A670JC02_PODMU	116040000	162460000	0	131210000	130090000	0	136050000	0	189450000	157300000	0	158850000	211080000	148920000	138610000
23.1618	23.9847	21.7236	23.1903	NaN	NaN	NaN	21.6089	23.3956	22.6732	NaN	24.2056	24.5937	23.5878	22.6631	6	6	6	38.2	38.2	38.2	24.468	0	23.544	1734000000	27	0.949803	23.1626	tr|A0A670JC20|A0A670JC20_PODMU;tr|A0A670KCR8|A0A670KCR8_PODMU;tr|A0A670JTX1|A0A670JTX1_PODMU	tr|A0A670JC20|A0A670JC20_PODMU;tr|A0A670KCR8|A0A670KCR8_PODMU	181760000	133850000	0	151460000	0	0	0	0	162120000	0	0	146920000	118360000	0	0
22.0384	22.2849	22.2939	22.3048	22.9036	NaN	NaN	NaN	22.3275	22.6561	22.5742	23.4893	22.282	22.9127	22.6221	1	1	1	3	3	3	32.015	0.0014134	2.1977	307720000	12	0.397078	22.5575	tr|A0A670JC89|A0A670JC89_PODMU	tr|A0A670JC89|A0A670JC89_PODMU	0	0	0	0	0	0	0	0	0	0	0	0	0	0	17407000
21.4032	NaN	NaN	NaN	NaN	21.3551	19.9523	22.2664	21.7598	22.9518	21.3326	NaN	22.9047	21.4079	21.2449	3	3	3	16.9	16.9	16.9	25.772	0	17.197	350460000	14	0.882779	21.6579	tr|A0A670JCA2|A0A670JCA2_PODMU	tr|A0A670JCA2|A0A670JCA2_PODMU	0	0	0	0	0	0	0	0	0	31165000	0	0	31303000	0	0
23.0341	23.6672	22.1352	22.6526	22.492	NaN	22.9489	24.1294	23.7584	24.4008	22.7399	24.1007	23.2144	24.3215	24.0325	8	1	1	26.6	3.4	3.4	49.477	0	17.076	4016900000	28	0.747506	23.402	tr|A0A670JCB1|A0A670JCB1_PODMU;tr|A0A670JCM0|A0A670JCM0_PODMU;tr|A0A670JCL8|A0A670JCL8_PODMU	tr|A0A670JCB1|A0A670JCB1_PODMU;tr|A0A670JCM0|A0A670JCM0_PODMU;tr|A0A670JCL8|A0A670JCL8_PODMU	214280000	252620000	101850000	176810000	121920000	0	143190000	260530000	262940000	0	156330000	220520000	0	232470000	263860000
23.5291	23.3316	21.7905	24.2613	22.8755	19.2279	23.1283	24.2679	23.6673	25.437	22.144	24.6675	24.9216	24.4016	23.9279	14	14	14	30	30	30	63.871	0	323.31	8052300000	129	1.53163	23.4386	tr|A0A670JCC5|A0A670JCC5_PODMU;tr|A0A670KLE7|A0A670KLE7_PODMU;tr|A0A670KM90|A0A670KM90_PODMU	tr|A0A670JCC5|A0A670JCC5_PODMU	368280000	312560000	230790000	503440000	322440000	0	335720000	405710000	382540000	502140000	225960000	422200000	465680000	385710000	391680000
24.3715	25.4073	23.6048	25.5243	24.3725	23.8611	20.7344	23.4625	24.4688	24.274	22.0209	25.3004	24.3753	24.0491	24.911	8	8	2	21.7	21.7	4.3	38.743	0	147.43	7081800000	88	1.26911	24.0492	tr|A0A670JCE2|A0A670JCE2_PODMU	tr|A0A670JCE2|A0A670JCE2_PODMU	544610000	524320000	401770000	840890000	448200000	518000000	0	267480000	323670000	174300000	200100000	400580000	181480000	208390000	430740000
NaN	21.8637	22.2719	18.2158	20.9201	21.7702	20.5916	22.0205	20.7872	22.3926	22.1219	20.8709	21.9677	22.279	NaN	3	3	3	13.6	13.6	13.6	48.375	0	35.781	784230000	19	1.1466	21.3902	tr|A0A670JCI0|A0A670JCI0_PODMU;tr|A0A670JGJ3|A0A670JGJ3_PODMU	tr|A0A670JCI0|A0A670JCI0_PODMU;tr|A0A670JGJ3|A0A670JGJ3_PODMU	0	53466000	0	0	0	0	0	51089000	0	45042000	66866000	0	42781000	0	0
20.7918	20.9515	NaN	23.5536	22.9474	NaN	NaN	22.3817	23.6621	23.0996	21.1337	24.1422	24.4385	23.3867	23.2891	9	9	9	32.1	32.1	32.1	51.712	0	211.73	2918500000	41	1.23917	22.8148	tr|A0A670JCZ6|A0A670JCZ6_PODMU;tr|A0A670JCY4|A0A670JCY4_PODMU;tr|A0A670JCX6|A0A670JCX6_PODMU;tr|A0A670J6F7|A0A670J6F7_PODMU	tr|A0A670JCZ6|A0A670JCZ6_PODMU;tr|A0A670JCY4|A0A670JCY4_PODMU;tr|A0A670JCX6|A0A670JCX6_PODMU	0	102760000	0	283100000	174930000	0	0	141310000	203470000	159720000	0	186430000	199480000	182870000	201930000
19.2065	19.978	18.5052	19.874	18.5523	NaN	19.7873	NaN	20.1277	22.5426	19.0897	21.3097	21.4168	20.9704	21.1847	7	7	7	14.6	14.6	14.6	78.588	0	38.513	964030000	37	1.22137	20.1958	tr|A0A670JD14|A0A670JD14_PODMU	tr|A0A670JD14|A0A670JD14_PODMU	54662000	0	0	56749000	28574000	0	44053000	0	44183000	79761000	0	38293000	49197000	50408000	63123000
29.6268	29.1952	26.4168	28.1646	27.1521	26.5505	28.2957	28.9093	28.7219	29.665	27.5546	28.9847	29.6353	29.3713	28.9002	4	4	1	43.4	43.4	23.5	15.388	0	187.23	27868000000	145	1.09438	28.4763	tr|A0A670JD32|A0A670JD32_PODMU	tr|A0A670JD32|A0A670JD32_PODMU	2091500000	1884300000	450050000	1400800000	403490000	506950000	715550000	1420200000	1740500000	1452800000	679760000	1032900000	1882900000	1605300000	1456600000
29.2627	28.8557	28.7413	27.9988	28.0452	28.4615	29.8119	29.6222	29.9018	29.607	28.7496	28.4301	29.8206	29.7375	29.5159	16	16	16	31.2	31.2	31.2	58.749	0	323.31	237680000000	566	0.670673	29.1041	tr|A0A670JD81|A0A670JD81_PODMU	tr|A0A670JD81|A0A670JD81_PODMU	13743000000	9676000000	10642000000	7520500000	6374500000	12895000000	15494000000	11839000000	15746000000	8618500000	10325000000	4479800000	11739000000	9872000000	10943000000
23.1207	23.3229	22.3803	19.4984	NaN	23.8215	22.9842	23.4305	22.1687	22.5286	22.1255	21.8217	23.9053	22.7109	23.1173	3	3	3	44.1	44.1	44.1	18.932	0	58.039	887710000	42	1.10164	22.6383	tr|A0A670JDB7|A0A670JDB7_PODMU	tr|A0A670JDB7|A0A670JDB7_PODMU	38309000	45632000	54436000	0	0	0	36660000	64977000	24522000	26465000	25018000	0	46207000	0	0
24.3511	24.7779	20.9045	24.766	23.2121	NaN	22.6811	24.5269	25.4894	25.2475	22.8666	26.7575	25.8355	25.7661	24.5066	12	12	12	37.5	37.5	37.5	38.321	0	225.04	7521400000	79	1.53501	24.4063	tr|A0A670JDK1|A0A670JDK1_PODMU;tr|A0A670JH86|A0A670JH86_PODMU	tr|A0A670JDK1|A0A670JDK1_PODMU;tr|A0A670JH86|A0A670JH86_PODMU	382200000	337170000	0	471420000	209880000	0	0	275400000	533480000	364370000	205760000	798300000	474130000	423200000	256920000
NaN	23.0931	NaN	22.6803	23.7547	25.0017	24.155	22.5753	23.1009	24.5616	24.0833	22.8966	22.9596	23.797	24.9497	2	2	2	30.4	30.4	30.4	13.482	0	61.305	1419800000	17	0.845183	23.6622	tr|A0A670JFZ4|A0A670JFZ4_PODMU;tr|A0A670JDR0|A0A670JDR0_PODMU;tr|A0A670JDS3|A0A670JDS3_PODMU	tr|A0A670JFZ4|A0A670JFZ4_PODMU;tr|A0A670JDR0|A0A670JDR0_PODMU;tr|A0A670JDS3|A0A670JDS3_PODMU	0	0	0	0	0	236950000	97658000	0	0	71673000	0	0	0	0	145970000
21.4697	21.1596	NaN	21.0929	21.4178	18.0998	21.0795	21.4683	21.1578	22.1386	19.8831	22.613	21.7641	NaN	21.5048	3	3	3	15	15	15	35.09	0	22.383	767730000	34	1.11101	21.1422	tr|A0A670JEH2|A0A670JEH2_PODMU	tr|A0A670JEH2|A0A670JEH2_PODMU	59288000	40886000	0	43381000	56435000	0	36966000	35179000	39795000	43032000	0	59282000	35087000	0	60239000
23.778	25.6911	NaN	23.9686	NaN	NaN	23.0376	24.0238	23.3079	22.9711	23.3531	25.5225	23.5361	25.1091	24.7709	7	6	6	67.2	61.9	61.9	15.147	0	230.78	2386300000	35	0.956098	24.0892	tr|A0A670JEP0|A0A670JEP0_PODMU;tr|A0A670JEP2|A0A670JEP2_PODMU;tr|A0A670IIL6|A0A670IIL6_PODMU	tr|A0A670JEP0|A0A670JEP0_PODMU	136790000	313350000	0	131060000	0	0	67343000	0	91493000	0	119690000	199810000	83889000	175800000	213800000
18.3634	NaN	NaN	18.2559	17.69	NaN	NaN	18.3946	16.5754	20.2692	NaN	19.9104	19.9302	18.0677	18.0865	4	4	3	7.1	7.1	5.7	97.658	0	8.3781	260370000	15	1.15194	18.5543	tr|A0A670JEW1|A0A670JEW1_PODMU	tr|A0A670JEW1|A0A670JEW1_PODMU	0	0	0	22649000	0	0	0	0	0	29990000	0	20701000	0	0	0
NaN	22.9914	NaN	NaN	22.062	NaN	24.6054	23.2697	23.2227	23.0027	21.9765	22.9604	24.8481	23.5851	24.5141	2	2	2	14.7	14.7	14.7	20.026	0	16.977	1455800000	20	0.958996	23.3671	tr|A0A670JEY1|A0A670JEY1_PODMU	tr|A0A670JEY1|A0A670JEY1_PODMU	0	0	0	0	0	0	193490000	0	0	0	0	0	133440000	0	165450000
25.1544	24.3574	23.9234	24.3558	24.716	21.7251	24.631	24.9443	24.0554	26.2243	24.1378	25.9856	25.5816	25.0631	26.0794	19	19	19	39.7	39.7	39.7	65.954	0	323.31	17762000000	182	1.11698	24.729	tr|A0A670JF94|A0A670JF94_PODMU	tr|A0A670JF94|A0A670JF94_PODMU	1180000000	622640000	645800000	908850000	775200000	177650000	723920000	812880000	572150000	881890000	804600000	1104000000	855340000	600490000	1334400000
24.3517	25.4131	NaN	24.71	24.7785	NaN	21.8048	23.324	25.0557	26.706	21.4222	26.3283	26.3983	25.8747	25.0618	6	6	6	35.6	35.6	35.6	24.566	0	164.32	5528800000	67	1.65457	24.7099	tr|A0A670JFA3|A0A670JFA3_PODMU	tr|A0A670JFA3|A0A670JFA3_PODMU	271010000	318570000	0	320230000	283440000	0	0	143620000	273650000	416340000	0	391740000	360040000	278860000	284770000
24.1209	23.5896	23.1298	23.9044	21.1416	22.5621	24.8495	24.0161	24.7821	24.837	21.7971	24.245	25.0639	23.3059	23.3998	5	5	5	32.7	32.7	32.7	22.894	0	160.55	2002500000	53	1.14227	23.6497	tr|A0A670JFG0|A0A670JFG0_PODMU	tr|A0A670JFG0|A0A670JFG0_PODMU	107360000	71069000	187430000	101040000	40023000	116900000	175950000	98963000	90724000	113400000	0	61699000	64585000	54652000	69023000
22.5663	23.8139	21.9931	23.821	24.4726	NaN	22.0178	23.6987	24.2869	25.2751	17.7923	25.5914	25.6376	24.6594	23.8026	5	5	5	39.3	39.3	39.3	14.865	0	112.14	2576600000	42	2.02371	23.5306	tr|A0A670JH73|A0A670JH73_PODMU;tr|A0A670JFQ8|A0A670JFQ8_PODMU	tr|A0A670JH73|A0A670JH73_PODMU;tr|A0A670JFQ8|A0A670JFQ8_PODMU	0	159150000	54443000	122990000	187260000	0	0	150450000	138550000	149590000	0	197700000	176590000	89571000	100760000
24.6021	25.1793	NaN	24.76	23.4043	NaN	22.1959	25.4905	24.8605	27.2369	23.1171	27.4119	26.7488	26.4749	24.6411	7	7	7	53	53	53	15.393	0	323.31	3817100000	59	1.59555	25.0864	tr|A0A670JFY0|A0A670JFY0_PODMU	tr|A0A670JFY0|A0A670JFY0_PODMU	156490000	183780000	0	169890000	87590000	0	0	154380000	185600000	252960000	0	361880000	246570000	201870000	121800000
32.1827	31.7454	32.4708	30.5886	31.9847	32.5588	32.3185	32.9894	31.6653	33.5274	32.2229	31.9808	32.7908	33.4024	32.3801	12	12	12	16.5	16.5	16.5	35.857	0	323.31	1348700000000	1790	0.726771	32.3206	tr|A0A670JGA4|A0A670JGA4_PODMU	tr|A0A670JGA4|A0A670JGA4_PODMU	44228000000	34796000000	69587000000	26172000000	33615000000	72887000000	47500000000	62100000000	37833000000	69953000000	89575000000	23835000000	43074000000	71239000000	43614000000
24.886	25.1304	23.3292	24.9708	24.6898	NaN	24.0002	24.9015	25.5261	26.3284	23.56	26.0219	26.0387	25.3681	25.0172	4	4	4	37.5	37.5	37.5	15.67	0	115.42	3819400000	46	0.890038	24.9835	tr|A0A670JGF0|A0A670JGF0_PODMU	tr|A0A670JGF0|A0A670JGF0_PODMU	212470000	234550000	0	236570000	199390000	0	0	0	249100000	221280000	0	250580000	161070000	170090000	223120000
22.3911	22.6422	NaN	21.8737	21.7697	NaN	22.8255	23.2174	22.1789	23.7309	NaN	22.6343	23.2683	22.9355	NaN	1	1	1	19	19	19	6.7429	0	5.128	319820000	10	0.603534	22.6789	tr|A0A670JGX9|A0A670JGX9_PODMU	tr|A0A670JGX9|A0A670JGX9_PODMU	0	0	0	0	0	0	0	0	0	0	0	0	0	16159000	0
23.2144	23.3181	22.927	21.8032	23.1197	23.3358	23.0348	24.0005	21.9873	22.9235	22.9002	23.2199	23.9305	23.7625	23.8011	24	24	24	21.6	21.6	21.6	192.12	0	323.31	10904000000	183	0.629439	23.1519	tr|A0A670JH68|A0A670JH68_PODMU	tr|A0A670JH68|A0A670JH68_PODMU	647060000	513140000	659480000	404130000	572360000	768610000	494810000	689560000	377410000	306160000	604350000	354770000	501630000	418200000	592760000
21.8289	23.8671	24.7308	22.8034	25.2423	25.3012	21.9657	21.9638	23.7511	25.9033	24.0872	25.9438	25.416	24.4357	23.5767	7	7	7	19.1	19.1	19.1	68.528	0	323.31	14922000000	57	1.41467	24.0545	tr|A0A670JIW1|A0A670JIW1_PODMU;tr|A0A670JIV1|A0A670JIV1_PODMU;tr|A0A670JLR5|A0A670JLR5_PODMU;tr|A0A670JHE0|A0A670JHE0_PODMU;tr|A0A670JIR1|A0A670JIR1_PODMU;tr|A0A670JIT4|A0A670JIT4_PODMU;tr|A0A670JIS7|A0A670JIS7_PODMU;tr|A0A670JIU5|A0A670JIU5_PODMU	tr|A0A670JIW1|A0A670JIW1_PODMU;tr|A0A670JIV1|A0A670JIV1_PODMU;tr|A0A670JLR5|A0A670JLR5_PODMU;tr|A0A670JHE0|A0A670JHE0_PODMU;tr|A0A670JIR1|A0A670JIR1_PODMU;tr|A0A670JIT4|A0A670JIT4_PODMU;tr|A0A670JIS7|A0A670JIS7_PODMU	501290000	540050000	827740000	365600000	1303500000	1133300000	462510000	210250000	402610000	668500000	864460000	1547700000	481540000	510580000	469090000
22.8596	23.2137	20.5888	23.7303	23.0838	19.3643	20.6605	23.0076	24.3272	24.3314	20.8781	24.4645	24.4162	23.9872	22.754	44	44	44	38.4	38.4	38.4	189.65	0	323.31	14757000000	278	1.63865	22.7778	tr|A0A670JIT7|A0A670JIT7_PODMU;tr|A0A670JHK3|A0A670JHK3_PODMU;tr|A0A670JHU3|A0A670JHU3_PODMU;tr|A0A670JFU8|A0A670JFU8_PODMU;tr|A0A670K1F4|A0A670K1F4_PODMU;tr|A0A670K3D5|A0A670K3D5_PODMU;tr|A0A670JGG6|A0A670JGG6_PODMU	tr|A0A670JIT7|A0A670JIT7_PODMU;tr|A0A670JHK3|A0A670JHK3_PODMU;tr|A0A670JHU3|A0A670JHU3_PODMU;tr|A0A670JFU8|A0A670JFU8_PODMU	803630000	759840000	146110000	1180100000	824660000	0	110100000	583470000	1189400000	859970000	175100000	862780000	1000200000	813540000	544100000
23.1144	23.5434	21.9816	23.172	22.6711	NaN	22.2917	23.7084	23.8434	24.5523	21.9953	24.4698	24.4476	24.0582	23.2694	1	1	1	2	2	2	79.169	0	251.34	6584000000	17	0.885515	23.3656	tr|A0A670JHQ6|A0A670JHQ6_PODMU	tr|A0A670JHQ6|A0A670JHQ6_PODMU	0	0	0	0	0	0	0	0	462740000	0	0	443800000	0	0	0
24.3621	24.792	25.7691	23.9183	25.0851	26.1555	25.9849	25.9151	24.9999	25.2407	24.8782	24.6944	24.5817	24.7997	24.322	1	1	1	9.4	9.4	9.4	19.668	0	46.671	3420900000	28	0.664725	25.0332	tr|A0A670JHR3|A0A670JHR3_PODMU	tr|A0A670JHR3|A0A670JHR3_PODMU	0	123610000	372860000	0	0	413280000	0	239320000	144700000	0	0	0	0	0	0
24.6776	26.2256	23.3145	24.5001	24.5893	24.3414	23.6858	25.6051	25.9232	27.2723	24.8896	27.1049	26.4902	26.7098	26.236	4	4	4	31.7	31.7	31.7	9.2327	0	39.764	3738800000	42	1.24352	25.4377	tr|A0A670JI45|A0A670JI45_PODMU;tr|A0A670KF45|A0A670KF45_PODMU	tr|A0A670JI45|A0A670JI45_PODMU	165800000	215930000	0	102880000	117970000	115890000	0	160350000	153100000	194390000	192450000	227950000	233770000	197540000	201770000
25.8501	25.1044	24.9817	25.9079	25.1859	22.1895	26.2744	26.1746	26.2212	25.9875	24.9558	25.8132	26.6068	25.932	26.0057	29	29	17	50.5	50.5	29	79.587	0	323.31	33632000000	333	1.0561	25.5461	tr|A0A670JIF3|A0A670JIF3_PODMU;tr|A0A670JH01|A0A670JH01_PODMU;tr|A0A670JJL4|A0A670JJL4_PODMU;tr|A0A670JH11|A0A670JH11_PODMU	tr|A0A670JIF3|A0A670JIF3_PODMU;tr|A0A670JH01|A0A670JH01_PODMU;tr|A0A670JJL4|A0A670JJL4_PODMU;tr|A0A670JH11|A0A670JH11_PODMU	1870500000	1433300000	1417100000	2444200000	1542000000	233700000	2164300000	1890900000	2221500000	1376600000	1439000000	1338000000	1819200000	1358200000	1726500000
20.5107	23.5717	NaN	21.9736	20.3948	20.9688	21.3842	NaN	22.3927	24.0052	20.645	22.1954	23.6141	22.0346	23.2342	6	6	6	28	28	28	21.876	0	59.834	720350000	32	1.25239	22.0712	tr|A0A670JIG0|A0A670JIG0_PODMU	tr|A0A670JIG0|A0A670JIG0_PODMU	0	62531000	0	53575000	0	0	0	0	52322000	53195000	0	42857000	58225000	0	46321000
23.1027	24.1501	22.9825	23.3359	24.3127	23.3667	24.2888	23.9701	23.626	25.1299	22.8894	24.1835	25.0977	24.6641	24.0974	5	5	5	26.4	26.4	26.4	29.011	0	159.09	4080100000	52	0.716295	23.9465	tr|A0A670JIG8|A0A670JIG8_PODMU	tr|A0A670JIG8|A0A670JIG8_PODMU	152450000	173700000	172700000	150990000	231640000	211970000	266200000	126720000	173740000	164240000	159060000	128580000	166160000	203700000	291740000
20.7287	NaN	20.8727	20.6744	21.4699	NaN	21.8524	21.5908	21.2792	NaN	NaN	22.1572	NaN	22.5751	22.1468	4	4	4	24.3	24.3	24.3	29.357	0	69.644	532720000	12	0.653722	21.5347	tr|A0A670JIL9|A0A670JIL9_PODMU	tr|A0A670JIL9|A0A670JIL9_PODMU	0	0	0	0	0	0	0	0	0	0	0	0	0	50348000	0
NaN	22.9691	NaN	22.6899	24.0758	NaN	NaN	23.1308	22.8687	25.102	22.417	24.3701	23.5476	25.221	24.3793	5	5	5	17.5	17.5	17.5	24.129	0	52.926	1673900000	32	0.978217	23.7065	tr|A0A670JIQ8|A0A670JIQ8_PODMU	tr|A0A670JIQ8|A0A670JIQ8_PODMU	0	66305000	0	57159000	165030000	0	0	63226000	49193000	140880000	0	81659000	70415000	142170000	143800000
21.516	19.5104	20.3537	19.8961	20.2482	23.087	22.3232	21.7304	20.322	20.5487	21.9726	21.3308	21.2649	23.9058	22.0587	8	8	8	13.8	13.8	13.8	86.534	0	96.618	2171600000	45	1.2238	21.3379	tr|A0A670JN45|A0A670JN45_PODMU;tr|A0A670JN23|A0A670JN23_PODMU;tr|A0A670JIS9|A0A670JIS9_PODMU;tr|A0A670JI75|A0A670JI75_PODMU	tr|A0A670JN45|A0A670JN45_PODMU;tr|A0A670JN23|A0A670JN23_PODMU;tr|A0A670JIS9|A0A670JIS9_PODMU;tr|A0A670JI75|A0A670JI75_PODMU	126940000	0	77842000	76445000	49569000	288630000	134050000	94653000	69205000	44147000	136950000	63634000	74187000	207850000	98308000
23.9835	24.2344	23.8128	23.9261	25.0134	24.304	24.6756	24.4076	24.2271	25.0346	24.1257	24.7046	24.707	24.4522	25.0509	18	18	18	30.7	30.7	30.7	99.427	0	323.31	16703000000	167	0.407428	24.444	tr|A0A670JJD1|A0A670JJD1_PODMU;tr|A0A670JJB7|A0A670JJB7_PODMU;tr|A0A670JM24|A0A670JM24_PODMU;tr|A0A670JLY0|A0A670JLY0_PODMU;tr|A0A670JJA7|A0A670JJA7_PODMU;tr|A0A670JKR4|A0A670JKR4_PODMU	tr|A0A670JJD1|A0A670JJD1_PODMU;tr|A0A670JJB7|A0A670JJB7_PODMU;tr|A0A670JM24|A0A670JM24_PODMU;tr|A0A670JLY0|A0A670JLY0_PODMU;tr|A0A670JJA7|A0A670JJA7_PODMU;tr|A0A670JKR4|A0A670JKR4_PODMU	853890000	568860000	866110000	686860000	984320000	1285100000	1281500000	820420000	736150000	542360000	929300000	585560000	550990000	690830000	859070000
26.3736	25.7007	24.5136	25.1126	26.5059	26.3992	27.0571	26.5281	25.1237	26.7614	26.628	26.3594	26.2689	26.4226	27.0506	17	17	17	41.3	41.3	41.3	58.493	0	323.31	33068000000	210	0.743496	26.187	tr|A0A670JJL9|A0A670JJL9_PODMU;tr|A0A670JJI9|A0A670JJI9_PODMU;tr|A0A670JM74|A0A670JM74_PODMU;tr|A0A670JJD2|A0A670JJD2_PODMU	tr|A0A670JJL9|A0A670JJL9_PODMU;tr|A0A670JJI9|A0A670JJI9_PODMU;tr|A0A670JM74|A0A670JM74_PODMU;tr|A0A670JJD2|A0A670JJD2_PODMU	2029300000	1327100000	1135800000	1127500000	1901000000	2609200000	2507300000	1510500000	973320000	1237200000	2304400000	1130700000	1050000000	1306500000	2182800000
22.2925	23.0855	NaN	22.7689	21.2678	NaN	20.9489	22.5064	22.8702	23.2189	NaN	23.9996	23.6782	22.9444	22.9807	20	20	19	42.5	42.5	41.4	87.453	0	323.31	4878900000	115	0.881877	22.7135	tr|A0A670JJZ2|A0A670JJZ2_PODMU	tr|A0A670JJZ2|A0A670JJZ2_PODMU	268770000	329580000	0	372430000	158590000	0	83472000	261460000	331680000	236640000	0	347350000	290270000	255600000	267300000
23.2045	21.0839	20.7354	23.0043	21.2834	NaN	21.0043	20.9911	22.7537	24.1349	NaN	24.5596	24.7222	22.5408	23.8159	4	4	4	18.3	18.3	18.3	38.967	0	143.67	1913300000	30	1.45423	22.6026	tr|A0A670JLE9|A0A670JLE9_PODMU;tr|A0A670JK04|A0A670JK04_PODMU	tr|A0A670JLE9|A0A670JLE9_PODMU;tr|A0A670JK04|A0A670JK04_PODMU	138690000	0	0	150560000	0	0	0	0	87416000	183000000	0	177190000	177890000	0	113100000
23.9668	24.8935	24.0474	24.2536	23.5548	23.0198	25.366	24.0721	24.7313	25.562	23.091	25.2799	25.3142	25.6095	24.4634	10	10	10	38	38	38	36.45	0	323.31	6965200000	115	0.861352	24.4817	tr|A0A670JKD3|A0A670JKD3_PODMU;tr|A0A670JMX4|A0A670JMX4_PODMU;tr|A0A670JKF3|A0A670JKF3_PODMU	tr|A0A670JKD3|A0A670JKD3_PODMU;tr|A0A670JMX4|A0A670JMX4_PODMU	305030000	423060000	408230000	275900000	240380000	257590000	442110000	311720000	300950000	347710000	240860000	293920000	348570000	311320000	242460000
21.8946	22.4962	20.4347	22.4412	21.9945	NaN	21.3372	22.3259	22.6787	23.7039	21.0107	23.0557	23.2041	22.9116	22.3401	1	1	1	2.2	2.2	2.2	60.348	0	7.3299	2326400000	14	0.88813	22.2735	tr|A0A670JKE9|A0A670JKE9_PODMU	tr|A0A670JKE9|A0A670JKE9_PODMU	0	0	0	0	0	0	0	0	0	0	0	0	0	0	100220000
24.777	24.7627	21.6114	24.8341	24.0995	NaN	23.2915	25.1648	24.9992	25.8828	22.2895	25.8283	25.695	22.8039	NaN	4	4	4	27.3	27.3	27.3	18.451	0	97.489	4157300000	28	1.3939	24.3107	tr|A0A670JKP5|A0A670JKP5_PODMU;tr|A0A670IR52|A0A670IR52_PODMU	tr|A0A670JKP5|A0A670JKP5_PODMU	334490000	239140000	0	356790000	0	0	0	264280000	304350000	295730000	0	355790000	258150000	0	0
21.5546	17.9604	20.1446	20.9259	21.6576	21.0771	20.9699	21.6712	20.1932	20.8685	NaN	22.1965	22.1114	22.0044	22.9576	6	6	6	19.5	19.5	19.5	56.663	0	42.218	928480000	37	1.20813	21.1638	tr|A0A670JLA5|A0A670JLA5_PODMU;tr|A0A670JS37|A0A670JS37_PODMU	tr|A0A670JLA5|A0A670JLA5_PODMU;tr|A0A670JS37|A0A670JS37_PODMU	71172000	0	0	46038000	60248000	56763000	0	58851000	43851000	0	0	44448000	58309000	50217000	76475000
21.2347	22.6431	NaN	21.8548	21.4349	NaN	NaN	20.4971	22.4342	23.8928	NaN	24.2731	23.4752	22.9586	22.2962	9	9	9	30.2	30.2	30.2	46.552	0	183.55	2006500000	47	1.15982	22.4541	tr|A0A670JLA6|A0A670JLA6_PODMU;tr|A0A670JL99|A0A670JL99_PODMU;tr|A0A670IMW2|A0A670IMW2_PODMU	tr|A0A670JLA6|A0A670JLA6_PODMU;tr|A0A670JL99|A0A670JL99_PODMU	94924000	125870000	0	117850000	94107000	0	0	0	119380000	135660000	0	142970000	116300000	107220000	130750000
24.9485	25.015	26.397	24.9633	26.2752	26.6161	25.8986	26.265	25.5245	26.8834	26.5418	25.2139	25.6579	26.7425	26.1263	5	5	5	11	11	11	41.422	0	140.86	14865000000	101	0.675526	25.9379	tr|A0A670JQJ1|A0A670JQJ1_PODMU;tr|A0A670JLF7|A0A670JLF7_PODMU	tr|A0A670JQJ1|A0A670JQJ1_PODMU;tr|A0A670JLF7|A0A670JLF7_PODMU	611970000	569210000	976400000	712690000	909250000	1583400000	627350000	682850000	725570000	712490000	1285500000	281280000	518180000	465380000	487730000
21.434	22.7414	NaN	20.012	NaN	17.7088	20.6076	22.7747	22.5751	23.9681	19.9844	23.9546	23.5259	19.7509	21.4965	12	12	12	34.4	34.4	34.4	64	0	224.67	2121400000	50	1.89748	21.5795	tr|A0A670JLJ9|A0A670JLJ9_PODMU;tr|A0A670JQV3|A0A670JQV3_PODMU;tr|A0A670II75|A0A670II75_PODMU	tr|A0A670JLJ9|A0A670JLJ9_PODMU;tr|A0A670JQV3|A0A670JQV3_PODMU	156900000	115600000	0	61541000	0	0	70126000	117170000	127590000	153990000	0	169980000	144370000	0	99166000
22.7578	23.1547	23.6234	NaN	23.109	NaN	23.8155	23.6469	22.933	23.5354	23.2636	23.2481	23.7872	24.504	23.35	1	1	1	21.3	21.3	21.3	8.182	0	12.734	621830000	10	0.453557	23.4407	tr|A0A670JLL9|A0A670JLL9_PODMU	tr|A0A670JLL9|A0A670JLL9_PODMU	0	0	0	0	0	0	0	0	0	0	0	0	0	0	28831000
20.9229	23.6183	17.5689	NaN	20.2273	18.0076	18.3612	21.7231	21.5417	22.52	NaN	21.7224	23.7336	22.1896	18.3223	8	6	6	20.5	17.8	17.8	59.635	0	52.45	882900000	40	2.12835	20.8045	tr|A0A670JM22|A0A670JM22_PODMU;tr|A0A670JNX6|A0A670JNX6_PODMU;tr|A0A670JM16|A0A670JM16_PODMU;tr|A0A670JB98|A0A670JB98_PODMU;tr|A0A670JAL0|A0A670JAL0_PODMU;tr|A0A670JB78|A0A670JB78_PODMU;tr|A0A670JB64|A0A670JB64_PODMU	tr|A0A670JM22|A0A670JM22_PODMU;tr|A0A670JNX6|A0A670JNX6_PODMU;tr|A0A670JM16|A0A670JM16_PODMU	49001000	123380000	0	0	0	0	0	0	50320000	55916000	0	37090000	91794000	59649000	0
25.8974	27.6582	28.5669	27.5683	27.3962	28.2006	27.7512	29.0654	26.5206	28.9114	28.7095	27.6362	28.2179	28.1748	28.2236	18	18	18	40.2	40.2	40.2	42.667	0	323.31	95065000000	451	0.856891	27.8999	tr|A0A670JM37|A0A670JM37_PODMU;tr|A0A670JNK0|A0A670JNK0_PODMU	tr|A0A670JM37|A0A670JM37_PODMU;tr|A0A670JNK0|A0A670JNK0_PODMU	1600700000	3482400000	7980300000	4886700000	2875700000	6344800000	3986500000	7271100000	2003900000	5471600000	9015400000	2127100000	3407600000	3462000000	4701500000
22.6692	23.7294	NaN	23.4626	22.4535	NaN	22.4257	22.5124	23.7795	25.1826	22.172	23.8664	25.3733	25.8005	23.1338	9	9	9	27.8	27.8	27.8	36.638	0	264.21	4429000000	41	1.21191	23.5816	tr|A0A670JM63|A0A670JM63_PODMU	tr|A0A670JM63|A0A670JM63_PODMU	184640000	213200000	0	271460000	0	0	0	0	161480000	366610000	0	192240000	279100000	411300000	233820000
24.8874	26.2831	23.5537	23.9023	22.0734	24.1217	24.3651	NaN	25.4236	25.124	22.1828	24.7312	25.5799	24.0146	24.5621	7	7	7	23.5	23.5	23.5	41.027	0	323.31	7820400000	63	1.18837	24.3432	tr|A0A670JMV8|A0A670JMV8_PODMU;tr|A0A670JP81|A0A670JP81_PODMU;tr|A0A346ARL0|A0A346ARL0_9SAUR	tr|A0A670JMV8|A0A670JMV8_PODMU;tr|A0A670JP81|A0A670JP81_PODMU;tr|A0A346ARL0|A0A346ARL0_9SAUR	612600000	1076600000	400530000	372660000	125580000	390230000	355330000	0	546450000	351590000	208860000	268250000	407220000	182060000	346100000
27.3497	28.5248	25.3626	28.1124	27.0045	23.8837	27.3755	27.8112	28.5487	28.1988	26.2072	28.4144	28.8628	27.2292	27.7165	29	24	16	46.3	41.8	29.2	50.663	0	323.31	100120000000	505	1.3439	27.3735	tr|A0A670JN74|A0A670JN74_PODMU;tr|A0A670JK71|A0A670JK71_PODMU;tr|A0A670JK67|A0A670JK67_PODMU;tr|A0A670JLT9|A0A670JLT9_PODMU;CON__P35900;CON__Q9D312;tr|A0A670JPL0|A0A670JPL0_PODMU;CON__Q8N1A0	tr|A0A670JN74|A0A670JN74_PODMU;tr|A0A670JK71|A0A670JK71_PODMU;tr|A0A670JK67|A0A670JK67_PODMU	4535300000	7981800000	1638800000	8415200000	3661600000	774480000	4164600000	4355100000	8843200000	4248600000	2658800000	5532400000	5705600000	2387600000	4018200000
22.0739	19.4976	NaN	21.0705	NaN	NaN	NaN	21.6303	22.3827	22.2056	19.5564	23.6549	24.357	22.761	20.9725	5	5	5	30.2	30.2	30.2	28.118	0	113.48	1048600000	22	1.51822	21.8329	tr|A0A670JN86|A0A670JN86_PODMU	tr|A0A670JN86|A0A670JN86_PODMU	0	0	0	0	0	0	0	0	97314000	0	0	107390000	112560000	75998000	0
25.4464	21.9732	22.9937	23.4987	24.4425	23.4646	25.4317	25.199	21.578	25.3546	21.8211	24.1263	24.7978	25.8099	25.017	3	3	3	37.3	37.3	37.3	13.195	0	34.583	1512800000	40	1.43388	24.0636	tr|A0A670JNB6|A0A670JNB6_PODMU	tr|A0A670JNB6|A0A670JNB6_PODMU	144710000	0	35476000	74547000	65894000	0	95968000	99704000	0	66366000	0	74834000	101190000	133890000	73588000
22.2807	22.2436	23.7942	22.3046	24.7546	22.6796	24.9395	25.3826	21.8906	24.9523	22.9773	23.1044	23.3456	23.2459	22.2729	2	2	2	12.4	12.4	12.4	18.518	0	24.167	1100200000	20	1.15897	23.3446	tr|A0A670JNI3|A0A670JNI3_PODMU	tr|A0A670JNI3|A0A670JNI3_PODMU	0	0	0	0	128320000	0	123960000	141130000	0	65251000	0	0	0	0	0
21.174	22.1573	19.0029	20.6848	21.1291	NaN	21.4768	22.0714	23.2973	23.5281	19.0555	23.7688	23.2888	23.3468	22.7102	14	14	14	37.4	37.4	37.4	69.762	0	323.31	2768500000	91	1.57212	21.9066	tr|A0A670JNJ3|A0A670JNJ3_PODMU;tr|A0A670JNI8|A0A670JNI8_PODMU;tr|A0A670JQH3|A0A670JQH3_PODMU	tr|A0A670JNJ3|A0A670JNJ3_PODMU;tr|A0A670JNI8|A0A670JNI8_PODMU	108450000	139820000	51623000	109420000	109770000	0	113360000	116740000	146380000	152950000	0	194290000	165390000	157480000	120310000
25.2155	28.5955	26.0856	27.3413	26.8467	23.7444	26.7742	26.7045	28.6468	27.6765	26.8484	28.2869	28.4775	29.1688	26.2415	32	29	11	50.3	46.5	22	50.216	0	323.31	79610000000	330	1.45337	27.1103	tr|A0A670JNL2|A0A670JNL2_PODMU;tr|A0A670JR78|A0A670JR78_PODMU;tr|A0A670JKI6|A0A670JKI6_PODMU;CON__Q2M2I5	tr|A0A670JNL2|A0A670JNL2_PODMU;tr|A0A670JR78|A0A670JR78_PODMU;tr|A0A670JKI6|A0A670JKI6_PODMU	882110000	7964000000	1820000000	4731000000	2538900000	465490000	2384400000	1883100000	7425400000	2280500000	3360200000	3987500000	4650900000	6599500000	1513600000
22.6423	22.5738	NaN	22.7717	22.2069	NaN	19.7145	22.4674	23.0984	24.0914	NaN	24.1617	24.2968	23.9268	22.2879	14	14	14	33	33	33	59.969	0	261.22	3325000000	114	1.25801	22.8533	tr|A0A670JNN7|A0A670JNN7_PODMU	tr|A0A670JNN7|A0A670JNN7_PODMU	224870000	179060000	0	207020000	155410000	0	0	141340000	201900000	190020000	0	213000000	199540000	193210000	133670000
21.1122	21.6558	20.4051	21.707	21.4614	19.6026	20.2438	20.7826	21.9506	22.8224	NaN	22.186	22.2582	19.6273	22.5604	8	8	8	23.6	23.6	23.6	42.915	0	65.98	1088800000	39	1.0469	21.3125	tr|A0A670JT11|A0A670JT11_PODMU;tr|A0A670JNU5|A0A670JNU5_PODMU	tr|A0A670JT11|A0A670JT11_PODMU;tr|A0A670JNU5|A0A670JNU5_PODMU	52671000	47805000	63049000	76199000	107090000	0	0	52386000	58518000	64804000	0	60070000	57642000	0	63538000
22.3782	23.5759	NaN	22.8628	NaN	NaN	NaN	22.7141	22.9195	24.2267	21.7667	24.2648	24.5846	22.0517	21.7202	2	2	2	7.7	7.7	7.7	36.286	0	137	2334300000	26	1.02464	23.0059	tr|A0A670JPD5|A0A670JPD5_PODMU	tr|A0A670JPD5|A0A670JPD5_PODMU	136960000	167660000	0	217290000	0	0	0	0	157790000	152490000	0	188800000	195080000	0	0
23.6317	24.1096	25.1976	24.2961	24.7747	25.0975	25.0173	25.0396	25.0013	25.8753	25.6803	25.2224	24.1535	25.5452	24.3359	10	10	10	34.8	34.8	34.8	33.18	0	122.7	9501600000	108	0.639331	24.8652	tr|A0A670JPH5|A0A670JPH5_PODMU	tr|A0A670JPH5|A0A670JPH5_PODMU	411000000	285780000	728760000	374120000	533910000	715550000	633600000	462660000	416430000	494600000	723320000	298650000	255330000	431950000	332360000
28.3012	30.1714	26.4904	27.2425	27.5237	22.1387	27.9976	28.0666	28.0541	29.8863	26.4946	29.4916	29.3597	29.5219	27.5855	37	36	32	53.8	52.3	48.7	51.463	0	323.31	158030000000	628	1.97207	27.8884	tr|A0A670JPK3|A0A670JPK3_PODMU	tr|A0A670JPK3|A0A670JPK3_PODMU	6721600000	22144000000	2993700000	4925800000	3931200000	115910000	5439000000	4922200000	5552900000	11075000000	2591500000	9440900000	7566500000	9117300000	3934100000
NaN	20.6906	NaN	21.724	21.0385	21.4055	21.8505	21.8314	22.6752	22.91	22.0493	22.8092	23.2877	NaN	NaN	2	2	2	8.9	8.9	8.9	39.153	0	9.3014	811650000	17	0.819283	22.0247	tr|A0A670JPN4|A0A670JPN4_PODMU;tr|A0A670JU90|A0A670JU90_PODMU;tr|A0A670JT29|A0A670JT29_PODMU;tr|A0A670JUB0|A0A670JUB0_PODMU;tr|A0A670KEQ8|A0A670KEQ8_PODMU;tr|A0A670KI80|A0A670KI80_PODMU;tr|A0A670KD39|A0A670KD39_PODMU;tr|A0A670JRL6|A0A670JRL6_PODMU;tr|A0A670JWA3|A0A670JWA3_PODMU	tr|A0A670JPN4|A0A670JPN4_PODMU;tr|A0A670JU90|A0A670JU90_PODMU;tr|A0A670JT29|A0A670JT29_PODMU;tr|A0A670JUB0|A0A670JUB0_PODMU;tr|A0A670KEQ8|A0A670KEQ8_PODMU;tr|A0A670KI80|A0A670KI80_PODMU;tr|A0A670KD39|A0A670KD39_PODMU;tr|A0A670JRL6|A0A670JRL6_PODMU;tr|A0A670JWA3|A0A670JWA3_PODMU	0	0	0	60681000	0	0	0	0	79760000	0	0	59791000	67393000	0	0
NaN	26.478	23.1116	20.2547	NaN	20.9629	NaN	25.2192	22.848	25.8425	NaN	20.4174	NaN	23.8386	21.6333	14	14	14	26.4	26.4	26.4	62.484	0	235.43	5806500000	58	2.26145	23.0606	tr|A0A670JPS2|A0A670JPS2_PODMU	tr|A0A670JPS2|A0A670JPS2_PODMU	0	1920400000	211950000	0	0	140710000	0	580260000	167790000	462470000	0	0	0	202340000	63134000
24.3167	25.0751	23.6306	24.8136	24.3314	23.3373	25.3747	25.5404	25.3792	25.7892	24.5312	25.6387	26.0777	26.5692	26.1686	3	3	3	27.6	27.6	27.6	11.581	0	40.288	3880000000	41	0.935239	25.1049	tr|A0A670JPX1|A0A670JPX1_PODMU;tr|A0A670HSX6|A0A670HSX6_PODMU;CON__P62894	tr|A0A670JPX1|A0A670JPX1_PODMU	128230000	173160000	0	175470000	0	0	154680000	213370000	196230000	146420000	154310000	166880000	214510000	303610000	322370000
21.5054	21.5612	NaN	22.0729	21.1814	NaN	NaN	22.1495	22.3554	23.2684	NaN	22.7507	23.3855	22.4891	NaN	2	2	2	8.8	8.8	8.8	40.66	0	43.007	796400000	12	0.7343	22.272	tr|A0A670JRL3|A0A670JRL3_PODMU;tr|A0A670JQ94|A0A670JQ94_PODMU	tr|A0A670JRL3|A0A670JRL3_PODMU;tr|A0A670JQ94|A0A670JQ94_PODMU	0	0	0	69284000	0	0	0	0	0	0	0	0	70435000	0	0
21.6188	21.1489	NaN	21.9452	19.2119	NaN	NaN	NaN	22.4069	21.3497	NaN	22.6669	23.4188	20.1178	19.7802	9	9	9	22.1	22.1	22.1	59.697	0	93.999	1188400000	39	1.33956	21.3665	tr|A0A670JQB2|A0A670JQB2_PODMU	tr|A0A670JQB2|A0A670JQB2_PODMU	101520000	90398000	0	108530000	0	0	0	0	109720000	95670000	0	113440000	119860000	0	0
24.8963	25.4462	20.9613	25.1798	24.9698	20.2007	24.4712	25.1222	25.8961	25.5782	23.2163	26.0341	26.495	26.4414	25.6951	12	12	12	38.6	38.6	38.6	48.519	0	323.31	14763000000	151	1.86656	24.7069	tr|A0A670JQL9|A0A670JQL9_PODMU;tr|A0A670JN02|A0A670JN02_PODMU	tr|A0A670JQL9|A0A670JQL9_PODMU;tr|A0A670JN02|A0A670JN02_PODMU	655980000	863800000	0	1106200000	699010000	0	479200000	535390000	935970000	729680000	348220000	692300000	926060000	717770000	749430000
21.863	20.8132	NaN	21.531	21.8812	NaN	22.1085	21.3222	22.4617	22.9948	19.668	22.6526	23.0185	22.2694	NaN	5	5	5	14.4	14.4	14.4	47.378	0	12.27	1096100000	31	0.960232	21.882	tr|A0A670JQM7|A0A670JQM7_PODMU	tr|A0A670JQM7|A0A670JQM7_PODMU	76215000	0	0	75831000	63581000	0	76570000	41431000	78191000	64670000	0	67922000	70309000	64345000	0
21.3981	23.201	NaN	22.8948	22.3613	NaN	18.7426	20.645	23.7299	24.3255	NaN	24.5689	24.0754	23.6672	21.3686	17	17	17	42.7	42.7	42.7	55.919	0	323.31	3878400000	83	1.74798	22.5815	tr|A0A670JQT0|A0A670JQT0_PODMU;tr|A0A670JQS5|A0A670JQS5_PODMU	tr|A0A670JQT0|A0A670JQT0_PODMU;tr|A0A670JQS5|A0A670JQS5_PODMU	181710000	178590000	0	257200000	244530000	0	0	85626000	318030000	245810000	0	301930000	283900000	240190000	0
NaN	16.8361	18.6024	NaN	NaN	18.875	18.4425	18.6081	18.2071	NaN	17.8154	17.9973	18.8182	17.4879	NaN	1	1	1	1.3	1.3	1.3	88.813	0	2.7574	105350000	9	0.647351	18.169	tr|A0A670JQU0|A0A670JQU0_PODMU	tr|A0A670JQU0|A0A670JQU0_PODMU	0	0	0	0	0	0	0	0	0	0	0	0	0	3054700	0
22.9904	20.9269	NaN	23.3177	21.8155	NaN	20.6672	21.1444	22.3975	21.3799	21.4401	23.2249	24.2359	24.0275	22.4453	7	7	7	19.4	19.4	19.4	53.214	0	68.981	1930500000	32	1.18452	22.3087	tr|A0A670JQU8|A0A670JQU8_PODMU	tr|A0A670JQU8|A0A670JQU8_PODMU	165110000	0	0	226640000	74631000	0	0	0	100420000	0	139440000	112420000	161010000	122900000	104890000
24.4927	22.6123	NaN	22.991	22.8723	NaN	21.7731	23.0211	23.1929	24.2613	NaN	23.8212	24.5409	23.8278	23.3433	13	13	13	39.9	39.9	39.9	47.113	0	239.22	3814800000	77	0.825749	23.3958	tr|A0A670JR30|A0A670JR30_PODMU	tr|A0A670JR30|A0A670JR30_PODMU	449820000	171580000	0	202940000	149950000	0	147210000	181280000	222970000	248870000	0	203820000	209470000	207930000	179240000
22.648	19.9093	22.6932	20.8302	22.108	23.9089	23.2774	22.9098	21.8795	22.1577	20.721	21.4632	21.8933	NaN	NaN	1	1	1	7	7	7	32.168	0	139.53	787320000	41	1.10746	22.0307	tr|A0A670JSA6|A0A670JSA6_PODMU;tr|A0A670JR68|A0A670JR68_PODMU	tr|A0A670JSA6|A0A670JSA6_PODMU;tr|A0A670JR68|A0A670JR68_PODMU	72207000	0	76936000	23938000	0	165870000	85332000	55418000	33723000	21869000	0	17337000	19060000	0	0
25.9021	25.6691	25.098	25.2444	24.6557	22.668	25.2636	25.7051	24.9757	26.5334	25.3323	27.2871	27.3789	25.9937	27.4026	14	14	14	56.2	56.2	56.2	35.793	0	323.31	21494000000	173	1.21752	25.674	tr|A0A670JR71|A0A670JR71_PODMU;tr|A0A670JVV0|A0A670JVV0_PODMU	tr|A0A670JR71|A0A670JR71_PODMU;tr|A0A670JVV0|A0A670JVV0_PODMU	1129100000	875640000	925810000	840770000	696040000	116910000	759010000	797560000	560270000	899400000	945050000	1508900000	1430700000	664780000	2098200000
18.8002	20.9147	NaN	21.8777	18.6048	NaN	NaN	20.1065	21.0829	21.4	NaN	21.0258	21.6425	21.4061	19.3835	7	7	7	12.9	12.9	12.9	90.978	0	94.867	780260000	34	1.15993	20.5677	tr|A0A670JR72|A0A670JR72_PODMU	tr|A0A670JR72|A0A670JR72_PODMU	0	60359000	0	111200000	0	0	0	0	63084000	51613000	0	55945000	61272000	63334000	0
20.2673	NaN	20.0608	22.7259	21.785	NaN	21.8793	22.3716	23.2541	20.9841	NaN	20.4715	23.0766	NaN	23.2867	10	10	10	17.7	17.7	17.7	87.123	0	81.51	2082400000	45	1.22219	21.833	tr|A0A670JRA5|A0A670JRA5_PODMU	tr|A0A670JRA5|A0A670JRA5_PODMU	132920000	0	0	195020000	135670000	0	150910000	198260000	234350000	0	0	64487000	120420000	0	230430000
21.8634	22.4175	21.4576	20.9391	20.9983	NaN	22.1747	23.1905	21.9893	23.5614	21.5262	22.1487	23.0751	23.7086	22.1707	1	1	1	14.1	14.1	14.1	10.935	0	16.967	328750000	15	0.881946	22.2301	tr|A0A670JRA9|A0A670JRA9_PODMU	tr|A0A670JRA9|A0A670JRA9_PODMU	0	0	0	0	0	0	0	0	0	0	0	0	0	0	12731000
NaN	21.6941	20.0829	20.8044	21.5354	NaN	NaN	22.1593	20.8403	22.2037	NaN	23.5797	23.4189	22.5854	NaN	4	4	4	11.9	11.9	11.9	40.417	0	173.43	863810000	18	1.13321	21.8904	tr|A0A670JRB3|A0A670JRB3_PODMU	tr|A0A670JRB3|A0A670JRB3_PODMU	0	0	0	0	0	0	0	0	40203000	0	0	111160000	73868000	0	0
23.3073	24.223	22.2163	23.992	24.0484	21.4061	22.6515	23.5738	24.4105	25.3356	22.5163	25.3195	24.8813	25.0983	24.1212	8	8	1	43.6	43.6	6.9	24.301	0	170.88	4612900000	84	1.18845	23.8067	tr|A0A670JRG3|A0A670JRG3_PODMU;tr|A0A670JUP2|A0A670JUP2_PODMU	tr|A0A670JRG3|A0A670JRG3_PODMU;tr|A0A670JUP2|A0A670JUP2_PODMU	256520000	206700000	157000000	271360000	189620000	0	155820000	186560000	296450000	255960000	0	285920000	180910000	248270000	186250000
23.1904	23.9191	23.2349	23.2141	24.0194	NaN	24.3695	23.6737	24.0191	25.2971	22.8702	25.1103	24.9668	25.0816	24.4197	1	1	1	7.1	7.1	7.1	19.242	0	4.803	2899500000	30	0.805942	24.099	tr|A0A670JRP1|A0A670JRP1_PODMU	tr|A0A670JRP1|A0A670JRP1_PODMU	0	0	0	0	0	0	173480000	0	0	0	0	196670000	142600000	176320000	150040000
22.1774	22.0185	21.8043	21.718	22.7784	21.7776	22.7761	23.348	22.4933	23.0861	22.4261	22.8789	23.1909	23.9623	23.9305	9	9	8	23.9	23.9	22.6	60.371	0	93.836	2985200000	62	0.728638	22.6911	tr|A0A670JRV0|A0A670JRV0_PODMU	tr|A0A670JRV0|A0A670JRV0_PODMU	115530000	131730000	123620000	129570000	111810000	164500000	174280000	147160000	95183000	107620000	198000000	97005000	132590000	159880000	179460000
20.7921	19.8073	24.3277	18.9431	19.3653	20.9489	21.3316	23.0582	19.4882	21.3684	NaN	20.1451	21.6463	21.5328	21.1762	2	2	2	18.6	18.6	18.6	20.232	0	44.388	464880000	16	1.45907	20.9951	tr|A0A670JRV3|A0A670JRV3_PODMU	tr|A0A670JRV3|A0A670JRV3_PODMU	0	0	195480000	0	0	0	0	0	0	0	0	0	0	0	0
NaN	20.9646	NaN	21.6553	20.575	NaN	19.3443	20.2496	20.8278	20.9565	NaN	20.2552	20.535	22.1913	NaN	3	3	3	10.2	10.2	10.2	40.529	0	23.191	324470000	17	0.784535	20.7555	tr|A0A670JRZ6|A0A670JRZ6_PODMU;tr|A0A670J0E9|A0A670J0E9_PODMU	tr|A0A670JRZ6|A0A670JRZ6_PODMU	0	0	0	38169000	0	0	0	0	45644000	0	0	0	0	39757000	0
18.4676	19.2247	NaN	18.0085	20.4799	NaN	17.1673	17.8966	19.4551	20.8313	18.9197	20.8045	20.0386	20.6219	19.8675	5	5	5	8.3	8.3	8.3	125.09	0	68.689	745680000	22	1.21135	19.3679	tr|A0A670JVH2|A0A670JVH2_PODMU;tr|A0A670JU85|A0A670JU85_PODMU;tr|A0A670JS89|A0A670JS89_PODMU;tr|A0A670JU24|A0A670JU24_PODMU;tr|A0A670JZ42|A0A670JZ42_PODMU;tr|A0A670JUB8|A0A670JUB8_PODMU;tr|A0A670JVL2|A0A670JVL2_PODMU	tr|A0A670JVH2|A0A670JVH2_PODMU;tr|A0A670JU85|A0A670JU85_PODMU;tr|A0A670JS89|A0A670JS89_PODMU;tr|A0A670JU24|A0A670JU24_PODMU;tr|A0A670JZ42|A0A670JZ42_PODMU;tr|A0A670JUB8|A0A670JUB8_PODMU;tr|A0A670JVL2|A0A670JVL2_PODMU	0	0	0	47988000	48332000	0	0	0	40231000	50747000	0	45941000	0	72541000	0
NaN	NaN	23.3343	24.149	22.9518	23.4765	23.5916	23.3611	NaN	NaN	24.5382	NaN	24.8643	24.295	25.3138	1	1	1	7	7	7	19.112	0	6.8123	1706200000	14	0.764583	23.9876	tr|A0A670JSA3|A0A670JSA3_PODMU	tr|A0A670JSA3|A0A670JSA3_PODMU	0	0	0	180380000	0	0	0	0	0	0	225970000	0	125230000	0	256340000
24.5816	24.4923	NaN	24.2375	23.4064	21.6544	22.4999	24.4914	25.4276	25.6679	22.6256	26.0766	26.176	25.1849	24.2143	6	6	4	25.9	25.9	21.8	21.142	0	151.38	4636800000	54	1.37524	24.3383	tr|A0A670JSL3|A0A670JSL3_PODMU	tr|A0A670JSL3|A0A670JSL3_PODMU	337380000	192530000	0	261930000	157910000	0	85263000	244360000	322940000	198730000	0	378040000	259340000	214050000	193490000
23.4477	NaN	22.3436	22.037	23.2849	NaN	24.7005	24.7914	23.1682	24.5037	NaN	22.946	23.5046	NaN	NaN	2	2	2	17.6	17.6	17.6	11.876	0	4.8199	844690000	13	0.945916	23.4728	tr|A0A670JSU4|A0A670JSU4_PODMU	tr|A0A670JSU4|A0A670JSU4_PODMU	0	0	0	0	0	0	129060000	104370000	44874000	64610000	0	0	0	0	0
23.5998	21.7837	25.2633	19.0885	21.3746	24.2966	23.2751	24.3446	23.5289	25.5377	24.1861	24.667	NaN	22.9377	23.9031	11	11	11	24	24	24	62.606	0	199.81	6297000000	63	1.70521	23.4133	tr|A0A670JSW9|A0A670JSW9_PODMU	tr|A0A670JSW9|A0A670JSW9_PODMU	356490000	142900000	849840000	0	0	660990000	256760000	319380000	327610000	403000000	569770000	282060000	0	129530000	293180000
23.6474	24.0301	21.2295	24.2689	24.0001	20.5021	22.1628	24.0358	23.7603	25.3568	21.5101	25.4672	24.8232	24.7246	24.0648	10	10	10	31.5	31.5	31.5	49.838	0	323.31	6316000000	74	1.51653	23.5722	tr|A0A670JSZ8|A0A670JSZ8_PODMU	tr|A0A670JSZ8|A0A670JSZ8_PODMU	271940000	288600000	281610000	406770000	272280000	0	187300000	251010000	405650000	305060000	119330000	436090000	345780000	259480000	278970000
23.9411	NaN	24.0564	23.5183	27.0297	25.5737	24.5507	24.5416	23.5026	26.0241	24.8407	25.4449	NaN	25.8685	26.4539	3	3	3	22.4	22.4	22.4	19.841	0	92.372	4133800000	20	1.13435	25.0266	tr|A0A670JT26|A0A670JT26_PODMU	tr|A0A670JT26|A0A670JT26_PODMU	0	0	0	0	640980000	0	0	0	0	0	0	0	0	0	645630000
18.6703	NaN	18.1049	21.0027	18.3725	NaN	19.0171	NaN	NaN	22.1082	NaN	20.621	21.6576	19.628	20.6332	6	6	6	31.3	31.3	31.3	26.959	0	11.041	279870000	17	1.41787	19.9815	tr|A0A670JT57|A0A670JT57_PODMU	tr|A0A670JT57|A0A670JT57_PODMU	0	0	0	0	0	0	0	0	0	31819000	0	16380000	28657000	0	0
20.8269	20.8939	17.5007	21.0474	21.5373	NaN	19.4131	22.4975	21.5692	23.504	18.5583	23.358	22.6823	22.3408	21.3718	13	13	13	25.2	25.2	25.2	95.609	0	151.26	2098800000	71	1.74384	21.2215	tr|A0A670JT64|A0A670JT64_PODMU	tr|A0A670JT64|A0A670JT64_PODMU	84136000	81775000	0	97287000	94046000	0	32541000	123800000	108400000	145230000	0	189670000	101450000	92043000	99127000
25.7626	23.6984	20.6707	23.4885	23.1661	NaN	21.4053	23.2616	23.1723	24.0586	20.5283	24.3009	24.2572	23.9171	22.7923	12	12	12	42.9	42.9	42.9	37.189	0	244.48	3969700000	54	1.4518	23.1771	tr|A0A670JTI2|A0A670JTI2_PODMU;tr|A0A670HKF0|A0A670HKF0_PODMU;tr|A0A670HL48|A0A670HL48_PODMU;tr|A0A670HLK9|A0A670HLK9_PODMU	tr|A0A670JTI2|A0A670JTI2_PODMU	738020000	225290000	0	309360000	219730000	0	0	183320000	203300000	156890000	0	220550000	230900000	181420000	148430000
21.7435	22.2224	21.0589	21.7449	21.6127	21.9566	21.5965	22.1502	22.8239	23.6925	21.6661	23.0881	23.4472	23.2278	22.2566	1	1	1	7	7	7	16.338	0.0014144	2.207	887030000	15	0.787593	22.2859	tr|A0A670JVX6|A0A670JVX6_PODMU;tr|A0A670JTZ6|A0A670JTZ6_PODMU	tr|A0A670JVX6|A0A670JVX6_PODMU;tr|A0A670JTZ6|A0A670JTZ6_PODMU	0	0	0	0	0	0	0	0	0	0	0	0	0	49471000	0
24.9497	25.5083	24.7627	24.9697	25.351	22.8805	23.9481	25.7723	25.3732	25.8918	23.3292	26.2383	25.2997	25.8621	25.4453	8	8	8	39.2	39.2	39.2	24.524	0	210.6	6697600000	67	0.960092	25.0388	tr|A0A670JUA0|A0A670JUA0_PODMU	tr|A0A670JUA0|A0A670JUA0_PODMU	328350000	344980000	265100000	408130000	373630000	0	186580000	326910000	372370000	364200000	269380000	404100000	285140000	377250000	296680000
24.9495	22.9197	23.1849	20.0966	18.2075	21.8235	25.4652	24.9481	20.3293	24.5844	25.7554	24.6422	24.2945	24.8009	23.9313	10	10	10	25.4	25.4	25.4	54.384	0	84.944	6484800000	73	2.24549	23.3289	tr|A0A670JUB1|A0A670JUB1_PODMU	tr|A0A670JUB1|A0A670JUB1_PODMU	602820000	202010000	282410000	0	0	166520000	688540000	384420000	0	250220000	1047800000	249470000	208440000	299970000	329080000
21.543	22.1438	22.7502	21.0197	21.3954	22.9894	22.1752	22.5226	18.2526	22.4806	22.2103	21.7545	22.6298	22.3506	22.2666	4	4	4	12	12	12	78.553	0	190.52	2104700000	15	1.14073	21.899	tr|A0A670JUE9|A0A670JUE9_PODMU	tr|A0A670JUE9|A0A670JUE9_PODMU	0	0	0	0	0	190910000	0	146250000	0	0	0	0	102400000	0	0
22.8738	22.3888	19.2466	21.5233	24.1929	NaN	22.9344	23.4694	22.1291	24.4361	23.1116	24.1576	23.3549	24.8915	24.4844	9	9	9	40.1	40.1	40.1	32.101	0	193.51	3520200000	65	1.47504	23.0853	tr|A0A670JUH1|A0A670JUH1_PODMU;tr|A0A670JZH1|A0A670JZH1_PODMU	tr|A0A670JUH1|A0A670JUH1_PODMU;tr|A0A670JZH1|A0A670JZH1_PODMU	147820000	129010000	0	95467000	272330000	0	151790000	181890000	90136000	189460000	222750000	154180000	119130000	247830000	295460000
20.3073	20.9613	20.4441	19.5799	20.7441	NaN	21.9408	21.0991	21.6011	21.8555	NaN	21.2334	20.5965	NaN	NaN	2	2	2	10.8	10.8	10.8	29.93	0	10.88	295250000	12	0.710006	20.9421	tr|A0A670JUK4|A0A670JUK4_PODMU	tr|A0A670JUK4|A0A670JUK4_PODMU	0	0	0	0	0	0	0	0	30182000	0	0	0	0	0	0
22.7522	22.9956	20.5546	23.1538	22.8072	NaN	21.686	23.2354	23.4623	24.9778	21.2874	24.855	24.2996	24.0909	23.1657	17	17	17	46.4	46.4	46.4	57.591	0	315.08	5514300000	134	1.27597	23.0945	tr|A0A670JV99|A0A670JV99_PODMU	tr|A0A670JV99|A0A670JV99_PODMU	250570000	248900000	68252000	314640000	222920000	0	107030000	243790000	277040000	375950000	112860000	432760000	305980000	265120000	236210000
24.4665	23.8915	25.4269	21.3871	23.8844	25.0099	25.2536	26.0427	22.8424	25.9244	26.1169	25.5637	26.3158	26.4137	25.9492	4	4	4	42.7	42.7	42.7	10.008	0	133.67	4057700000	27	1.4351	24.9659	tr|A0A670JVE0|A0A670JVE0_PODMU;tr|A0A670KE22|A0A670KE22_PODMU	tr|A0A670JVE0|A0A670JVE0_PODMU	0	247900000	0	0	0	0	0	0	0	0	373830000	158490000	192790000	224130000	226360000
19.7356	20.3558	18.5654	20.4474	NaN	19.5737	19.7446	20.642	20.6966	20.4091	21.0278	20.4681	21.2812	20.9983	20.6879	8	8	7	15.1	15.1	12.1	101.59	0	49.507	833940000	32	0.713591	20.331	tr|A0A670JXX9|A0A670JXX9_PODMU;tr|A0A670K0Z0|A0A670K0Z0_PODMU;tr|A0A670K0U6|A0A670K0U6_PODMU;tr|A0A670JVF2|A0A670JVF2_PODMU;tr|A0A670JZ22|A0A670JZ22_PODMU;tr|A0A670K2D0|A0A670K2D0_PODMU;tr|A0A670JYY6|A0A670JYY6_PODMU;tr|A0A670K0F7|A0A670K0F7_PODMU;tr|A0A670JXM9|A0A670JXM9_PODMU;tr|A0A670JVN3|A0A670JVN3_PODMU	tr|A0A670JXX9|A0A670JXX9_PODMU;tr|A0A670K0Z0|A0A670K0Z0_PODMU;tr|A0A670K0U6|A0A670K0U6_PODMU;tr|A0A670JVF2|A0A670JVF2_PODMU;tr|A0A670JZ22|A0A670JZ22_PODMU;tr|A0A670K2D0|A0A670K2D0_PODMU;tr|A0A670JYY6|A0A670JYY6_PODMU;tr|A0A670K0F7|A0A670K0F7_PODMU;tr|A0A670JXM9|A0A670JXM9_PODMU;tr|A0A670JVN3|A0A670JVN3_PODMU	41466000	48748000	0	53539000	0	0	0	48558000	52480000	0	64266000	32299000	53495000	51678000	53957000
22.2982	19.4276	19.2889	18.1037	18.1962	NaN	21.8238	22.2021	20.4076	23.2945	21.2035	22.9378	21.5881	20.6092	23.1032	4	4	4	20.1	20.1	20.1	34.731	0	26.431	927240000	25	1.7492	21.0346	tr|A0A670JW08|A0A670JW08_PODMU	tr|A0A670JW08|A0A670JW08_PODMU	79421000	0	0	0	0	0	0	64434000	0	70455000	48291000	80030000	0	0	115670000
22.337	23.5536	20.8547	23.116	23.177	NaN	21.6227	23.2661	23.8031	24.2199	NaN	24.1352	24.8835	23.984	23.2922	14	5	4	45.6	15.4	13.2	49.846	0	135.91	3398200000	38	1.10204	23.2496	tr|A0A670JW28|A0A670JW28_PODMU	tr|A0A670JW28|A0A670JW28_PODMU	134560000	189610000	0	233850000	213140000	0	0	164040000	261150000	213190000	0	172060000	185740000	154950000	161390000
25.9013	27.4355	26.8855	25.8564	26.4372	25.7779	26.5479	26.6288	26.483	27.6929	26.4741	25.7323	26.0712	26.8962	26.7392	7	7	7	20.1	20.1	20.1	38.533	0	239.81	24741000000	211	0.582588	26.504	tr|A0A670JW73|A0A670JW73_PODMU	tr|A0A670JW73|A0A670JW73_PODMU	790040000	1991600000	1888600000	1046600000	1113700000	1238800000	1202000000	1182800000	1100300000	1311800000	1419900000	543950000	625400000	1036200000	1062900000
23.1168	23.6867	23.3348	22.3442	22.207	18.2173	22.7665	24.3171	22.798	22.6332	23.3388	23.1979	23.7554	24.4349	23.711	83	83	83	39.8	39.8	39.8	566.23	0	323.31	52356000000	651	1.45646	22.924	tr|A0A670JW99|A0A670JW99_PODMU	tr|A0A670JW99|A0A670JW99_PODMU	2830000000	3137100000	4237400000	2107100000	1783800000	102380000	2401300000	3735000000	2080400000	1220300000	3933800000	1318600000	1863700000	2958100000	2641900000
23.7047	23.0074	21.8952	23.1808	22.9214	NaN	22.1904	22.8182	24.15	24.7384	17.6229	23.8183	23.9265	24.7144	23.1283	7	7	7	28.5	28.5	28.5	27.828	0	30.248	2038500000	45	1.75813	22.9869	tr|A0A670JWC0|A0A670JWC0_PODMU	tr|A0A670JWC0|A0A670JWC0_PODMU	138400000	81209000	75637000	123050000	72013000	0	70900000	67703000	157460000	147600000	0	121030000	87239000	112720000	96169000
24.7244	24.7389	23.2949	25.0526	25.4512	NaN	25.3385	25.1131	24.9228	26.516	23.1306	26.5314	26.7066	25.8329	25.8955	12	12	12	67.7	67.7	67.7	26.694	0	323.31	11748000000	117	1.08072	25.2321	tr|A0A670JWG6|A0A670JWG6_PODMU;tr|A0A670JT54|A0A670JT54_PODMU	tr|A0A670JWG6|A0A670JWG6_PODMU;tr|A0A670JT54|A0A670JT54_PODMU	463650000	406250000	235680000	707680000	656990000	0	621770000	433600000	517850000	631920000	207760000	766090000	724030000	523620000	667450000
21.838	21.2751	NaN	22.4526	21.5641	NaN	NaN	21.648	22.3318	24.1922	NaN	23.9785	22.9179	23.1607	21.5562	13	13	13	33.2	33.2	33.2	60.664	0	296.17	2552800000	61	1.00455	22.4468	tr|A0A670JWI0|A0A670JWI0_PODMU	tr|A0A670JWI0|A0A670JWI0_PODMU	125340000	0	0	198200000	108630000	0	0	89979000	147810000	216950000	0	236740000	116480000	126650000	134140000
19.4639	19.1792	NaN	18.0391	18.5849	NaN	19.5152	20.6565	19.3989	19.858	19.0697	20.0507	22.2182	20.5094	20.5357	2	2	2	7.7	7.7	7.7	44.027	0	56.656	248820000	15	1.06205	19.7753	tr|A0A670JYC0|A0A670JYC0_PODMU;tr|A0A670JWJ4|A0A670JWJ4_PODMU	tr|A0A670JYC0|A0A670JYC0_PODMU;tr|A0A670JWJ4|A0A670JWJ4_PODMU	0	0	0	0	0	0	0	0	0	0	0	0	34560000	0	0
23.4306	23.9726	23.1171	22.6706	23.7794	24.0278	24.0896	23.9121	23.5135	24.578	23.5429	24.2227	24.4298	25.1734	23.3952	5	5	5	16.3	16.3	16.3	38.815	0	28.25	5228400000	41	0.620302	23.857	tr|A0A670JWN6|A0A670JWN6_PODMU;tr|A0A670JWK8|A0A670JWK8_PODMU;tr|A0A670JT99|A0A670JT99_PODMU;tr|A0A670J5Q7|A0A670J5Q7_PODMU;tr|A0A670JWM4|A0A670JWM4_PODMU;tr|A0A670JPY8|A0A670JPY8_PODMU;tr|A0A670JWR5|A0A670JWR5_PODMU;tr|A0A670JUJ0|A0A670JUJ0_PODMU;tr|A0A670JTM4|A0A670JTM4_PODMU;tr|A0A670JUZ1|A0A670JUZ1_PODMU;tr|A0A670JWJ8|A0A670JWJ8_PODMU	tr|A0A670JWN6|A0A670JWN6_PODMU;tr|A0A670JWK8|A0A670JWK8_PODMU	247140000	280840000	0	170160000	279910000	331320000	300500000	219320000	204080000	223890000	257230000	227700000	186530000	361830000	160500000
22.7348	23.9443	18.7224	23.6813	22.5905	NaN	23.0178	22.3879	24.3218	24.6473	22.0745	25.0866	25.0075	24.7932	23.5594	20	20	20	39	39	39	75.619	0	264.19	7691600000	132	1.66422	23.3264	tr|A0A670K014|A0A670K014_PODMU;tr|A0A670K047|A0A670K047_PODMU;tr|A0A670JWP1|A0A670JWP1_PODMU;tr|A0A670JY58|A0A670JY58_PODMU;tr|A0A670JV93|A0A670JV93_PODMU;tr|A0A670JYE6|A0A670JYE6_PODMU;tr|A0A670JTH4|A0A670JTH4_PODMU	tr|A0A670K014|A0A670K014_PODMU;tr|A0A670K047|A0A670K047_PODMU;tr|A0A670JWP1|A0A670JWP1_PODMU;tr|A0A670JY58|A0A670JY58_PODMU;tr|A0A670JV93|A0A670JV93_PODMU;tr|A0A670JYE6|A0A670JYE6_PODMU;tr|A0A670JTH4|A0A670JTH4_PODMU	339170000	375250000	0	480330000	295680000	0	296460000	217180000	471200000	398870000	219530000	537350000	441580000	493660000	344900000
20.8329	21.8693	21.329	20.5055	20.9488	NaN	23.1527	22.0906	21.1418	22.9832	NaN	21.9802	21.3252	21.9325	NaN	2	2	2	44.8	44.8	44.8	13.516	0	7.4744	282060000	14	0.819947	21.6743	tr|A0A670JWV2|A0A670JWV2_PODMU	tr|A0A670JWV2|A0A670JWV2_PODMU	0	0	0	0	0	0	0	0	0	21246000	0	0	0	0	0
23.6193	24.5058	NaN	NaN	24.4185	NaN	NaN	26.4761	24.1999	21.5897	24.3147	24.0429	26.5776	26.9077	26.629	3	3	3	35.5	35.5	35.5	13.343	0	34.022	2171500000	32	1.63819	24.8437	tr|A0A670JX46|A0A670JX46_PODMU	tr|A0A670JX46|A0A670JX46_PODMU	0	69523000	0	0	0	0	0	218150000	60777000	0	82601000	0	184400000	255410000	274560000
21.0212	22.9026	NaN	23.405	20.7823	NaN	21.2823	20.0061	22.9886	24.2103	19.1293	23.8943	23.8236	23.5551	20.2038	17	17	17	29.5	29.5	29.5	64.379	0	101.27	3654100000	70	1.73856	22.0926	tr|A0A670JX60|A0A670JX60_PODMU;tr|A0A670JX74|A0A670JX74_PODMU	tr|A0A670JX60|A0A670JX60_PODMU;tr|A0A670JX74|A0A670JX74_PODMU	136490000	283730000	0	379830000	124970000	0	140300000	0	225450000	276300000	0	212530000	245280000	226130000	0
23.9031	23.3211	25.6499	24.9266	27.1538	26.3426	25.474	25.85	25.5203	25.8164	24.7703	26.1898	26.0813	26.5667	26.3142	5	5	5	30.8	30.8	30.8	22.675	0	277	8265900000	107	1.01199	25.592	tr|A0A670JX88|A0A670JX88_PODMU	tr|A0A670JX88|A0A670JX88_PODMU	222020000	109230000	466650000	198290000	1002300000	694940000	282560000	314020000	322470000	290370000	279160000	251940000	229010000	368050000	437540000
21.4811	21.5257	21.5759	19.4263	21.3729	21.1171	22.5704	22.9007	21.0955	22.4602	22.443	22.0311	21.7345	22.5858	22.8183	7	7	7	9	9	9	97.195	0	157.69	2496200000	48	0.90126	21.8092	tr|A0A670JXE2|A0A670JXE2_PODMU;tr|A0A670JZC1|A0A670JZC1_PODMU;tr|A0A670K0Y4|A0A670K0Y4_PODMU;tr|A0A670JZ82|A0A670JZ82_PODMU;tr|A0A670JZA1|A0A670JZA1_PODMU;tr|A0A670JZB1|A0A670JZB1_PODMU	tr|A0A670JXE2|A0A670JXE2_PODMU;tr|A0A670JZC1|A0A670JZC1_PODMU;tr|A0A670K0Y4|A0A670K0Y4_PODMU;tr|A0A670JZ82|A0A670JZ82_PODMU;tr|A0A670JZA1|A0A670JZA1_PODMU;tr|A0A670JZB1|A0A670JZB1_PODMU	123440000	135930000	127110000	0	99103000	127750000	167360000	185700000	85264000	0	192090000	94866000	91281000	91299000	131160000
23.302	25.3744	25.4428	23.843	24.8504	23.8484	24.2215	24.1374	24.4582	26.2816	24.3329	23.3589	23.8729	24.153	24.1729	1	1	1	3	3	3	37.095	0	11.226	7358800000	36	0.809556	24.3767	tr|A0A670JXJ2|A0A670JXJ2_PODMU;tr|A0A670JZI3|A0A670JZI3_PODMU	tr|A0A670JXJ2|A0A670JXJ2_PODMU;tr|A0A670JZI3|A0A670JZI3_PODMU	0	643010000	928700000	307220000	504920000	303870000	0	0	0	669160000	353210000	0	0	0	250300000
18.3441	19.5599	NaN	19.4273	18.9892	NaN	17.0922	19.2334	19.1572	20.3526	NaN	21.1355	19.6885	20.195	18.5842	12	12	12	17.5	17.5	17.5	136.35	0	76.203	604660000	41	1.04152	19.3133	tr|A0A670JXJ8|A0A670JXJ8_PODMU;tr|A0A670JUE4|A0A670JUE4_PODMU;tr|G1CJ36|G1CJ36_9SAUR;tr|D3K9T9|D3K9T9_LACVR;tr|A0A670I7M7|A0A670I7M7_PODMU;tr|A0A670I7J7|A0A670I7J7_PODMU;tr|A0A670I7M1|A0A670I7M1_PODMU	tr|A0A670JXJ8|A0A670JXJ8_PODMU;tr|A0A670JUE4|A0A670JUE4_PODMU	38947000	30589000	0	41420000	0	0	13575000	22248000	44397000	33808000	0	36518000	36485000	0	23062000
22.703	22.9587	NaN	23.0517	22.4249	NaN	NaN	23.1253	22.9029	24.1116	19.1779	24.8651	24.3072	24.5901	23.56	4	4	4	18.7	18.7	18.7	23.406	0	7.0617	1385600000	20	1.4789	23.1482	tr|A0A670JXK6|A0A670JXK6_PODMU;tr|A0A670K6Z3|A0A670K6Z3_PODMU	tr|A0A670JXK6|A0A670JXK6_PODMU	78985000	0	0	112090000	0	0	0	0	0	0	0	147920000	78863000	89355000	66581000
23.3709	24.1551	24.3828	23.665	23.9607	22.6661	23.0756	22.1696	24.15	NaN	22.2393	24.2176	NaN	23.2624	23.1985	2	2	2	1.9	1.9	1.9	47.252	0.00072674	2.4523	5412300000	27	0.747736	23.4241	tr|A0A670JXL4|A0A670JXL4_PODMU	tr|A0A670JXL4|A0A670JXL4_PODMU	372170000	485690000	675680000	531190000	494070000	0	0	0	504540000	0	0	358560000	0	160300000	207190000
22.2298	20.7422	18.6046	22.2904	22.0116	19.9373	20.9596	22.765	22.2333	21.8038	20.4946	22.1662	23.3374	22.2095	21.7896	19	13	13	29.8	21.6	21.6	68.404	0	113.03	1934400000	79	1.21543	21.5717	tr|A0A670JY59|A0A670JY59_PODMU;tr|A0A670JZX5|A0A670JZX5_PODMU;tr|A0A670JY63|A0A670JY63_PODMU;tr|A0A670JY68|A0A670JY68_PODMU	tr|A0A670JY59|A0A670JY59_PODMU;tr|A0A670JZX5|A0A670JZX5_PODMU;tr|A0A670JY63|A0A670JY63_PODMU;tr|A0A670JY68|A0A670JY68_PODMU	134130000	54766000	0	160980000	100870000	0	65539000	161240000	102200000	76922000	61319000	88144000	140270000	83120000	78340000
19.4052	23.3948	21.3307	22.8533	20.7064	20.2673	NaN	NaN	23.0778	24.5462	20.8029	23.5336	24.1962	23.423	NaN	2	2	2	21.7	21.7	21.7	12.395	0	13.302	616220000	25	1.69933	22.2948	tr|A0A670JY70|A0A670JY70_PODMU	tr|A0A670JY70|A0A670JY70_PODMU	0	51710000	0	52146000	0	0	0	0	42405000	62521000	0	0	51542000	0	0
28.65	29.0417	26.689	28.36	28.5529	28.0707	28.6152	29.2915	29.1941	29.6232	29.4789	29.587	30.0539	30.1828	28.8588	20	20	20	66.1	66.1	66.1	35.726	0	323.31	152770000000	620	0.872734	28.95	tr|A0A670JY74|A0A670JY74_PODMU;tr|A0A670JY69|A0A670JY69_PODMU;tr|A0A670IL01|A0A670IL01_PODMU;tr|A0A670IK28|A0A670IK28_PODMU;tr|A0A670IK10|A0A670IK10_PODMU;tr|A0A670IKY0|A0A670IKY0_PODMU;tr|A0A670IKX2|A0A670IKX2_PODMU;tr|A0A670IK46|A0A670IK46_PODMU	tr|A0A670JY74|A0A670JY74_PODMU;tr|A0A670JY69|A0A670JY69_PODMU	6272000000	7019100000	2080900000	6224600000	5117100000	4574300000	5182400000	6884700000	7410700000	5493100000	11770000000	7279500000	8817300000	9238800000	5478400000
NaN	19.0863	NaN	18.9838	20.593	20.8027	21.0083	NaN	20.1231	22.2037	NaN	22.9775	21.068	NaN	21.2246	2	2	2	11.6	11.6	11.6	26.095	0	14.204	127370000	11	1.23573	20.8071	tr|A0A670JYA3|A0A670JYA3_PODMU;tr|A0A670K1H9|A0A670K1H9_PODMU	tr|A0A670JYA3|A0A670JYA3_PODMU;tr|A0A670K1H9|A0A670K1H9_PODMU	0	0	0	0	0	0	0	0	0	0	0	22395000	0	0	0
21.1562	22.7911	NaN	21.7104	20.6787	NaN	NaN	22.7688	21.6255	23.0395	16.302	22.9431	22.1467	23.8335	21.4282	44	44	44	29.2	29.2	29.2	203.18	0	323.31	6940800000	156	1.93015	21.702	tr|A0A670JYD3|A0A670JYD3_PODMU;tr|A0A670JYC2|A0A670JYC2_PODMU;tr|A0A670JWC5|A0A670JWC5_PODMU	tr|A0A670JYD3|A0A670JYD3_PODMU;tr|A0A670JYC2|A0A670JYC2_PODMU	276520000	523130000	0	473610000	226360000	0	0	478620000	323370000	373140000	0	469110000	297770000	566590000	325920000
22.1976	22.5457	19.8359	22.7555	24.904	NaN	23.6799	22.2502	23.4639	24.5195	22.3346	24.8148	25.1534	25.2299	25.3082	5	5	5	16.4	16.4	16.4	37.054	0	268.97	3603700000	48	1.59991	23.4995	tr|A0A670JYI8|A0A670JYI8_PODMU;tr|A0A670JYJ3|A0A670JYJ3_PODMU	tr|A0A670JYI8|A0A670JYI8_PODMU;tr|A0A670JYJ3|A0A670JYJ3_PODMU	94546000	105610000	0	130320000	420760000	0	170800000	0	124950000	223990000	0	189320000	193960000	202650000	325520000
NaN	23.3099	NaN	NaN	21.6325	20.9229	22.738	21.0072	20.776	21.5475	20.6662	21.4524	22.921	22.9528	21.1415	2	2	2	17.6	17.6	17.6	29.39	0	67.027	735130000	15	0.958213	21.7557	tr|A0A670JYP3|A0A670JYP3_PODMU	tr|A0A670JYP3|A0A670JYP3_PODMU	0	114220000	0	0	0	0	72760000	0	0	0	0	0	50298000	58443000	0
24.0972	24.3871	19.8971	24.6263	21.9798	NaN	22.4974	24.46	24.9155	25.2999	22.7338	25.4957	25.2547	24.933	23.9418	6	6	6	35.2	35.2	35.2	22.173	0	116.65	3783800000	59	1.58346	23.8942	tr|A0A670JYT8|A0A670JYT8_PODMU	tr|A0A670JYT8|A0A670JYT8_PODMU	222930000	192670000	0	302050000	0	0	93558000	227060000	256360000	220050000	132700000	266900000	192270000	197300000	149290000
22.8792	23.4103	22.2832	22.4346	22.7366	22.5948	23.2346	23.7442	22.9137	24.4568	23.5722	24.0722	24.6126	24.2733	24.4973	8	3	3	31.4	11.7	11.7	29.505	0	72.7	3358000000	53	0.798327	23.4477	tr|A0A670K4C2|A0A670K4C2_PODMU;tr|A0A670JYY9|A0A670JYY9_PODMU;tr|A0A670K136|A0A670K136_PODMU	tr|A0A670K4C2|A0A670K4C2_PODMU;tr|A0A670JYY9|A0A670JYY9_PODMU;tr|A0A670K136|A0A670K136_PODMU	157680000	135910000	116490000	132240000	133800000	120790000	165340000	137790000	126460000	150320000	198320000	144280000	174110000	130300000	232150000
NaN	23.5671	NaN	20.775	19.8496	18.6801	19.2828	NaN	21.2258	23.6291	NaN	22.9743	23.8698	19.4514	21.5708	9	9	9	27	27	27	56.249	0	90.085	1476300000	34	1.91702	21.3523	tr|A0A670JZ87|A0A670JZ87_PODMU;tr|A0A670K120|A0A670K120_PODMU;tr|A0A670IV74|A0A670IV74_PODMU	tr|A0A670JZ87|A0A670JZ87_PODMU;tr|A0A670K120|A0A670K120_PODMU	0	159030000	0	109450000	0	0	0	0	105180000	113400000	0	120090000	155840000	0	0
24.1755	23.8149	25.7593	24.0299	24.2902	26.9231	25.6544	25.8527	NaN	24.8953	24.9898	26.3076	25.072	NaN	NaN	1	1	1	11.6	11.6	11.6	13.087	0	106.58	1655000000	13	0.97355	25.1471	tr|A0A670JZI0|A0A670JZI0_PODMU	tr|A0A670JZI0|A0A670JZI0_PODMU	0	0	0	0	0	0	0	0	0	0	0	135140000	0	0	0
26.2931	26.1467	21.8046	26.228	25.373	23.5592	24.4598	26.5053	26.3482	27.1317	23.9138	27.2403	27.396	26.7965	26.2134	6	6	2	39.7	39.7	10.8	21.53	0	323.31	10716000000	93	1.58691	25.694	tr|A0A670JZL9|A0A670JZL9_PODMU	tr|A0A670JZL9|A0A670JZL9_PODMU	598230000	444980000	0	582820000	383430000	164220000	226450000	646460000	526910000	510110000	0	568510000	762300000	432220000	497930000
24.714	24.0715	NaN	23.5717	22.7813	21.2162	21.8592	NaN	19.4977	25.4575	NaN	23.4722	21.9974	22.8863	22.3837	7	7	3	13.8	13.8	7.9	56.007	0	236.21	4261000000	46	1.60979	22.8257	tr|A0A670K058|A0A670K058_PODMU;tr|A0A670JYF7|A0A670JYF7_PODMU;tr|A0A670K3H8|A0A670K3H8_PODMU;tr|A0A670K1G5|A0A670K1G5_PODMU;tr|A0A670K3D0|A0A670K3D0_PODMU;tr|A0A670JW39|A0A670JW39_PODMU	tr|A0A670K058|A0A670K058_PODMU	776260000	386350000	0	357070000	178670000	0	113690000	0	0	580240000	0	181000000	57726000	129770000	155330000
28.2089	28.3176	29.0867	27.32	27.91	26.6984	28.4957	27.6532	28.072	27.1557	28.5577	28.1033	28.0417	28.2517	28.479	7	7	7	49	49	49	11.416	0	88.007	30929000000	99	0.608396	28.0234	tr|A0A670K0C8|A0A670K0C8_PODMU	tr|A0A670K0C8|A0A670K0C8_PODMU	1992900000	1640900000	2443000000	1322700000	2088600000	1435800000	1664000000	1728700000	1302300000	943300000	2714600000	857750000	1344400000	1260000000	1633500000
22.6446	23.154	17.3853	22.7668	23.0067	NaN	18.1614	19.6877	23.61	24.1067	17.111	24.0895	24.4621	23.9875	22.9362	13	13	13	35.6	35.6	35.6	61.87	0	274.02	3881800000	90	2.64367	21.9364	tr|A0A670K0G7|A0A670K0G7_PODMU;CON__Q3ZBD7	tr|A0A670K0G7|A0A670K0G7_PODMU	205190000	251770000	0	242470000	226810000	0	0	39966000	288350000	206340000	0	242140000	295210000	262760000	190140000
20.9812	22.5027	22.9425	22.3853	24.2019	23.4825	23.5745	23.3578	23.5221	24.0864	20.4046	23.3317	24.7088	24.7588	23.136	9	9	9	55.1	55.1	55.1	22.641	0	193.5	2009000000	59	1.21871	23.1584	tr|A0A670K0K1|A0A670K0K1_PODMU	tr|A0A670K0K1|A0A670K0K1_PODMU	43538000	142270000	105810000	88852000	94416000	153580000	71650000	78406000	107860000	99977000	0	81023000	104250000	91153000	76223000
23.0156	25.398	23.5279	24.0172	24.2043	22.884	22.9611	24.5068	24.8175	26.1743	NaN	26.1485	25.5192	25.237	24.5109	6	6	6	22.7	22.7	22.7	34.1	0	136.16	5616800000	50	1.12519	24.4945	tr|A0A670K0R2|A0A670K0R2_PODMU	tr|A0A670K0R2|A0A670K0R2_PODMU	0	379700000	232750000	268570000	265550000	0	0	248300000	315710000	346390000	0	404100000	285750000	253980000	252900000
24.662	25.6322	22.9709	23.1607	22.3903	24.6411	25.0031	26.1117	25.0619	26.7275	24.5575	26.2785	26.0343	26.0501	25.2542	7	7	7	53.8	53.8	53.8	14.855	0	45.531	5315300000	47	1.28817	24.9691	tr|A0A670K0Y9|A0A670K0Y9_PODMU;tr|A0A670I5M8|A0A670I5M8_PODMU;tr|A0A670I987|A0A670I987_PODMU	tr|A0A670K0Y9|A0A670K0Y9_PODMU	201600000	332830000	0	162830000	0	286480000	153610000	327750000	220050000	288360000	232530000	306970000	280060000	259530000	238730000
22.5503	24.8884	21.7509	23.23	22.1811	22.1927	22.7742	23.6758	24.3446	23.5087	22.2314	25.6882	25.0892	25.1637	23.5789	6	6	6	25.3	25.3	25.3	22.608	0	23.369	2846100000	41	1.26408	23.5232	tr|A0A670K124|A0A670K124_PODMU	tr|A0A670K124|A0A670K124_PODMU	0	229400000	0	132160000	0	0	89563000	124870000	159880000	114830000	0	249430000	169590000	178860000	137460000
23.2233	23.0419	21.9401	24.5207	23.1756	NaN	22.8225	23.11	23.5006	24.3382	22.243	24.8078	23.9357	25.3254	23.5717	4	4	4	24.9	24.9	24.9	25.103	0	60.252	2104400000	22	0.959791	23.5398	tr|A0A670K191|A0A670K191_PODMU	tr|A0A670K191|A0A670K191_PODMU	111820000	0	0	271000000	0	0	0	0	105100000	0	0	0	0	195380000	0
20.1029	20.1484	15.9954	17.3826	16.4518	NaN	16.701	20.0087	21.5628	21.2966	16.4581	20.6054	22.9759	20.332	16.4585	10	10	10	18.8	18.8	18.8	97.139	0	55.611	956530000	42	2.35143	19.0343	tr|A0A670K1G9|A0A670K1G9_PODMU	tr|A0A670K1G9|A0A670K1G9_PODMU	51404000	54658000	0	41631000	0	0	0	54425000	76490000	62687000	0	64648000	79669000	49572000	0
23.8556	24.3332	22.8586	NaN	23.6181	NaN	23.787	24.3769	24.1155	NaN	23.4566	NaN	24.4034	24.5321	24.207	1	1	1	12.8	12.8	12.8	10.104	0	67.613	754240000	10	0.504621	23.9585	tr|A0A670K1K8|A0A670K1K8_PODMU	tr|A0A670K1K8|A0A670K1K8_PODMU	0	0	0	0	0	0	0	0	0	0	0	0	0	0	52221000
21.7598	22.9548	18.9456	22.1331	22.8122	NaN	20.3491	22.1969	23.4087	23.8688	21.6841	24.426	24.7253	23.2847	22.3413	10	10	10	28.5	28.5	28.5	44.8	0	157.89	2644500000	48	1.54436	22.4922	tr|A0A670K1L0|A0A670K1L0_PODMU;tr|A0A670K087|A0A670K087_PODMU	tr|A0A670K1L0|A0A670K1L0_PODMU;tr|A0A670K087|A0A670K087_PODMU	126640000	113440000	0	137110000	151940000	0	0	98055000	156740000	139140000	100170000	175630000	152400000	147910000	113380000
21.0651	21.9148	20.4136	23.1524	NaN	NaN	NaN	22.3022	22.5778	24.2724	NaN	22.3979	23.351	21.9359	20.7707	5	5	5	35.2	35.2	35.2	25.348	0	60.895	635310000	21	1.15725	22.1958	tr|A0A670K1M0|A0A670K1M0_PODMU	tr|A0A670K1M0|A0A670K1M0_PODMU	0	43077000	0	76385000	0	0	0	45965000	42938000	61446000	0	0	40117000	28262000	0
18.8777	20.5783	NaN	20.2432	NaN	NaN	NaN	19.4981	21.668	21.1921	NaN	22.0581	21.4297	21.2132	18.6946	7	7	7	13.8	13.8	13.8	97.751	0	94.726	772350000	27	1.18278	20.5453	tr|A0A670K1Q9|A0A670K1Q9_PODMU	tr|A0A670K1Q9|A0A670K1Q9_PODMU	0	60740000	0	61927000	0	0	0	0	65325000	51911000	0	77407000	66731000	51411000	0
24.2593	25.3308	23.8699	25.0624	25.0089	23.5046	23.9992	25.7353	25.3923	26.0195	24.6363	26.4931	26.0599	26.4041	25.1175	6	6	6	36.3	36.3	36.3	16.429	0	80.517	7245600000	78	0.931292	25.1262	tr|A0A670K259|A0A670K259_PODMU	tr|A0A670K259|A0A670K259_PODMU	328490000	386540000	220340000	352570000	325050000	238400000	215540000	348640000	309570000	405440000	287160000	449960000	323390000	384410000	253560000
NaN	20.583	NaN	18.5635	19.8484	NaN	20.6725	NaN	18.8445	20.1588	NaN	19.0899	20.3948	20.03	21.4753	4	4	4	10.8	10.8	10.8	48.242	0	21.989	279160000	14	0.906089	19.9661	tr|A0A670K274|A0A670K274_PODMU	tr|A0A670K274|A0A670K274_PODMU	0	0	0	0	0	0	29673000	0	0	0	0	0	0	0	45222000
22.0465	22.5519	NaN	23.7175	23.338	20.397	22.1966	22.8059	21.7844	24.7184	20.1083	23.9301	25.4758	24.4709	21.8058	8	8	8	22.9	22.9	22.9	48.587	0	90.604	3746900000	54	1.5707	22.8105	tr|A0A670K2L8|A0A670K2L8_PODMU;tr|A0A670INR8|A0A670INR8_PODMU;tr|A0A670IPU5|A0A670IPU5_PODMU;tr|A0A670IPW9|A0A670IPW9_PODMU;tr|A0A670IPL6|A0A670IPL6_PODMU;tr|A0A670IS50|A0A670IS50_PODMU;tr|A0A670IR99|A0A670IR99_PODMU;tr|A0A670IQK8|A0A670IQK8_PODMU;tr|A0A670IP35|A0A670IP35_PODMU;tr|A0A670IRN2|A0A670IRN2_PODMU;tr|A0A670IQF5|A0A670IQF5_PODMU;tr|A0A670IQ45|A0A670IQ45_PODMU	tr|A0A670K2L8|A0A670K2L8_PODMU	116720000	142820000	0	285570000	218790000	0	136280000	118470000	123930000	281000000	0	217660000	295930000	180710000	106930000
19.4563	22.1104	20.8925	NaN	22.1614	21.3874	22.477	22.8091	20.6836	21.0552	20.3754	20.1129	22.0887	20.8801	20.353	3	3	3	11.8	11.8	11.8	34.308	0	56.709	712320000	19	0.996217	21.2031	tr|A0A670K2Q4|A0A670K2Q4_PODMU	tr|A0A670K2Q4|A0A670K2Q4_PODMU	0	60569000	0	0	70234000	0	75748000	80602000	0	0	0	0	0	0	0
18.4546	18.287	NaN	17.6583	17.7702	18.5504	18.6261	20.5652	22.031	NaN	NaN	18.4195	NaN	21.3653	17.1226	5	5	5	10.2	10.2	10.2	59.284	0	15.999	327890000	15	1.59848	18.9864	tr|A0A670K8F6|A0A670K8F6_PODMU;tr|A0A670K4H4|A0A670K4H4_PODMU;tr|A0A670K8D2|A0A670K8D2_PODMU;tr|A0A670K2R4|A0A670K2R4_PODMU	tr|A0A670K8F6|A0A670K8F6_PODMU;tr|A0A670K4H4|A0A670K4H4_PODMU;tr|A0A670K8D2|A0A670K8D2_PODMU;tr|A0A670K2R4|A0A670K2R4_PODMU	0	0	0	0	0	0	0	38760000	75969000	0	0	0	0	57359000	0
22.2209	20.8282	NaN	21.3616	NaN	NaN	20.8935	21.4785	22.589	23.1204	NaN	22.7088	22.1543	22.1076	21.9059	9	9	9	37.7	37.7	37.7	34.333	0	69.214	944560000	37	0.737443	21.9426	tr|A0A670K335|A0A670K335_PODMU;tr|A0A670JZP2|A0A670JZP2_PODMU	tr|A0A670K335|A0A670K335_PODMU;tr|A0A670JZP2|A0A670JZP2_PODMU	76866000	0	0	56608000	0	0	40444000	64033000	82958000	48880000	0	51010000	53211000	57625000	56924000
21.1346	21.319	20.3768	NaN	NaN	20.9148	20.8323	NaN	19.6643	NaN	21.8814	22.63	20.9765	23.2966	21.0399	4	4	4	10.8	10.8	10.8	63.727	0	43.756	680790000	18	1.00912	21.2787	tr|A0A670K360|A0A670K360_PODMU	tr|A0A670K360|A0A670K360_PODMU	44149000	38616000	0	0	0	0	0	0	0	0	74110000	67662000	0	96628000	0
20.7884	21.3852	24.6844	22.721	22.327	24.0102	22.4785	23.57	23.3005	23.583	24.4158	22.4695	23.8479	23.5098	24.793	3	3	3	12.6	12.6	12.6	29.878	0	45.841	2232900000	37	1.16004	23.1923	tr|A0A670K3F1|A0A670K3F1_PODMU	tr|A0A670K3F1|A0A670K3F1_PODMU	0	0	211430000	95108000	82023000	257700000	80421000	68019000	101770000	0	302820000	0	121900000	83825000	177290000
25.9822	27.8412	26.0119	26.1571	26.1518	25.4588	26.9362	25.721	26.6999	27.6325	26.4189	27.7944	28.6417	29.0371	28.5516	9	9	8	85.2	85.2	80.5	16.837	0	323.31	24807000000	158	1.16116	27.0024	tr|A0A670K3I9|A0A670K3I9_PODMU;tr|A0A670K912|A0A670K912_PODMU;tr|A0A670HMW6|A0A670HMW6_PODMU;tr|A0A670HMB2|A0A670HMB2_PODMU;tr|A0A670K5J4|A0A670K5J4_PODMU;tr|A0A670IMN8|A0A670IMN8_PODMU;tr|A0A670JSZ2|A0A670JSZ2_PODMU;tr|A0A670JRF1|A0A670JRF1_PODMU;tr|A0A670JT08|A0A670JT08_PODMU	tr|A0A670K3I9|A0A670K3I9_PODMU;tr|A0A670K912|A0A670K912_PODMU;tr|A0A670HMW6|A0A670HMW6_PODMU;tr|A0A670HMB2|A0A670HMB2_PODMU;tr|A0A670K5J4|A0A670K5J4_PODMU;tr|A0A670IMN8|A0A670IMN8_PODMU;tr|A0A670JSZ2|A0A670JSZ2_PODMU;tr|A0A670JRF1|A0A670JRF1_PODMU	732980000	1499200000	1069000000	818770000	747520000	468260000	735270000	529670000	829320000	825880000	776660000	987930000	1543600000	1941900000	2203300000
25.2099	27.0039	25.8899	25.1207	25.811	25.1308	26.098	25.5533	25.7601	26.5341	25.6574	26.8135	26.8057	27.008	26.4242	8	8	8	46.9	46.9	46.9	28.441	0	285.43	8091200000	96	0.672946	26.0547	tr|A0A670K3J2|A0A670K3J2_PODMU	tr|A0A670K3J2|A0A670K3J2_PODMU	299240000	525910000	374060000	381940000	319070000	307070000	439380000	377550000	391300000	427550000	390870000	346110000	360550000	390900000	326870000
25.8727	25.9246	26.4969	24.8552	27.8912	NaN	26.6747	NaN	19.8848	NaN	26.1413	25.8615	26.194	26.0282	25.6247	2	2	2	15.4	15.4	15.4	21.041	0	6.3974	4695600000	13	1.94234	25.6208	tr|A0A670K3R9|A0A670K3R9_PODMU	tr|A0A670K3R9|A0A670K3R9_PODMU	0	257200000	0	0	0	0	0	0	0	0	0	0	0	163620000	0
20.5308	21.8833	NaN	21.8703	19.7396	NaN	20.5112	21.8592	22.3372	23.2077	NaN	23.3414	21.7419	22.3016	NaN	8	8	8	36	36	36	45.602	0	179.24	1093000000	38	1.11413	21.7568	tr|A0A670K3S5|A0A670K3S5_PODMU	tr|A0A670K3S5|A0A670K3S5_PODMU	71490000	55450000	0	81345000	0	0	31488000	61894000	77263000	71055000	0	98625000	62384000	66895000	0
NaN	22.5259	20.8548	21.9909	NaN	NaN	20.4211	NaN	21.0572	24.6634	NaN	24.4928	21.5044	21.6914	22.0981	7	7	7	32.9	32.9	32.9	29.184	0	83.358	1227500000	19	1.43214	22.13	tr|A0A670KC23|A0A670KC23_PODMU;tr|A0A670K4B5|A0A670K4B5_PODMU	tr|A0A670KC23|A0A670KC23_PODMU;tr|A0A670K4B5|A0A670K4B5_PODMU	0	139480000	0	158800000	0	0	0	0	0	90318000	0	150760000	0	0	0
21.3981	21.9686	NaN	19.9991	19.3185	NaN	18.6812	23.0011	22.573	23.4937	18.1238	23.8032	24.0534	23.9896	22.2298	7	7	7	27.5	27.5	27.5	59.623	0	323.31	2948300000	88	2.07698	21.741	tr|A0A670K4C7|A0A670K4C7_PODMU	tr|A0A670K4C7|A0A670K4C7_PODMU	102300000	123550000	0	87495000	43576000	0	0	155710000	150810000	182720000	0	196440000	241710000	218820000	119700000
22.0824	23.2325	22.3181	21.389	22.0689	22.9369	23.099	22.3733	22.9025	22.7351	21.9855	23.4419	23.4924	22.8547	22.8999	3	3	3	16	16	16	38.347	0	128.99	1813900000	34	0.598409	22.6541	tr|A0A670K4Q3|A0A670K4Q3_PODMU;tr|A0A670JX91|A0A670JX91_PODMU	tr|A0A670K4Q3|A0A670K4Q3_PODMU;tr|A0A670JX91|A0A670JX91_PODMU	76633000	109200000	93450000	0	73868000	133800000	122070000	61929000	102250000	56549000	0	100520000	92812000	69560000	83368000
22.1085	24.1774	21.8316	20.3258	21.7718	NaN	21.9665	23.5951	22.5681	24.7081	22.6341	23.5066	23.388	23.5134	23.4917	2	2	2	10.5	10.5	10.5	14.366	0	17.688	949840000	23	1.15571	22.8276	tr|A0A670K527|A0A670K527_PODMU	tr|A0A670K527|A0A670K527_PODMU	31211000	104750000	0	0	22563000	0	0	55120000	33197000	83648000	45200000	46148000	0	41458000	55637000
18.5899	21.5776	NaN	NaN	NaN	21.1533	21.9354	22.7247	22.8032	21.9792	22.0496	21.5445	23.5197	23.4073	NaN	6	6	6	19.7	19.7	19.7	38.106	0	93.167	940840000	25	1.34729	21.9349	tr|A0A670K557|A0A670K557_PODMU;tr|A0A670K942|A0A670K942_PODMU;tr|A0A670KEN7|A0A670KEN7_PODMU;tr|A0A670KCK1|A0A670KCK1_PODMU;tr|A0A670KEP1|A0A670KEP1_PODMU;tr|A0A670ISU8|A0A670ISU8_PODMU	tr|A0A670K557|A0A670K557_PODMU;tr|A0A670K942|A0A670K942_PODMU;tr|A0A670KEN7|A0A670KEN7_PODMU;tr|A0A670KCK1|A0A670KCK1_PODMU;tr|A0A670KEP1|A0A670KEP1_PODMU	0	56533000	0	0	0	0	82679000	75735000	73598000	0	0	40447000	62102000	62094000	0
23.687	22.6051	23.0779	20.3897	23.769	NaN	22.962	23.1842	22.7223	22.3258	20.9914	21.7047	21.925	22.6294	22.0312	11	11	11	12.6	12.6	12.6	100.94	0	54.701	3498100000	82	0.960107	22.4289	tr|A0A670K5G5|A0A670K5G5_PODMU	tr|A0A670K5G5|A0A670K5G5_PODMU	224120000	246430000	235050000	109960000	344770000	0	240180000	260630000	205700000	161480000	146810000	120460000	117990000	156210000	163400000
24.1993	23.6949	19.2238	23.111	22.3231	NaN	22.2194	25.908	24.8411	25.7854	22.3477	26.2973	26.7693	26.1652	25.2726	4	4	4	33.8	33.8	33.8	18.782	0	98.68	3650300000	70	2.12865	24.1541	tr|A0A670K5H2|A0A670K5H2_PODMU;tr|A0A670IFP8|A0A670IFP8_PODMU	tr|A0A670K5H2|A0A670K5H2_PODMU;tr|A0A670IFP8|A0A670IFP8_PODMU	108120000	129430000	0	0	0	0	0	270990000	175900000	146920000	64362000	205980000	326500000	269020000	225280000
22.2687	NaN	19.5315	20.987	NaN	NaN	19.9966	21.0499	19.6513	22.1401	NaN	23.0939	22.8829	20.6394	23.5071	8	8	8	20.6	20.6	20.6	83.259	0	154.14	1497400000	35	1.42093	21.4317	tr|A0A670K5L4|A0A670K5L4_PODMU;tr|A0A670K924|A0A670K924_PODMU;tr|A0A670K953|A0A670K953_PODMU;tr|A0A670K8X9|A0A670K8X9_PODMU;tr|A0A670K784|A0A670K784_PODMU;tr|A0A670KBG9|A0A670KBG9_PODMU	tr|A0A670K5L4|A0A670K5L4_PODMU;tr|A0A670K924|A0A670K924_PODMU;tr|A0A670K953|A0A670K953_PODMU;tr|A0A670K8X9|A0A670K8X9_PODMU;tr|A0A670K784|A0A670K784_PODMU;tr|A0A670KBG9|A0A670KBG9_PODMU	106080000	0	0	87785000	0	0	0	122160000	0	105800000	0	97800000	100330000	70409000	204500000
20.4534	NaN	21.5796	21.7773	21.7637	NaN	22.1765	22.6303	23.0278	NaN	NaN	24.0336	NaN	21.3445	22.7485	7	7	4	48.8	48.8	32.1	23.617	0	60.189	642290000	17	1.00269	22.1535	tr|A0A670K5L6|A0A670K5L6_PODMU;tr|A0A670K778|A0A670K778_PODMU;tr|A0A670K777|A0A670K777_PODMU;tr|A0A670JJ18|A0A670JJ18_PODMU	tr|A0A670K5L6|A0A670K5L6_PODMU;tr|A0A670K778|A0A670K778_PODMU;tr|A0A670K777|A0A670K777_PODMU	0	0	0	56932000	0	0	0	0	63409000	0	0	0	0	0	0
24.8723	25.233	23.3226	24.7694	24.7252	NaN	23.6129	NaN	24.8055	25.5484	24.4396	26.6903	26.6444	26.0276	24.8832	3	3	3	36.2	36.2	36.2	7.8409	0	24.734	1690500000	17	1.00809	25.0442	tr|A0A670K5Q5|A0A670K5Q5_PODMU	tr|A0A670K5Q5|A0A670K5Q5_PODMU	0	0	0	0	0	0	0	0	0	0	0	158090000	0	121460000	0
21.1824	22.2877	NaN	21.8114	NaN	NaN	22.6288	22.7098	22.7805	NaN	21.2524	23.788	NaN	23.8646	22.2737	5	1	1	38.1	11.9	11.9	14.025	0	22.029	483390000	14	0.913209	22.4579	tr|A0A670K5R9|A0A670K5R9_PODMU	tr|A0A670K5R9|A0A670K5R9_PODMU	0	0	0	0	0	0	0	0	0	0	0	45214000	0	0	0
24.0835	25.0901	NaN	24.9679	NaN	NaN	NaN	24.1765	22.548	24.8051	NaN	25.894	25.6004	25.5431	24.1228	5	5	5	31.1	31.1	31.1	38.553	0	323.31	3532100000	31	0.988695	24.6831	tr|A0A670K5Y3|A0A670K5Y3_PODMU	tr|A0A670K5Y3|A0A670K5Y3_PODMU	226020000	296380000	0	336980000	0	0	0	150240000	0	208400000	0	357910000	236960000	269940000	0
24.3576	24.5882	20.9548	23.6971	23.5819	NaN	22.3308	24.9775	25.2564	25.9448	23.2192	25.6854	26.372	25.5604	24.9589	7	7	7	48.3	48.3	48.3	16.889	0	171.07	4505600000	82	1.50381	24.3918	tr|A0A670K5Y8|A0A670K5Y8_PODMU;tr|A0A670J1N8|A0A670J1N8_PODMU;tr|A0A670HQY6|A0A670HQY6_PODMU	tr|A0A670K5Y8|A0A670K5Y8_PODMU	182040000	250410000	0	187440000	116760000	0	104190000	216050000	256150000	291180000	114670000	240520000	329480000	268790000	211150000
24.6571	25.7408	23.0106	25.3402	24.4965	19.9902	NaN	24.7477	25.8017	25.9338	21.7998	26.6224	27.1256	25.706	24.8654	10	9	9	48.2	48.2	48.2	27.759	0	323.31	9066700000	116	1.92834	24.7027	tr|A0A670K6A1|A0A670K6A1_PODMU;tr|A0A670KAE3|A0A670KAE3_PODMU	tr|A0A670K6A1|A0A670K6A1_PODMU;tr|A0A670KAE3|A0A670KAE3_PODMU	449320000	438810000	284170000	580910000	317950000	0	0	404790000	592450000	433470000	84345000	576720000	593770000	508860000	464560000
22.4482	23.0717	NaN	23.4114	22.4048	NaN	NaN	23.6	23.8887	24.6608	20.9007	25.0275	24.4377	23.6834	20.8896	17	17	17	36.7	36.7	36.7	62.562	0	199.31	4488800000	84	1.34016	23.2021	tr|A0A670K7I4|A0A670K7I4_PODMU;tr|A0A670KCC9|A0A670KCC9_PODMU;tr|A0A670K6K8|A0A670K6K8_PODMU;tr|A0A670KBN2|A0A670KBN2_PODMU;tr|A0A670K7V7|A0A670K7V7_PODMU;tr|A0A670K6B5|A0A670K6B5_PODMU;tr|A0A670KA02|A0A670KA02_PODMU;tr|A0A670ILK9|A0A670ILK9_PODMU;tr|A0A670ISN0|A0A670ISN0_PODMU	tr|A0A670K7I4|A0A670K7I4_PODMU;tr|A0A670KCC9|A0A670KCC9_PODMU;tr|A0A670K6K8|A0A670K6K8_PODMU;tr|A0A670KBN2|A0A670KBN2_PODMU;tr|A0A670K7V7|A0A670K7V7_PODMU;tr|A0A670K6B5|A0A670K6B5_PODMU;tr|A0A670KA02|A0A670KA02_PODMU	195130000	253550000	0	307380000	180860000	0	0	231670000	262070000	333800000	131940000	367320000	322890000	200930000	0
21.1027	20.805	NaN	22.1421	19.6402	NaN	19.172	22.1158	22.2293	24.2009	NaN	25.0833	22.6495	22.873	22.9502	15	15	15	24.1	24.1	24.1	111.45	0	323.31	4935800000	100	1.71214	22.0803	tr|A0A670K6D6|A0A670K6D6_PODMU	tr|A0A670K6D6|A0A670K6D6_PODMU	172840000	94127000	0	224150000	53310000	0	44099000	181220000	217080000	384860000	0	841880000	205130000	185610000	285130000
25.7982	25.7061	25.589	25.7912	25.5245	26.1833	26.3702	27.0102	26.8592	26.8605	25.2809	26.5701	27.0144	26.6695	25.7174	13	13	9	80.1	80.1	50.3	20.601	0	323.31	12495000000	211	0.600991	26.1963	tr|A0A670K6H4|A0A670K6H4_PODMU;tr|A0A670JNY6|A0A670JNY6_PODMU	tr|A0A670K6H4|A0A670K6H4_PODMU;tr|A0A670JNY6|A0A670JNY6_PODMU	492570000	512450000	626800000	550910000	554190000	708400000	596500000	624000000	665430000	510640000	380480000	483600000	676440000	410750000	430550000
22.4415	24.7495	21.1393	23.0274	23.6403	NaN	22.1793	24.7303	23.2911	NaN	NaN	23.1101	23.3055	22.0648	24.0616	15	15	15	26.6	26.6	26.6	74.409	0	296.79	4260000000	81	1.08092	23.1451	tr|A0A670K6H9|A0A670K6H9_PODMU	tr|A0A670K6H9|A0A670K6H9_PODMU	274470000	488810000	0	307980000	330430000	0	151490000	431080000	248820000	0	0	191650000	164370000	143730000	335730000
16.577	16.6165	NaN	15.8765	15.8871	NaN	15.9238	16.7112	15.4545	18.0317	NaN	18.4074	18.7075	17.7533	16.9648	6	6	6	5.6	5.6	5.6	272.9	0	50.933	242670000	20	1.08241	16.9093	tr|A0A670K6W5|A0A670K6W5_PODMU;tr|A0A670K6X4|A0A670K6X4_PODMU	tr|A0A670K6W5|A0A670K6W5_PODMU;tr|A0A670K6X4|A0A670K6X4_PODMU	0	0	0	0	0	0	0	0	0	0	0	26504000	21132000	0	0
22.1445	22.6009	23.5804	20.6146	20.5511	23.0272	22.6802	22.252	21.9344	22.0875	23.1474	18.9513	22.0074	23.0761	22.348	10	10	10	22.3	22.3	22.3	68.213	0	256.53	3009800000	69	1.2046	22.0669	tr|A0A670K6X1|A0A670K6X1_PODMU	tr|A0A670K6X1|A0A670K6X1_PODMU	158560000	188070000	342420000	85050000	73324000	254820000	183290000	115330000	126000000	94620000	329840000	0	102050000	172660000	148420000
21.7974	22.8278	21.0885	21.7104	NaN	NaN	21.9957	22.4268	22.4466	24.5298	NaN	24.2575	22.8808	23.5899	22.3874	4	4	4	32.1	32.1	32.1	19.706	0	13.726	921580000	16	1.03222	22.6615	tr|A0A670K716|A0A670K716_PODMU	tr|A0A670K716|A0A670K716_PODMU	0	0	0	0	0	0	0	0	0	92867000	0	0	0	57451000	0
21.7974	23.6454	20.5661	23.0403	21.6712	NaN	19.9225	22.4408	24.1025	24.9581	18.3563	24.4633	23.8358	23.7971	22.9101	12	12	12	40.6	40.6	40.6	47.731	0	116.43	2969500000	64	1.8897	22.5362	tr|A0A670K730|A0A670K730_PODMU	tr|A0A670K730|A0A670K730_PODMU	122250000	170990000	95977000	163710000	106610000	0	0	128260000	202520000	228150000	0	199770000	123050000	161460000	139170000
19.1215	20.5405	NaN	20.393	17.5861	NaN	NaN	NaN	21.1985	21.7015	17.7195	21.8285	22.1248	20.3396	19.5421	8	8	8	12.3	12.3	12.3	105.25	0	92.25	823670000	35	1.56081	20.1905	tr|A0A670K7P1|A0A670K7P1_PODMU	tr|A0A670K7P1|A0A670K7P1_PODMU	0	61490000	0	69579000	0	0	0	0	68755000	64959000	0	64241000	67050000	0	42993000
23.2774	24.4038	25.1126	NaN	22.1039	26.2768	24.6412	24.1399	24.572	25.5617	25.1182	24.1473	NaN	25.4753	23.4741	1	1	1	6.5	6.5	6.5	28.315	0	33.065	2321200000	35	1.10179	24.4849	tr|A0A670K9D1|A0A670K9D1_PODMU;tr|A0A670K837|A0A670K837_PODMU	tr|A0A670K9D1|A0A670K9D1_PODMU;tr|A0A670K837|A0A670K837_PODMU	0	99557000	197940000	0	0	351420000	87827000	0	0	133280000	194250000	63497000	0	98927000	0
25.4246	NaN	25.3496	23.018	24.8675	24.5641	25.3138	25.5921	24.2224	23.9767	25.2036	24.567	26.1048	26.4324	26.4596	4	4	4	35.3	35.3	35.3	14.898	0	147.63	4788700000	31	0.964176	25.0783	tr|A0A670K874|A0A670K874_PODMU;tr|A0A670KDT3|A0A670KDT3_PODMU	tr|A0A670K874|A0A670K874_PODMU	279510000	0	374550000	0	196400000	0	278230000	266740000	0	0	333180000	0	262370000	334900000	491470000
19.8335	20.59	NaN	19.4891	NaN	NaN	19.5964	23.434	22.2644	22.496	NaN	21.3608	22.2424	22.2296	21.7917	3	3	3	16.6	16.6	16.6	34.644	0	40.422	808090000	23	1.32863	21.3935	tr|A0A670K899|A0A670K899_PODMU	tr|A0A670K899|A0A670K899_PODMU	0	0	0	0	0	0	0	128990000	67717000	53300000	0	30703000	46205000	45605000	51266000
21.6742	24.7619	24.0988	23.9882	21.4794	23.9907	22.1205	23.1084	24.1193	23.0789	22.7497	23.8877	24.3915	23.9324	24.1858	4	4	4	12.6	12.6	12.6	25.618	0	85.762	2682600000	41	1.02019	23.4378	tr|A0A670K8G7|A0A670K8G7_PODMU	tr|A0A670K8G7|A0A670K8G7_PODMU	0	227780000	190280000	173010000	0	173490000	0	0	157050000	0	0	112190000	183380000	204580000	261430000
21.566	23.8686	21.2521	22.5326	21.7929	NaN	21.0717	23.2253	23.4171	22.783	20.8731	23.2971	23.1332	24.3419	22.6721	11	11	11	35.1	35.1	35.1	37.857	0	46.848	1877200000	58	1.08656	22.5591	tr|A0A670K8Q8|A0A670K8Q8_PODMU	tr|A0A670K8Q8|A0A670K8Q8_PODMU	97069000	147760000	0	133750000	72933000	0	0	89751000	139020000	94242000	0	94276000	66365000	140440000	87172000
22.5161	22.5269	22.0023	21.7233	22.6654	22.7511	23.3712	23.5255	22.6848	22.2441	22.0722	22.8925	23.7543	23.3221	22.3723	7	7	7	15.6	15.6	15.6	77.567	0	170.01	4522800000	71	0.590706	22.6949	tr|A0A670K8R3|A0A670K8R3_PODMU	tr|A0A670K8R3|A0A670K8R3_PODMU	211200000	207860000	229310000	156350000	191070000	324150000	324280000	281590000	221610000	0	232510000	179280000	230710000	191290000	173440000
24.5534	25.2965	24.2816	23.6996	23.7036	22.448	24.912	25.4428	24.323	23.9271	25.4666	23.9084	25.4161	24.9301	25.4564	6	6	6	18.6	18.6	18.6	48.302	0	168.4	7528300000	71	0.878598	24.5177	tr|A0A670K8T3|A0A670K8T3_PODMU	tr|A0A670K8T3|A0A670K8T3_PODMU	410050000	487900000	376670000	276960000	260820000	332150000	455950000	464760000	259550000	151170000	783630000	157170000	411740000	287190000	455940000
28.3065	30.0816	28.1158	28.4613	28.5856	26.9851	28.2814	28.9084	29.4064	29.9599	28.4109	29.7246	30.259	30.0522	28.9867	43	41	18	78.9	77.2	38.1	70.86	0	323.31	311010000000	1485	0.93025	28.9684	tr|A0A670K8T4|A0A670K8T4_PODMU;tr|A0A670KA28|A0A670KA28_PODMU;tr|A0A1L7UUR5|A0A1L7UUR5_PODSI	tr|A0A670K8T4|A0A670K8T4_PODMU;tr|A0A670KA28|A0A670KA28_PODMU	11027000000	25251000000	6512400000	15813000000	10931000000	4014000000	7016900000	12628000000	19770000000	16260000000	8667800000	15413000000	20092000000	15742000000	12832000000
20.1647	19.4403	NaN	19.2718	21.3902	NaN	19.557	21.184	18.6397	19.4202	NaN	23.0035	21.5592	21.4321	20.8669	5	5	5	8.4	8.4	8.4	109.91	0	92.307	1134000000	26	1.27608	20.4941	tr|A0A670K8U2|A0A670K8U2_PODMU;tr|A0A670KC78|A0A670KC78_PODMU;tr|A0A670KB96|A0A670KB96_PODMU;tr|A0A670KB68|A0A670KB68_PODMU;tr|A0A670K934|A0A670K934_PODMU;tr|A0A670K8X4|A0A670K8X4_PODMU;tr|A0A670KH98|A0A670KH98_PODMU;tr|A0A670KGZ3|A0A670KGZ3_PODMU;tr|A0A670KBD0|A0A670KBD0_PODMU;tr|A0A670KCF7|A0A670KCF7_PODMU	tr|A0A670K8U2|A0A670K8U2_PODMU;tr|A0A670KC78|A0A670KC78_PODMU	0	0	0	0	118800000	0	52964000	83235000	0	0	0	139950000	68067000	61000000	0
22.5428	23.0169	NaN	22.489	22.4167	NaN	20.3296	20.9727	22.5919	24.0864	NaN	24.0863	24.5082	24.0805	22.3347	7	7	7	24.1	24.1	24.1	49.102	0	123.37	2247600000	45	1.27649	22.788	tr|A0A670K945|A0A670K945_PODMU;tr|A0A670HXD7|A0A670HXD7_PODMU	tr|A0A670K945|A0A670K945_PODMU;tr|A0A670HXD7|A0A670HXD7_PODMU	156260000	132370000	0	150350000	113300000	0	0	0	124170000	127890000	0	152490000	134560000	132610000	103790000
24.6516	24.307	NaN	23.9091	23.5613	NaN	NaN	24.6446	24.8485	25.9022	22.7363	26.3587	25.5528	26.0788	24.8728	8	8	8	32.2	32.2	32.2	16.365	0	27.126	2191200000	36	1.07566	24.7853	tr|A0A670K9I9|A0A670K9I9_PODMU	tr|A0A670K9I9|A0A670K9I9_PODMU	134850000	103240000	0	113700000	0	0	0	0	105080000	155680000	0	208400000	120960000	117660000	122420000
25.0524	23.9812	24.6779	24.7028	24.4328	25.2601	23.1128	25.23	24.3764	25.8377	25.4595	25.0602	24.5366	25.2466	25.5545	15	15	15	50.1	50.1	50.1	38.475	0	323.31	11340000000	115	0.692581	24.8348	tr|A0A670K9M5|A0A670K9M5_PODMU;tr|A0A670K9M0|A0A670K9M0_PODMU	tr|A0A670K9M5|A0A670K9M5_PODMU;tr|A0A670K9M0|A0A670K9M0_PODMU	759800000	416490000	679800000	608520000	489710000	943860000	270620000	550680000	415110000	498900000	925580000	363580000	324060000	539060000	692810000
NaN	21.2812	NaN	20.2621	20.3784	NaN	NaN	20.7064	21.3539	21.9235	20.5957	21.772	NaN	21.3645	21.0073	2	2	2	9.2	9.2	9.2	20.031	0	11.132	235110000	13	0.57009	21.0645	tr|A0A670K9Y7|A0A670K9Y7_PODMU;tr|A0A670KEA5|A0A670KEA5_PODMU	tr|A0A670K9Y7|A0A670K9Y7_PODMU;tr|A0A670KEA5|A0A670KEA5_PODMU	0	19370000	0	0	0	0	0	0	21966000	0	0	19164000	0	0	0
24.716	24.5727	24.6797	24.3485	24.4546	25.0937	25.9895	24.5513	24.5313	25.476	23.6556	24.2631	25.1626	25.4514	24.6725	12	12	12	54.6	54.6	54.6	30.372	0	212.18	7908400000	124	0.576251	24.7746	tr|A0A670KA23|A0A670KA23_PODMU	tr|A0A670KA23|A0A670KA23_PODMU	386200000	417390000	430310000	325060000	325710000	518760000	675410000	351040000	371760000	357400000	389370000	236440000	290410000	322380000	420610000
21.6353	23.5551	NaN	21.1904	20.5111	20.8231	20.1479	23.1711	23.874	23.5489	23.205	25.3202	24.6116	22.62	24.6327	6	6	6	29.9	29.9	29.9	24.106	0	50.033	1861600000	45	1.65784	22.7748	tr|A0A670KA34|A0A670KA34_PODMU	tr|A0A670KA34|A0A670KA34_PODMU	50041000	93892000	0	63521000	26239000	0	0	107190000	90593000	96600000	81101000	154980000	157390000	83811000	127600000
19.536	20.6602	17.6035	NaN	19.5873	NaN	20.5386	20.3622	19.992	22.1321	20.9886	NaN	21.5619	21.3989	20.0024	4	4	4	11	11	11	75.684	0	48.768	648090000	17	1.18009	20.3636	tr|A0A670KDH4|A0A670KDH4_PODMU;tr|A0A670KA81|A0A670KA81_PODMU;tr|A0A670KFL1|A0A670KFL1_PODMU	tr|A0A670KDH4|A0A670KDH4_PODMU;tr|A0A670KA81|A0A670KA81_PODMU;tr|A0A670KFL1|A0A670KFL1_PODMU	0	0	0	0	0	0	0	0	0	60894000	64595000	0	0	42821000	0
23.4301	24.3132	22.4223	23.4936	23.6832	21.6687	23.5843	23.7762	24.432	24.7035	22.4128	24.6223	24.8833	25.3092	24.1416	10	10	10	25.1	25.1	25.1	67.45	0	271.91	7971600000	132	1.01343	23.7918	tr|A0A670KA85|A0A670KA85_PODMU	tr|A0A670KA85|A0A670KA85_PODMU	347070000	395050000	235070000	373610000	419220000	187280000	305850000	307660000	487180000	374020000	290710000	347840000	348810000	565430000	336090000
20.0717	19.8454	19.1876	19.3354	18.6531	19.8424	19.7934	21.2578	20.4864	19.7581	20.0755	21.2911	20.4962	21.0144	21.0655	3	3	3	7.1	7.1	7.1	80.619	0	101.11	556910000	34	0.786395	20.1449	tr|A0A670KAF5|A0A670KAF5_PODMU	tr|A0A670KAF5|A0A670KAF5_PODMU	0	14878000	35928000	20677000	0	51567000	29234000	35871000	21516000	12470000	28131000	19929000	20260000	0	31041000
22.5472	22.4591	22.0865	23.5581	23.2771	NaN	22.8725	22.7339	24.0669	25.5872	NaN	24.8416	25.6184	25.6665	24.18	4	4	4	24.6	24.6	24.6	32.374	0	225.83	3028800000	30	1.28831	23.8073	tr|A0A670KAK1|A0A670KAK1_PODMU	tr|A0A670KAK1|A0A670KAK1_PODMU	0	0	0	166280000	148840000	0	0	0	160750000	189450000	0	142070000	235560000	226910000	243340000
24.392	25.1283	23.3243	22.5388	23.9376	NaN	21.9228	24.0914	23.1653	25.6308	NaN	26.236	25.1	25.4921	22.3944	4	4	4	36.4	36.4	36.4	17.828	0	92.732	3080400000	26	1.37156	24.1041	tr|A0A670KDU9|A0A670KDU9_PODMU;tr|A0A670KAL9|A0A670KAL9_PODMU	tr|A0A670KDU9|A0A670KDU9_PODMU;tr|A0A670KAL9|A0A670KAL9_PODMU	195500000	172410000	110510000	165510000	142510000	0	0	0	162840000	209440000	0	243880000	158940000	193620000	0
24.4478	24.5884	24.9593	22.2395	20.87	21.3509	25.2805	23.7801	22.1142	24.9798	23.2992	23.9403	24.0747	24.7814	25.5339	14	14	14	39.3	39.3	39.3	52.34	0	235.54	8832400000	110	1.46644	23.7493	tr|A0A670KBL6|A0A670KBL6_PODMU;tr|A0A670K9B8|A0A670K9B8_PODMU	tr|A0A670KBL6|A0A670KBL6_PODMU	688240000	510830000	955810000	199780000	77474000	105900000	875510000	310380000	147860000	389970000	411280000	253500000	210620000	397420000	808120000
21.4357	22.6374	23.587	21.3749	23.4073	24.1752	23.4022	20.8766	22.3786	24.3455	22.6641	24.0689	23.2192	23.966	19.3842	2	2	2	7.3	7.3	7.3	52.985	0	42.676	2621000000	47	1.41877	22.7282	tr|A0A670KBM3|A0A670KBM3_PODMU	tr|A0A670KBM3|A0A670KBM3_PODMU	0	0	282350000	0	148440000	314730000	191560000	0	0	0	0	126160000	0	0	0
24.9493	26.0516	23.4702	25.4491	25.1269	20.871	24.6492	26.0186	25.8391	26.9548	23.6556	27.1809	27.0793	26.423	25.5852	39	39	38	54.8	54.8	53.6	95.291	0	323.31	41842000000	475	1.65661	25.2869	tr|A0A670KBN3|A0A670KBN3_PODMU;tr|A0A670JK85|A0A670JK85_PODMU	tr|A0A670KBN3|A0A670KBN3_PODMU;tr|A0A670JK85|A0A670JK85_PODMU	1820900000	2005900000	657710000	2215800000	1415300000	99060000	1096600000	1927500000	2418700000	2382800000	963850000	3202300000	2577100000	1984100000	1684900000
16.8825	NaN	15.4275	16.4017	16.1724	NaN	18.0016	17.4356	16.7387	20.1198	NaN	19.8039	18.3232	18.4879	19.4837	1	1	1	0.3	0.3	0.3	508.84	0	6.9298	1080800000	15	1.51793	17.7732	tr|A0A670KBP0|A0A670KBP0_PODMU;tr|A0A670KCU3|A0A670KCU3_PODMU	tr|A0A670KBP0|A0A670KBP0_PODMU;tr|A0A670KCU3|A0A670KCU3_PODMU	0	0	0	0	0	0	52379000	0	0	118820000	0	119930000	0	0	125500000
25.0036	25.0511	23.0409	25.8567	25.4207	21.7687	24.6171	24.2313	25.0986	24.5819	23.9823	25.8859	26.0206	26.3539	24.934	7	7	7	13.2	13.2	13.2	62.147	0	323.31	16160000000	81	1.19977	24.7898	tr|A0A670KD41|A0A670KD41_PODMU;tr|A0A670KBV0|A0A670KBV0_PODMU	tr|A0A670KD41|A0A670KD41_PODMU;tr|A0A670KBV0|A0A670KBV0_PODMU	911150000	812900000	417760000	1782800000	797190000	0	649430000	434080000	1046600000	490340000	606560000	964860000	962670000	1058700000	574400000
25.0737	25.7882	24.0536	NaN	24.6096	26.3477	26.0339	25.5574	24.9571	26.3648	25.4923	26.143	22.6895	25.6111	25.3894	1	1	1	4.9	4.9	4.9	24.988	0	5.1064	7502000000	13	0.997694	25.2936	tr|A0A670KBX2|A0A670KBX2_PODMU	tr|A0A670KBX2|A0A670KBX2_PODMU	0	0	0	0	0	0	0	0	0	0	0	0	0	0	325920000
22.873	22.8652	NaN	22.2587	23.1603	NaN	22.6906	22.8426	24.0377	25.2732	21.6921	26.1216	25.5028	24.9846	22.9285	6	6	6	22.5	22.5	22.5	28.712	0	42.898	2135200000	28	1.39718	23.6331	tr|A0A670KC05|A0A670KC05_PODMU	tr|A0A670KC05|A0A670KC05_PODMU	0	0	0	0	109080000	0	0	0	182640000	120060000	0	234350000	120520000	145960000	0
24.2761	22.7478	23.2255	23.1613	23.5907	20.061	23.5219	23.9464	23.9707	25.5916	21.9414	25.9076	24.7559	25.1987	24.0725	12	12	5	38.2	38.2	15.7	71.2	0	323.31	6752800000	96	1.4688	23.7313	tr|A0A670KC33|A0A670KC33_PODMU;tr|A0A670KEE8|A0A670KEE8_PODMU	tr|A0A670KC33|A0A670KC33_PODMU;tr|A0A670KEE8|A0A670KEE8_PODMU	348670000	190650000	271500000	264910000	343810000	0	317450000	282150000	348340000	400160000	118420000	529270000	301640000	276460000	279750000
28.5828	30.2964	27.8722	29.3247	29.2101	25.6352	29.2701	29.1263	30.0569	30.1694	28.4439	29.8741	30.5037	29.9611	29.0537	37	33	23	42.2	38.5	29.3	63.693	0	323.31	328970000000	734	1.22633	29.1587	tr|A0A670KC37|A0A670KC37_PODMU;tr|A0A670KHG7|A0A670KHG7_PODMU	tr|A0A670KC37|A0A670KC37_PODMU	12679000000	28006000000	6723400000	21871000000	12632000000	2164800000	13273000000	12111000000	24171000000	17921000000	11022000000	14949000000	22973000000	13986000000	11425000000
21.1419	22.0694	19.8552	20.7697	21.9894	NaN	20.7719	18.6179	22.3909	23.3022	18.0697	22.6361	20.8147	22.5338	20.8432	12	12	12	17.5	17.5	17.5	78.966	0	181.63	1688400000	67	1.5168	21.129	tr|A0A670KCG1|A0A670KCG1_PODMU;tr|A0A670KEN2|A0A670KEN2_PODMU	tr|A0A670KCG1|A0A670KCG1_PODMU;tr|A0A670KEN2|A0A670KEN2_PODMU	95536000	92998000	54624000	83625000	137580000	0	80651000	0	123870000	102110000	0	126600000	53404000	80748000	64924000
NaN	20.9303	NaN	20.8986	19.0967	NaN	19.0365	20.9692	19.3931	23.5763	NaN	22.2872	23.6104	19.9479	NaN	5	5	5	18.4	18.4	18.4	40.264	0	82.507	549320000	21	1.70897	20.9746	tr|A0A670KCH5|A0A670KCH5_PODMU	tr|A0A670KCH5|A0A670KCH5_PODMU	0	32030000	0	36964000	0	0	0	0	0	70899000	0	49372000	57398000	0	0
21.5779	23.5965	NaN	22.2385	21.2711	NaN	NaN	21.2301	22.9573	24.1071	NaN	22.7365	24.2425	22.8719	21.0976	2	2	2	13.4	13.4	13.4	22.425	0	8.3258	798510000	16	1.14963	22.5388	tr|A0A670KCK0|A0A670KCK0_PODMU;tr|A0A670ISV8|A0A670ISV8_PODMU	tr|A0A670KCK0|A0A670KCK0_PODMU;tr|A0A670ISV8|A0A670ISV8_PODMU	0	70161000	0	56230000	0	0	0	0	63002000	73731000	0	0	84216000	0	0
23.812	23.5586	22.4181	24.2854	24.3565	25.2397	23.5844	24.3792	25.7494	25.4473	22.9365	24.6896	26.2054	25.4737	25.3885	15	15	14	21.8	21.8	20.7	71.928	0	323.31	14975000000	122	1.09367	24.5016	tr|A0A670KCT9|A0A670KCT9_PODMU;tr|A0A670KF35|A0A670KF35_PODMU	tr|A0A670KCT9|A0A670KCT9_PODMU;tr|A0A670KF35|A0A670KF35_PODMU	499030000	386390000	259200000	681050000	671140000	1188200000	542920000	534000000	1299500000	599070000	313510000	534670000	832850000	839410000	1001700000
21.9207	21.9379	NaN	20.3864	21.422	NaN	NaN	22.6843	22.5278	23.7415	22.3909	24.61	23.1813	24.0911	24.2892	2	2	2	9.6	9.6	9.6	32.934	0	45.844	1769500000	20	1.26756	22.7653	tr|A0A670KD15|A0A670KD15_PODMU	tr|A0A670KD15|A0A670KD15_PODMU	0	81066000	0	0	0	0	0	0	122100000	156040000	0	118040000	110700000	95422000	138980000
22.8808	23.5813	23.5818	NaN	22.6773	22.5603	22.9785	24.1852	23.0696	23.4859	23.8563	23.4931	24.5163	23.6855	24.1994	3	3	3	14.8	14.8	14.8	27.929	0	57.343	2305600000	21	0.592426	23.4822	tr|A0A670KD17|A0A670KD17_PODMU;tr|A0A670K9Q0|A0A670K9Q0_PODMU	tr|A0A670KD17|A0A670KD17_PODMU;tr|A0A670K9Q0|A0A670K9Q0_PODMU	0	0	0	0	0	0	0	160780000	0	0	0	0	0	0	165890000
18.2586	19.1918	NaN	20.8957	19.6232	NaN	15.183	18.4881	20.5295	21.6909	16.0195	21.132	21.3912	20.4816	17.8765	26	26	26	16.9	16.9	16.9	270.23	0	268.04	2100600000	97	2.05133	19.2893	tr|A0A670KD77|A0A670KD77_PODMU;tr|A0A670KDL4|A0A670KDL4_PODMU;tr|A0A670KBC6|A0A670KBC6_PODMU;tr|A0A670KGB2|A0A670KGB2_PODMU;tr|A0A670KFM5|A0A670KFM5_PODMU;tr|A0A670KB44|A0A670KB44_PODMU	tr|A0A670KD77|A0A670KD77_PODMU;tr|A0A670KDL4|A0A670KDL4_PODMU;tr|A0A670KBC6|A0A670KBC6_PODMU;tr|A0A670KGB2|A0A670KGB2_PODMU;tr|A0A670KFM5|A0A670KFM5_PODMU;tr|A0A670KB44|A0A670KB44_PODMU	61131000	78382000	0	237940000	79079000	0	0	61083000	177010000	194440000	0	124900000	156000000	127670000	33291000
26.6179	25.653	19.6466	26.4482	25.552	18.9765	23.7497	26.8557	26.9404	28.8715	22.6672	29.136	28.3079	28.0255	26.7001	30	30	30	49	49	49	56.01	0	323.31	73298000000	362	3.09497	25.6099	tr|A0A670KDC9|A0A670KDC9_PODMU;tr|A0A670KDD3|A0A670KDD3_PODMU	tr|A0A670KDC9|A0A670KDC9_PODMU;tr|A0A670KDD3|A0A670KDD3_PODMU	3039100000	1337700000	0	3299200000	1567200000	0	491250000	2725900000	3231900000	6013000000	230790000	9415500000	4348500000	4186600000	2592100000
23.5889	24.5778	NaN	21.9499	22.8377	NaN	NaN	23.3605	NaN	24.6702	NaN	22.8185	24.7374	24.755	22.4444	3	3	3	13	13	13	20.241	0	85.013	1248500000	14	1.05567	23.574	tr|A0A670KDJ0|A0A670KDJ0_PODMU	tr|A0A670KDJ0|A0A670KDJ0_PODMU	102370000	130680000	0	0	59725000	0	0	0	0	0	0	0	105040000	125900000	0
24.9413	26.2736	24.6939	24.5508	24.7098	24.1341	25.6759	25.4891	24.8544	26.9995	24.5509	26.7894	26.7171	26.0958	25.1932	15	15	15	57.7	57.7	57.7	35.076	0	323.31	16742000000	128	0.929506	25.4446	tr|A0A670KDJ5|A0A670KDJ5_PODMU;tr|A0A670K7V9|A0A670K7V9_PODMU;tr|A0A670KDH7|A0A670KDH7_PODMU;tr|A0A670K5Q3|A0A670K5Q3_PODMU;tr|A0A670KDG9|A0A670KDG9_PODMU	tr|A0A670KDJ5|A0A670KDJ5_PODMU;tr|A0A670K7V9|A0A670K7V9_PODMU;tr|A0A670KDH7|A0A670KDH7_PODMU;tr|A0A670K5Q3|A0A670K5Q3_PODMU;tr|A0A670KDG9|A0A670KDG9_PODMU	698680000	941970000	697250000	631560000	767160000	515250000	797920000	814970000	680560000	733460000	640690000	984260000	692200000	710300000	592640000
23.0547	21.9608	21.4631	NaN	21.5733	NaN	22.5277	20.3998	20.861	23.7704	21.7604	23.5066	23.9519	23.3044	23.631	8	8	8	32.9	32.9	32.9	45.044	0	173.35	1852500000	29	1.18312	22.4435	tr|A0A670KFY1|A0A670KFY1_PODMU;tr|A0A670KDT4|A0A670KDT4_PODMU;tr|A0A670KFX6|A0A670KFX6_PODMU;tr|A0A670KFX1|A0A670KFX1_PODMU	tr|A0A670KFY1|A0A670KFY1_PODMU;tr|A0A670KDT4|A0A670KDT4_PODMU;tr|A0A670KFX6|A0A670KFX6_PODMU;tr|A0A670KFX1|A0A670KFX1_PODMU	128700000	0	0	0	103290000	0	0	0	0	132140000	0	108670000	104080000	106850000	175460000
22.6154	22.2759	24.1088	23.7549	22.2876	NaN	23.8649	NaN	23.2523	23.9385	NaN	22.4521	24.7133	NaN	23.302	2	2	2	30.5	30.5	30.5	8.9494	0	35.074	669020000	14	0.827204	23.3241	tr|A0A670KDV1|A0A670KDV1_PODMU	tr|A0A670KDV1|A0A670KDV1_PODMU	0	0	93498000	83197000	0	0	0	0	0	0	0	0	59796000	0	0
24.65	26.0889	23.9007	25.5244	26.1034	24.3645	24.3661	25.693	25.7827	27.3914	24.6839	27.4025	27.1347	26.0879	25.7052	3	3	3	28.2	28.2	28.2	14.572	0	21.048	4170900000	29	1.10936	25.6586	tr|A0A670KE34|A0A670KE34_PODMU	tr|A0A670KE34|A0A670KE34_PODMU	0	202590000	0	204050000	235920000	0	0	188030000	203530000	243050000	0	346050000	242240000	182730000	213900000
NaN	21.5771	22.3506	20.4414	24.1933	22.9319	21.174	23.5252	21.758	23.1805	21.165	22.0689	23.8415	21.475	21.092	3	3	3	10.1	10.1	10.1	55.872	0	117.22	1555700000	27	1.16069	22.1982	tr|A0A670KJ82|A0A670KJ82_PODMU;tr|A0A670KEE1|A0A670KEE1_PODMU;tr|A0A670KJ87|A0A670KJ87_PODMU	tr|A0A670KJ82|A0A670KJ82_PODMU;tr|A0A670KEE1|A0A670KEE1_PODMU;tr|A0A670KJ87|A0A670KJ87_PODMU	0	0	0	0	237240000	0	0	126530000	73182000	85795000	0	0	96779000	0	0
20.2859	21.1044	NaN	20.0251	21.8331	NaN	NaN	21.5573	20.4984	23.7633	NaN	23.6938	23.4694	22.9395	21.5096	7	7	7	35	35	35	26.847	0	182.86	950340000	25	1.3864	21.88	tr|A0A670KEW2|A0A670KEW2_PODMU;tr|A0A670KCJ0|A0A670KCJ0_PODMU	tr|A0A670KEW2|A0A670KEW2_PODMU;tr|A0A670KCJ0|A0A670KCJ0_PODMU	0	0	0	0	0	0	0	56509000	0	67124000	0	72908000	69815000	69154000	63638000
24.5525	26.0412	23.4908	23.9293	25.1722	24.848	26.7827	25.7106	26.1056	25.8397	24.315	25.1588	26.3605	25.6303	25.5789	11	10	10	17.4	16.4	16.4	75.772	0	320.42	23635000000	115	0.92927	25.3011	tr|A0A670KEW9|A0A670KEW9_PODMU	tr|A0A670KEW9|A0A670KEW9_PODMU	749460000	1382100000	673160000	733300000	1069200000	1094000000	2601500000	1421300000	1431400000	987330000	951220000	656010000	893280000	774560000	1149200000
NaN	22.3956	NaN	22.6536	19.673	NaN	19.7235	20.2672	21.3806	23.9293	NaN	20.9918	21.2296	21.4974	22.4725	8	8	4	32	32	15.5	32.755	0	74.997	753730000	24	1.31651	21.474	tr|A0A670KL97|A0A670KL97_PODMU;tr|A0A670KF01|A0A670KF01_PODMU;tr|A0A670KEZ8|A0A670KEZ8_PODMU;tr|A0A670KGN6|A0A670KGN6_PODMU;tr|A0A670KDK5|A0A670KDK5_PODMU;tr|A0A670KF21|A0A670KF21_PODMU;tr|A0A670JB88|A0A670JB88_PODMU;tr|A0A670J8E2|A0A670J8E2_PODMU;tr|A0A670J8E0|A0A670J8E0_PODMU	tr|A0A670KL97|A0A670KL97_PODMU;tr|A0A670KF01|A0A670KF01_PODMU;tr|A0A670KEZ8|A0A670KEZ8_PODMU;tr|A0A670KGN6|A0A670KGN6_PODMU;tr|A0A670KDK5|A0A670KDK5_PODMU	0	0	0	98828000	0	0	0	0	33462000	77051000	0	0	53517000	42957000	64643000
24.8461	22.9989	21.5459	22.6313	22.5083	20.0988	20.7812	24.4109	23.6726	24.937	21.9248	24.1681	25.6768	26.3687	24.3341	7	6	6	35.6	35.6	35.6	26.477	0	203.61	4326800000	66	1.81118	23.3936	tr|A0A670KF73|A0A670KF73_PODMU	tr|A0A670KF73|A0A670KF73_PODMU	267980000	119230000	167810000	172670000	143160000	16885000	74627000	199920000	114820000	100500000	63119000	123700000	352850000	520870000	161870000
25.9561	27.9629	24.8463	25.4088	25.0245	24.6014	NaN	29.1751	25.8536	NaN	28.2826	27.3323	28.6273	29.4615	28.0081	1	1	1	2.6	2.6	2.6	56.855	0.00072727	2.4545	60943000000	34	1.74048	26.9646	tr|A0A670KFG6|A0A670KFG6_PODMU;tr|A0A670KMQ2|A0A670KMQ2_PODMU;tr|A0A670KFE8|A0A670KFE8_PODMU	tr|A0A670KFG6|A0A670KFG6_PODMU;tr|A0A670KMQ2|A0A670KMQ2_PODMU;tr|A0A670KFE8|A0A670KFE8_PODMU	0	0	0	0	0	0	0	0	0	0	0	0	0	0	3639500000
19.4098	20.9582	NaN	20.0094	19.5194	NaN	NaN	20.698	21.378	21.3298	NaN	20.783	21.1451	20.5011	NaN	3	3	3	10.9	10.9	10.9	54.33	0	8.3302	395840000	13	0.710406	20.5732	tr|A0A670KFH3|A0A670KFH3_PODMU	tr|A0A670KFH3|A0A670KFH3_PODMU	0	0	0	28470000	0	0	0	0	49309000	0	0	0	0	0	0
24.7755	28.5938	27.5184	27.5288	25.0077	NaN	23.4059	NaN	24.9106	23.5685	27.7169	29.1558	24.6168	27.307	24.0333	31	21	19	42.9	30.1	30.1	57.229	0	323.31	61958000000	130	2.00161	26.0107	tr|A0A670KFJ6|A0A670KFJ6_PODMU;CON__Q9DCV7;CON__Q9NSB2;CON__Q6ISB0;tr|A0A670KCH7|A0A670KCH7_PODMU;tr|A0A670KFZ7|A0A670KFZ7_PODMU;tr|A0A670KK47|A0A670KK47_PODMU;CON__Q6KB66-1;tr|A0A670KEB9|A0A670KEB9_PODMU	tr|A0A670KFJ6|A0A670KFJ6_PODMU	982940000	14582000000	0	4973600000	0	0	697930000	0	0	378740000	3722200000	9347100000	283060000	3419700000	0
22.4407	23.3135	21.6295	23.1825	24.1045	22.1486	22.9939	23.7698	23.5828	24.7432	NaN	24.1441	24.2002	23.4747	22.8666	4	4	4	4	4	4	138.53	0	323.31	4643700000	42	0.864833	23.3282	tr|A0A670KFN6|A0A670KFN6_PODMU	tr|A0A670KFN6|A0A670KFN6_PODMU	217920000	220970000	0	266010000	298890000	0	197940000	206010000	283510000	239280000	0	291780000	275790000	231640000	187100000
25.2465	25.6508	24.6352	NaN	22.6288	23.1533	24.5461	25.813	24.4321	25.4859	24.6318	25.7212	26.3747	25.355	25.2421	7	7	2	49.5	49.5	5.1	21.192	0	323.31	5921900000	59	1.0274	24.9226	tr|A0A670KFQ2|A0A670KFQ2_PODMU;tr|A0A670KJE8|A0A670KJE8_PODMU	tr|A0A670KFQ2|A0A670KFQ2_PODMU;tr|A0A670KJE8|A0A670KJE8_PODMU	389330000	373880000	331280000	0	214710000	0	334590000	371640000	259720000	192420000	252150000	263170000	436430000	179620000	259530000
20.2673	NaN	NaN	17.1114	NaN	NaN	21.7566	19.6176	18.5905	18.3293	NaN	17.9065	20.236	19.6279	18.8095	3	3	3	10	10	10	54.113	0	15.605	212190000	13	1.35061	19.2253	tr|A0A670KFX2|A0A670KFX2_PODMU	tr|A0A670KFX2|A0A670KFX2_PODMU	29025000	0	0	0	0	0	0	0	0	0	0	0	0	0	0
22.9089	24.1107	NaN	24.4213	23.1656	24.5992	23.3446	24.7798	24.0617	23.3148	22.5438	23.4768	26.1034	21.8851	24.2252	14	13	13	52.3	49.5	49.5	35.626	0	226.78	5545000000	86	1.06047	23.7815	tr|A0A670KG42|A0A670KG42_PODMU;tr|A0A670KET7|A0A670KET7_PODMU	tr|A0A670KG42|A0A670KG42_PODMU;tr|A0A670KET7|A0A670KET7_PODMU	202910000	277740000	0	355210000	217640000	533810000	296220000	431040000	229730000	120210000	208040000	134970000	542180000	0	275070000
23.556	24.0258	20.4477	24.7393	25.1305	18.1953	22.2747	24.0992	25.0152	25.101	22.4704	25.3799	25.6853	25.4611	24.2107	35	35	35	32.7	32.7	32.7	137.49	0	323.31	28629000000	285	2.09844	23.7195	tr|A0A670KG54|A0A670KG54_PODMU	tr|A0A670KG54|A0A670KG54_PODMU	1273100000	1174600000	160500000	2200300000	2341500000	0	462230000	1162100000	2071300000	1171700000	651060000	1635200000	1627600000	1860500000	1365500000
24.1815	24.1787	22.3094	24.2534	24.2046	20.7268	23.2425	23.9445	24.6241	25.3562	21.9584	26.6256	25.808	25.2774	23.9833	15	15	15	47.3	47.3	47.3	34.072	0	323.31	5638700000	99	1.52319	24.045	tr|A0A670KGE2|A0A670KGE2_PODMU;tr|A0A670KF64|A0A670KF64_PODMU;tr|A0A670HMJ2|A0A670HMJ2_PODMU	tr|A0A670KGE2|A0A670KGE2_PODMU;tr|A0A670KF64|A0A670KF64_PODMU	250980000	209810000	87728000	293690000	236060000	0	136290000	243820000	395430000	236920000	109420000	625900000	325820000	232800000	174920000
22.4596	21.4186	20.6212	20.1006	22.7225	NaN	NaN	21.8122	22.4907	22.6579	21.547	22.0072	NaN	23.0462	24.5919	4	4	1	21.6	21.6	9.4	27.447	0	12.647	1134800000	19	1.17261	22.123	tr|A0A670KGQ5|A0A670KGQ5_PODMU;tr|A0A670KGS6|A0A670KGS6_PODMU;tr|A0A670IS41|A0A670IS41_PODMU;tr|A0A670KBJ6|A0A670KBJ6_PODMU;tr|A0A670KD25|A0A670KD25_PODMU;tr|A0A670KD19|A0A670KD19_PODMU;tr|A0A670KB78|A0A670KB78_PODMU;tr|A0A670KB66|A0A670KB66_PODMU	tr|A0A670KGQ5|A0A670KGQ5_PODMU;tr|A0A670KGS6|A0A670KGS6_PODMU	84278000	0	0	0	0	0	0	0	72134000	0	0	0	0	0	0
20.5024	25.2092	24.9358	24.3766	25.3355	25.293	24.1978	25.0174	24.9489	25.7095	25.936	25.1735	25.071	25.4681	25.0547	2	2	2	17.7	17.7	17.7	12.891	0	157.6	2683100000	35	1.27152	24.8153	tr|A0A670KGU9|A0A670KGU9_PODMU	tr|A0A670KGU9|A0A670KGU9_PODMU	0	128140000	236120000	119840000	140750000	269880000	99659000	0	123980000	0	198870000	96485000	0	90547000	0
22.8358	23.6464	22.2923	22.2792	22.8111	22.2032	23.5725	23.5673	21.3287	24.1261	23.1276	22.2517	24.706	23.4403	23.4216	5	5	5	28.4	28.4	28.4	27.291	0	96.884	2448400000	50	0.873438	23.0407	tr|A0A670KH40|A0A670KH40_PODMU	tr|A0A670KH40|A0A670KH40_PODMU	118520000	138370000	119860000	67990000	114110000	104890000	157500000	144710000	48222000	131500000	139000000	66674000	157300000	73803000	94563000
17.7454	NaN	NaN	20.9223	18.6172	NaN	NaN	17.7433	19.5498	22.0127	NaN	21.7206	20.9149	17.2091	18.1383	8	8	8	20.7	20.7	20.7	62.99	0	78.204	465810000	22	1.80432	19.4574	tr|A0A670KLP1|A0A670KLP1_PODMU;tr|A0A670KH48|A0A670KH48_PODMU;tr|A0A670KH43|A0A670KH43_PODMU	tr|A0A670KLP1|A0A670KLP1_PODMU;tr|A0A670KH48|A0A670KH48_PODMU;tr|A0A670KH43|A0A670KH43_PODMU	0	0	0	69371000	0	0	0	0	32664000	0	0	47254000	43375000	0	0
23.0955	25.7577	25.3572	25.9618	26.195	NaN	26.1309	26.2832	22.6377	27.2036	24.1874	25.5769	26.4938	25.1266	24.5768	9	5	5	25.4	17	17	35.499	0	36.415	15848000000	34	1.29978	25.3274	tr|A0A670KKJ9|A0A670KKJ9_PODMU;tr|A0A670KH57|A0A670KH57_PODMU	tr|A0A670KKJ9|A0A670KKJ9_PODMU;tr|A0A670KH57|A0A670KH57_PODMU	0	975590000	1077700000	1401500000	1374000000	0	1099600000	1104700000	0	963280000	407060000	643730000	701990000	441470000	429080000
21.6315	21.9705	19.6114	22.0259	22.2632	20.0121	24.5322	23.9878	25.0103	24.6383	24.5743	23.1631	23.3286	21.6126	22.8521	16	16	16	30.1	30.1	30.1	81.493	0	323.31	7525600000	110	1.65805	22.7476	tr|A0A670KHE5|A0A670KHE5_PODMU;tr|A0A670KKS8|A0A670KKS8_PODMU;tr|A0A670KN77|A0A670KN77_PODMU	tr|A0A670KHE5|A0A670KHE5_PODMU;tr|A0A670KKS8|A0A670KKS8_PODMU;tr|A0A670KN77|A0A670KN77_PODMU	192630000	183490000	121480000	214680000	160030000	139010000	720870000	479620000	980610000	404130000	788440000	261160000	251860000	147100000	330940000
17.1805	17.7038	NaN	NaN	18.3718	NaN	19.1893	NaN	19.7362	19.9218	NaN	20.9773	20.9169	21.0552	20.8531	7	6	6	16.8	14	14	103.2	0	28.163	496450000	22	1.43631	19.5906	tr|A0A670KHH9|A0A670KHH9_PODMU;tr|A0A670KHH4|A0A670KHH4_PODMU	tr|A0A670KHH9|A0A670KHH9_PODMU;tr|A0A670KHH4|A0A670KHH4_PODMU	0	0	0	0	0	0	0	0	45310000	34721000	0	30404000	28371000	46360000	56172000
22.4641	23.8063	19.7667	22.5416	23.4486	NaN	21.3316	17.1514	22.9225	24.3976	20.2327	23.7499	24.3178	24.2189	23.0273	10	10	10	29.8	29.8	29.8	54.414	0	92.224	3809700000	89	2.09182	22.3841	tr|A0A670KHM0|A0A670KHM0_PODMU	tr|A0A670KHM0|A0A670KHM0_PODMU	151290000	292180000	69828000	198370000	245840000	0	123330000	0	214080000	198520000	49517000	220530000	211630000	263210000	139860000
23.9705	24.3921	20.3959	23.8333	24.8866	22.1448	26.9538	25.3381	25.1844	25.9403	24.3797	25.3998	26.0647	26.1991	25.657	23	23	23	54.2	54.2	54.2	52.687	0	320.53	16421000000	162	1.67633	24.716	tr|A0A670KHS6|A0A670KHS6_PODMU;tr|A0A670KHT2|A0A670KHT2_PODMU	tr|A0A670KHS6|A0A670KHS6_PODMU;tr|A0A670KHT2|A0A670KHT2_PODMU	481500000	584240000	0	559480000	605280000	199900000	1814600000	712740000	856510000	690130000	647650000	661730000	995550000	1029200000	903960000
22.8346	23.6098	21.3786	23.1041	21.9179	NaN	20.8518	21.8353	24.1139	24.4859	23.1498	23.909	24.6994	24.422	22.7933	7	7	7	51.6	51.6	51.6	23.897	0	201.39	2645100000	44	1.21985	23.079	tr|A0A670KPC6|A0A670KPC6_PODMU;tr|A0A670KHX9|A0A670KHX9_PODMU	tr|A0A670KPC6|A0A670KPC6_PODMU;tr|A0A670KHX9|A0A670KHX9_PODMU	131290000	175820000	0	133560000	102970000	0	0	0	162150000	144480000	160770000	157110000	169780000	159100000	134370000
22.9532	22.7969	24.2149	23.5034	24.1941	24.7332	24.8881	24.1821	24.5743	25.0521	24.1503	23.766	24.0628	24.0937	24.2883	6	6	6	14.9	14.9	14.9	48.595	0	26.775	5850100000	59	0.638206	24.0969	tr|A0A670KI42|A0A670KI42_PODMU	tr|A0A670KI42|A0A670KI42_PODMU	195490000	175070000	413970000	222320000	356040000	565480000	390510000	262620000	332310000	241280000	419800000	128560000	175400000	195220000	305490000
21.3134	20.3427	NaN	20.3443	18.185	19.3306	21.4522	19.2365	20.2348	22.5051	18.3745	22.0031	19.7586	20.028	21.8848	7	7	7	7.6	7.6	7.6	174.52	0	81.928	2372400000	37	1.33621	20.3567	tr|A0A670KKZ8|A0A670KKZ8_PODMU;tr|A0A670KLS5|A0A670KLS5_PODMU;tr|A0A670KPH6|A0A670KPH6_PODMU;tr|A0A670KL28|A0A670KL28_PODMU;tr|A0A670KLW9|A0A670KLW9_PODMU;tr|A0A670KI89|A0A670KI89_PODMU;tr|A0A670KPJ2|A0A670KPJ2_PODMU;tr|A0A670KI63|A0A670KI63_PODMU;tr|A0A670KLW7|A0A670KLW7_PODMU;tr|A0A670KL19|A0A670KL19_PODMU;tr|A0A670KIN8|A0A670KIN8_PODMU;tr|A0A670KKP0|A0A670KKP0_PODMU;tr|A0A670KIN3|A0A670KIN3_PO…	tr|A0A670KKZ8|A0A670KKZ8_PODMU;tr|A0A670KLS5|A0A670KLS5_PODMU;tr|A0A670KPH6|A0A670KPH6_PODMU;tr|A0A670KL28|A0A670KL28_PODMU;tr|A0A670KLW9|A0A670KLW9_PODMU;tr|A0A670KI89|A0A670KI89_PODMU;tr|A0A670KPJ2|A0A670KPJ2_PODMU;tr|A0A670KI63|A0A670KI63_PODMU;tr|A0A670KLW7|A0A670KLW7_PODMU;tr|A0A670KL19|A0A670KL19_PODMU	199010000	122150000	0	162980000	0	0	211580000	0	114260000	162110000	0	150340000	45677000	62984000	225830000
24.9357	25.1655	23.9887	25.1922	25.035	22.464	24.1444	25.379	25.9534	26.2765	24.2651	25.7154	26.8671	26.35	24.7988	4	3	3	28.9	22.8	22.8	26.429	0	269.87	8914000000	63	1.10784	25.1021	tr|A0A670KI94|A0A670KI94_PODMU	tr|A0A670KI94|A0A670KI94_PODMU	383220000	465770000	257510000	488660000	367640000	0	215790000	415090000	561860000	478860000	293170000	440690000	616120000	476510000	331970000
26.9449	25.1419	22.6964	26.0833	26.7675	22.8986	24.8544	27.1256	27.1452	28.7407	24.6783	29.3435	28.492	27.7149	27.2879	18	18	18	58.2	58.2	58.2	48.385	0	323.31	54802000000	318	1.99217	26.3943	tr|A0A670KIC9|A0A670KIC9_PODMU	tr|A0A670KIC9|A0A670KIC9_PODMU	2117000000	656260000	185430000	1854600000	2225900000	202360000	606890000	1967700000	2293200000	4345500000	638000000	7280400000	3444100000	2023100000	2292900000
23.7827	23.7013	25.1569	23.6452	23.5548	22.6491	24.587	24.8184	22.8031	24.1043	23.7618	24.2588	24.3042	24.7761	24.7668	1	1	1	7.4	7.4	7.4	24.753	0	46.724	3479200000	33	0.729889	24.0447	tr|A0A670KIL8|A0A670KIL8_PODMU	tr|A0A670KIL8|A0A670KIL8_PODMU	140330000	0	440530000	181740000	107500000	0	200170000	173970000	0	0	171840000	129550000	0	161200000	195750000
24.3516	25.5336	NaN	24.5374	23.9397	NaN	21.5306	23.2016	24.8581	25.7812	NaN	26.231	26.5067	25.2599	25.187	11	11	11	29.8	29.8	29.8	29.834	0	94.418	4636600000	46	1.38306	24.7432	tr|A0A670KIS9|A0A670KIS9_PODMU;tr|A0A670IXJ1|A0A670IXJ1_PODMU;tr|A0A670IYG5|A0A670IYG5_PODMU;tr|A0A670HQT8|A0A670HQT8_PODMU	tr|A0A670KIS9|A0A670KIS9_PODMU	249410000	260140000	0	276700000	262010000	0	0	184430000	246720000	283630000	0	334550000	312350000	244510000	222100000
22.6368	23.4111	20.5826	22.0774	21.6894	22.507	22.3791	23.2925	23.2707	23.8638	18.2122	23.2433	23.8483	23.3453	22.4505	10	10	8	35.5	35.5	32.9	59.883	0	194.52	2201200000	70	1.46136	22.454	tr|A0A670KKH2|A0A670KKH2_PODMU;tr|A0A670KIX8|A0A670KIX8_PODMU	tr|A0A670KKH2|A0A670KKH2_PODMU;tr|A0A670KIX8|A0A670KIX8_PODMU	139640000	133840000	0	88663000	80582000	100500000	94268000	126340000	104600000	79021000	0	117360000	124820000	137070000	110480000
24.6004	24.1242	24.3104	24.4636	24.8939	22.3293	24.4015	25.1913	24.6046	25.0223	NaN	25.3932	25.112	24.7337	24.1982	6	1	1	24.7	4	4	22.306	0	26.417	5574700000	29	0.740822	24.527	tr|A0A670KJ68|A0A670KJ68_PODMU	tr|A0A670KJ68|A0A670KJ68_PODMU	0	0	0	0	0	0	0	0	0	0	0	0	0	0	194630000
20.7462	22.14	NaN	22.284	21.0502	NaN	23.4338	22.8229	21.1237	23.1498	NaN	23.6753	23.8774	23.2721	NaN	5	5	5	29.2	29.2	29.2	33.062	0	92.714	1492900000	26	1.11897	22.5068	tr|A0A670KJA6|A0A670KJA6_PODMU	tr|A0A670KJA6|A0A670KJA6_PODMU	0	83880000	0	97849000	0	0	125230000	103450000	0	84228000	0	116570000	109150000	110920000	0
22.7765	22.7326	NaN	22.8686	21.5295	21.7998	21.4005	23.2607	23.8185	24.4937	NaN	25.0433	25.0672	24.6145	23.2429	9	9	9	28.3	28.3	28.3	46.197	0	144.03	3516300000	47	1.27016	23.2806	tr|A0A670KJV3|A0A670KJV3_PODMU;tr|A0A670JUD4|A0A670JUD4_PODMU	tr|A0A670KJV3|A0A670KJV3_PODMU	143130000	158330000	0	161880000	0	0	60665000	160930000	209010000	182290000	0	314530000	227380000	227470000	164390000
19.9538	20.5214	NaN	20.1648	19.842	NaN	NaN	20.4872	20.5314	21.6908	18.373	21.4142	20.9591	21.6251	21.1023	3	3	3	14.3	14.3	14.3	44.153	0	53.173	303300000	23	0.925675	20.5554	tr|A0A670KJZ9|A0A670KJZ9_PODMU	tr|A0A670KJZ9|A0A670KJZ9_PODMU	0	16491000	0	14925000	0	0	0	0	0	21049000	0	0	0	24624000	22776000
NaN	NaN	NaN	17.7717	NaN	19.3284	19.4722	19.5413	18.6887	20.4246	21.9734	18.9456	19.7479	19.7236	19.0401	2	2	2	6.9	6.9	6.9	33.817	0	3.3387	199990000	13	1.06198	19.5143	tr|A0A670KK60|A0A670KK60_PODMU	tr|A0A670KK60|A0A670KK60_PODMU	0	0	0	0	0	0	0	0	0	0	66532000	0	0	0	0
27.245	27.9276	25.4575	28.1492	27.4079	22.7099	27.6703	28.3554	27.8606	28.8677	26.1098	28.485	28.849	28.1588	27.908	12	12	3	43.9	43.9	19.8	31.799	0	323.31	70619000000	228	1.5982	27.4108	tr|A0A670KKI2|A0A670KKI2_PODMU;tr|A0A670KJ10|A0A670KJ10_PODMU;tr|A0A670KKI3|A0A670KKI3_PODMU;tr|A0A670KH14|A0A670KH14_PODMU;tr|A0A670KJ06|A0A670KJ06_PODMU;tr|A0A670KFR1|A0A670KFR1_PODMU;tr|A0A670KKH5|A0A670KKH5_PODMU;tr|A0A670KIY2|A0A670KIY2_PODMU;tr|A0A670KFR5|A0A670KFR5_PODMU;tr|A0A670KN03|A0A670KN03_PODMU;tr|A0A670KH87|A0A670KH87_PODMU;tr|A0A670KJ56|A0A670KJ56_PODMU;tr|A0A670KH66|A0A670KH66_PO…	tr|A0A670KKI2|A0A670KKI2_PODMU;tr|A0A670KJ10|A0A670KJ10_PODMU;tr|A0A670KKI3|A0A670KKI3_PODMU;tr|A0A670KH14|A0A670KH14_PODMU;tr|A0A670KJ06|A0A670KJ06_PODMU;tr|A0A670KFR1|A0A670KFR1_PODMU;tr|A0A670KKH5|A0A670KKH5_PODMU;tr|A0A670KIY2|A0A670KIY2_PODMU;tr|A0A670KFR5|A0A670KFR5_PODMU;tr|A0A670KN03|A0A670KN03_PODMU;tr|A0A670KH87|A0A670KH87_PODMU;tr|A0A670KJ56|A0A670KJ56_PODMU;tr|A0A670KH66|A0A670KH66_PO…	2694600000	3443100000	1781400000	4988600000	3241600000	0	3235400000	3512200000	3784600000	3844600000	1571200000	3223500000	4439300000	2361800000	2364300000
21.8347	23.1556	18.3715	23.2818	22.5027	NaN	19.647	22.9704	23.4732	24.5712	19.9634	24.3631	24.6306	22.9516	22.5791	27	27	27	37.4	37.4	37.4	118.87	0	323.31	8149500000	145	1.89627	22.4497	tr|A0A670KKN0|A0A670KKN0_PODMU	tr|A0A670KKN0|A0A670KKN0_PODMU	333270000	489420000	0	525080000	378700000	0	0	401660000	387140000	614060000	102640000	512620000	645880000	350240000	320610000
25.478	25.1094	24.479	24.2819	23.8025	26.0135	24.3174	26.8055	24.9527	25.0001	25.7919	25.6882	25.6881	25.6812	27.2548	14	14	14	26.3	26.3	26.3	60.701	0	323.31	22217000000	186	0.942447	25.3563	tr|A0A670KLD5|A0A670KLD5_PODMU	tr|A0A670KLD5|A0A670KLD5_PODMU	1308200000	929900000	1074700000	836980000	659110000	1579300000	649360000	1461000000	739490000	777090000	1643000000	904750000	706060000	857270000	1979700000
23.901	25.2426	22.0467	24.0745	22.9229	24.3506	24.4427	24.1472	24.7717	25.906	23.0238	26.2717	25.7016	25.031	24.7715	9	9	9	39.5	39.5	39.5	24.671	0	82.345	3573200000	62	1.16073	24.4404	tr|A0A670KLF3|A0A670KLF3_PODMU;tr|A0A670KJF1|A0A670KJF1_PODMU	tr|A0A670KLF3|A0A670KLF3_PODMU;tr|A0A670KJF1|A0A670KJF1_PODMU	139600000	195930000	0	126430000	74236000	184490000	111200000	147410000	175990000	206380000	128950000	239880000	212940000	169790000	180940000
24.6827	21.8237	19.5573	22.0786	24.1963	23.3002	NaN	21.1499	25.056	23.7275	24.6055	23.9281	24.4642	24.8793	24.9451	5	5	5	17.5	17.5	17.5	35.1	0	30.352	4641500000	67	1.67778	23.4567	tr|A0A670KLH1|A0A670KLH1_PODMU	tr|A0A670KLH1|A0A670KLH1_PODMU	269700000	168430000	0	188970000	215830000	267510000	0	150260000	333700000	215250000	461520000	253040000	271530000	263590000	333640000
21.9625	22.6808	23.3731	NaN	23.4113	23.6478	21.3001	23.2324	24.4165	25.754	22.5639	22.3102	23.6495	22.0112	24.6361	6	6	6	29.4	29.4	29.4	30.959	0	320.12	2499300000	40	1.19493	23.2107	tr|A0A670KLP9|A0A670KLP9_PODMU;tr|A0A670KPC8|A0A670KPC8_PODMU	tr|A0A670KLP9|A0A670KLP9_PODMU	105790000	119500000	148460000	0	123250000	200630000	0	141910000	140130000	186450000	0	0	109990000	0	204990000
21.3834	23.8239	NaN	22.7842	24.259	NaN	24.3008	22.293	23.0118	23.8241	21.293	23.8271	22.4386	24.9039	23.5539	6	6	6	13.4	13.4	13.4	59.312	0	80.284	3860200000	89	1.12103	23.2074	tr|A0A670KM27|A0A670KM27_PODMU	tr|A0A670KM27|A0A670KM27_PODMU	127800000	203480000	0	169920000	296330000	0	310450000	168100000	163270000	118390000	135350000	138480000	107170000	231530000	215720000
NaN	NaN	19.2056	NaN	NaN	19.9669	19.8138	20.7777	19.6682	22.1733	NaN	20.3007	21.7648	22.0378	20.2734	1	1	1	6.7	6.7	6.7	30.498	0	33.45	223730000	14	1.0519	20.5982	tr|A0A670KM83|A0A670KM83_PODMU;tr|A0A670KM87|A0A670KM87_PODMU	tr|A0A670KM83|A0A670KM83_PODMU;tr|A0A670KM87|A0A670KM87_PODMU	0	0	0	0	0	0	0	0	0	22159000	0	0	17396000	23867000	0
21.8886	21.9227	NaN	21.9884	22.0501	NaN	22.1205	23.2281	23.5088	23.6597	19.1306	23.6547	24.2006	24.2726	21.8241	42	42	42	37.8	37.8	37.8	185.92	0	323.31	9037800000	211	1.39391	22.573	tr|A0A670KMD5|A0A670KMD5_PODMU;tr|A0A670KF85|A0A670KF85_PODMU;tr|A0A670KIG4|A0A670KIG4_PODMU;tr|A0A670KK79|A0A670KK79_PODMU;tr|A0A670KGI8|A0A670KGI8_PODMU;tr|A0A670KK07|A0A670KK07_PODMU;tr|A0A670KK82|A0A670KK82_PODMU;tr|A0A670KGF8|A0A670KGF8_PODMU;tr|A0A670KMJ3|A0A670KMJ3_PODMU;tr|A0A670JRX0|A0A670JRX0_PODMU;tr|A0A670JTP3|A0A670JTP3_PODMU;tr|A0A670JTJ6|A0A670JTJ6_PODMU	tr|A0A670KMD5|A0A670KMD5_PODMU;tr|A0A670KF85|A0A670KF85_PODMU;tr|A0A670KIG4|A0A670KIG4_PODMU;tr|A0A670KK79|A0A670KK79_PODMU;tr|A0A670KGI8|A0A670KGI8_PODMU;tr|A0A670KK07|A0A670KK07_PODMU;tr|A0A670KK82|A0A670KK82_PODMU;tr|A0A670KGF8|A0A670KGF8_PODMU;tr|A0A670KMJ3|A0A670KMJ3_PODMU	383610000	363750000	0	463880000	439240000	0	240410000	605540000	578070000	428140000	57631000	458530000	575960000	600480000	285150000
24.2552	23.7961	23.6525	23.4228	23.4185	20.7821	22.8396	23.0485	25.3956	25.0662	18.9548	24.566	24.357	23.2641	23.7476	6	6	6	30.7	30.7	30.7	35.702	0	265.56	4531100000	80	1.62931	23.3711	tr|A0A670KN45|A0A670KN45_PODMU;tr|A0A670KG32|A0A670KG32_PODMU	tr|A0A670KN45|A0A670KN45_PODMU;tr|A0A670KG32|A0A670KG32_PODMU	327440000	190880000	319480000	199050000	206470000	108420000	157830000	147810000	533210000	270520000	0	234710000	200480000	95086000	210700000
23.3553	23.1472	22.7	23.1257	23.4301	19.6023	23.1752	23.2495	23.3336	23.8231	23.0569	24.0993	24.1057	24.6927	23.0533	14	14	14	23.6	23.6	23.6	72.826	0	104.07	6767100000	89	1.1208	23.1967	tr|A0A670KNF2|A0A670KNF2_PODMU	tr|A0A670KNF2|A0A670KNF2_PODMU	352170000	298710000	360770000	358040000	371620000	0	271040000	272390000	298840000	254050000	379910000	360510000	300520000	495360000	306870000
16.3629	21.0151	NaN	21.3673	19.3228	NaN	17.3465	NaN	22.4622	22.4514	NaN	22.1997	21.877	20.6927	NaN	11	11	11	25.7	25.7	25.7	67.653	0	79.794	1076700000	33	2.15878	20.5098	tr|A0A670KP00|A0A670KP00_PODMU	tr|A0A670KP00|A0A670KP00_PODMU	0	68540000	0	122650000	0	0	0	0	139440000	99802000	0	97704000	101090000	0	0
19.868	20.0664	NaN	17.845	19.1067	NaN	20.2745	20.8663	19.9948	NaN	NaN	20.8538	21.0181	20.0536	NaN	3	3	3	13.2	13.2	13.2	57.304	0	28.512	292480000	16	0.946218	19.9947	tr|A0A670KP26|A0A670KP26_PODMU	tr|A0A670KP26|A0A670KP26_PODMU	24758000	20400000	0	0	0	0	23367000	30961000	0	0	0	21426000	0	0	0
20.5135	20.4685	NaN	20.3422	21.2167	NaN	18.7411	21.2216	21.074	23.0523	NaN	22.5756	22.8058	22.6073	21.5699	3	3	3	17.9	17.9	17.9	33.767	0	123.97	784600000	18	1.26339	21.349	tr|A0A670KP63|A0A670KP63_PODMU	tr|A0A670KP63|A0A670KP63_PODMU	0	0	0	0	0	0	0	0	0	66313000	0	61393000	0	58696000	37182000
29.5674	29.738	29.5564	29.3395	30.6059	29.5941	29.8135	29.782	29.7606	30.6359	30.9315	31.3402	30.3854	30.9308	30.7499	50	50	48	62.1	62.1	62.1	72.169	0	323.31	602120000000	1458	0.638549	30.1821	tr|A0A670KPF3|A0A670KPF3_PODMU	tr|A0A670KPF3|A0A670KPF3_PODMU	26109000000	18205000000	21268000000	24567000000	34653000000	24143000000	20369000000	19455000000	25388000000	35393000000	25910000000	59461000000	26692000000	30917000000	35274000000
26.0205	25.1931	24.5687	24.9709	25.8814	23.7291	26.9523	26.5731	26.1392	27.3223	24.0368	25.6789	27.0973	26.5259	26.6023	12	10	10	38.4	32.1	32.1	36.249	0	308.56	17990000000	129	1.10985	25.8195	tr|A0A670KPH0|A0A670KPH0_PODMU	tr|A0A670KPH0|A0A670KPH0_PODMU	1043300000	497010000	653720000	629750000	885420000	364590000	1451900000	959520000	831560000	1129000000	412660000	516610000	965410000	653850000	990360000
32.3237	31.842	32.5782	31.7319	32.6033	32.3607	33.1489	32.3433	32.1126	32.6255	31.8979	32.2987	32.6673	32.1938	32.4278	1	1	1	50	50	50	2.5559	0	32.122	168560000000	80	0.365013	32.3437	tr|D3JHM6|D3JHM6_9SAUR	tr|D3JHM6|D3JHM6_9SAUR	12095000000	6551100000	12136000000	8199400000	11107000000	10081000000	12560000000	6456600000	6804100000	6763700000	7325100000	6074300000	7376800000	3882000000	9371600000
21.7303	23.604	22.8706	19.6106	24.0052	22.3358	22.3359	NaN	20.8023	24.4528	22.3066	25.1342	23.2056	23.2798	21.7144	16	16	10	26.3	26.3	16.7	76.366	0	323.31	5546800000	100	1.45719	22.6706	tr|Q1EL69|Q1EL69_LACAG	tr|Q1EL69|Q1EL69_LACAG	213300000	249460000	335120000	82768000	455260000	362220000	211830000	0	97709000	319100000	292520000	579140000	169900000	178880000	138570000
21.7256	21.7804	18.3426	20.2179	19.7479	NaN	18.8158	19.9505	21.6677	23.6029	19.7378	23.9423	22.8444	22.6878	20.8678	7	7	3	20.9	20.9	11.3	65.134	0	134.45	1686800000	43	1.74799	21.138	tr|W8VKK8|W8VKK8_LACAG	tr|W8VKK8|W8VKK8_LACAG	79670000	106320000	0	71713000	41827000	0	0	0	84867000	127620000	0	174190000	88147000	122560000	0
19.6389	23.0608	NaN	21.8747	20.2473	NaN	21.5772	20.921	21.9891	22.9767	20.2382	23.3477	22.0174	23.6286	20.7828	15	14	5	55	51.8	19.8	32.328	0	85.19	1262300000	42	1.29378	21.7154	tr|W8VYE7|W8VYE7_LACAG	tr|W8VYE7|W8VYE7_LACAG	0	119260000	0	72959000	49622000	0	65629000	0	74423000	96524000	0	89822000	52466000	96054000	0

## Sheet: UniProt_667proteins
Intensity Rank	stddev FG	FG	Protein IDs	Majority protein IDs	First ID	yourlist:M20210309A94466D2655679D1FD8953E075198DA8125F399	Entry	Entry name	Status	Protein names	Gene names	Organism	Length	Gene ontology (biological process)	Gene ontology (cellular component)	Gene ontology (molecular function)	Gene ontology (GO)	Gene ontology IDs	Subcellular location [CC]	Function [CC]
1	0.365013	32.3437	tr|D3JHM6|D3JHM6_9SAUR	tr|D3JHM6|D3JHM6_9SAUR	D3JHM6_9SAUR	D3JHM6_9SAUR	D3JHM6	D3JHM6_9SAUR	unreviewed	Cathepsin D (Fragment)	CTSD	Lacerta schreiberi	24
2	0.726771	32.3206	tr|A0A670JGA4|A0A670JGA4_PODMU	tr|A0A670JGA4|A0A670JGA4_PODMU	A0A670JGA4_PODMU	A0A670JGA4_PODMU	A0A670JGA4	A0A670JGA4_PODMU	unreviewed	Carbonic anhydrase (EC 4.2.1.1)	LOC114583714	Podarcis muralis (Wall lizard) (Lacerta muralis)	316		anchored component of membrane [GO:0031225]; plasma membrane [GO:0005886]	carbonate dehydratase activity [GO:0004089]; zinc ion binding [GO:0008270]	anchored component of membrane [GO:0031225]; plasma membrane [GO:0005886]; carbonate dehydratase activity [GO:0004089]; zinc ion binding [GO:0008270]	GO:0004089; GO:0005886; GO:0008270; GO:0031225		FUNCTION: Reversible hydration of carbon dioxide. {ECO:0000256|RuleBase:RU367011}.
3	0.413435	31.3925	tr|A0A670IA46|A0A670IA46_PODMU;tr|O93458|O93458_PODSI	tr|A0A670IA46|A0A670IA46_PODMU;tr|O93458|O93458_PODSI	A0A670IA46_PODMU	A0A670IA46_PODMU	A0A670IA46	A0A670IA46_PODMU	unreviewed	Peptidase A1 domain-containing protein	CTSD	Podarcis muralis (Wall lizard) (Lacerta muralis)	399			aspartic-type endopeptidase activity [GO:0004190]	aspartic-type endopeptidase activity [GO:0004190]	GO:0004190
4	0.411753	30.4831	tr|A0A670J0X0|A0A670J0X0_PODMU	tr|A0A670J0X0|A0A670J0X0_PODMU	A0A670J0X0_PODMU	A0A670J0X0_PODMU	A0A670J0X0	A0A670J0X0_PODMU	unreviewed	Uncharacterized protein	PDIA6	Podarcis muralis (Wall lizard) (Lacerta muralis)	449		endoplasmic reticulum lumen [GO:0005788]	protein disulfide isomerase activity [GO:0003756]	endoplasmic reticulum lumen [GO:0005788]; protein disulfide isomerase activity [GO:0003756]	GO:0003756; GO:0005788	SUBCELLULAR LOCATION: Endoplasmic reticulum lumen {ECO:0000256|ARBA:ARBA00004319}.
5	0.638549	30.1821	tr|A0A670KPF3|A0A670KPF3_PODMU	tr|A0A670KPF3|A0A670KPF3_PODMU	A0A670KPF3_PODMU	A0A670KPF3_PODMU	A0A670KPF3	A0A670KPF3_PODMU	unreviewed	78 kDa glucose-regulated protein (Binding-immunoglobulin protein) (Heat shock protein 70 family protein 5) (Heat shock protein family A member 5) (Immunoglobulin heavy chain-binding protein)	HSPA5	Podarcis muralis (Wall lizard) (Lacerta muralis)	654		endoplasmic reticulum lumen [GO:0005788]	ATP binding [GO:0005524]	endoplasmic reticulum lumen [GO:0005788]; ATP binding [GO:0005524]	GO:0005524; GO:0005788	SUBCELLULAR LOCATION: Endoplasmic reticulum lumen {ECO:0000256|ARBA:ARBA00004319}.
6	0.543336	29.8333	tr|A0A670JAW3|A0A670JAW3_PODMU	tr|A0A670JAW3|A0A670JAW3_PODMU	A0A670JAW3_PODMU	A0A670JAW3_PODMU	A0A670JAW3	A0A670JAW3_PODMU	unreviewed	GP-PDE domain-containing protein	GDPD3	Podarcis muralis (Wall lizard) (Lacerta muralis)	318	lipid metabolic process [GO:0006629]		phosphoric diester hydrolase activity [GO:0008081]	phosphoric diester hydrolase activity [GO:0008081]; lipid metabolic process [GO:0006629]	GO:0006629; GO:0008081
7	0.946106	29.7317	tr|A0A1D9CFN7|A0A1D9CFN7_9SAUR;tr|A0A291NZ93|A0A291NZ93_9SAUR;tr|A0A670JEX4|A0A670JEX4_PODMU;tr|A0A670HS11|A0A670HS11_PODMU;tr|A0A670HS06|A0A670HS06_PODMU;tr|A0A670HTB6|A0A670HTB6_PODMU;tr|Q4U3V4|Q4U3V4_PODSI	tr|A0A1D9CFN7|A0A1D9CFN7_9SAUR;tr|A0A291NZ93|A0A291NZ93_9SAUR;tr|A0A670JEX4|A0A670JEX4_PODMU;tr|A0A670HS11|A0A670HS11_PODMU;tr|A0A670HS06|A0A670HS06_PODMU;tr|A0A670HTB6|A0A670HTB6_PODMU	A0A1D9CFN7_9SAUR	A0A1D9CFN7_9SAUR	A0A1D9CFN7	A0A1D9CFN7_9SAUR	unreviewed	Beta-actin		Eremias argus	375
8	0.685953	29.1595	tr|A0A670I8P5|A0A670I8P5_PODMU;tr|A0A670I8X4|A0A670I8X4_PODMU	tr|A0A670I8P5|A0A670I8P5_PODMU;tr|A0A670I8X4|A0A670I8X4_PODMU	A0A670I8P5_PODMU	A0A670I8P5_PODMU	A0A670I8P5	A0A670I8P5_PODMU	unreviewed	SHSP domain-containing protein		Podarcis muralis (Wall lizard) (Lacerta muralis)	169
9	1.22633	29.1587	tr|A0A670KC37|A0A670KC37_PODMU;tr|A0A670KHG7|A0A670KHG7_PODMU	tr|A0A670KC37|A0A670KC37_PODMU	A0A670KC37_PODMU	A0A670KC37_PODMU	A0A670KC37	A0A670KC37_PODMU	unreviewed	IF rod domain-containing protein	LOC114593000	Podarcis muralis (Wall lizard) (Lacerta muralis)	611		keratin filament [GO:0045095]		keratin filament [GO:0045095]	GO:0045095
10	0.670673	29.1041	tr|A0A670JD81|A0A670JD81_PODMU	tr|A0A670JD81|A0A670JD81_PODMU	A0A670JD81_PODMU	A0A670JD81_PODMU	A0A670JD81	A0A670JD81_PODMU	unreviewed	Beta-hexosaminidase (EC 3.2.1.52)	HEXA	Podarcis muralis (Wall lizard) (Lacerta muralis)	522	carbohydrate metabolic process [GO:0005975]	lysosome [GO:0005764]	beta-N-acetylhexosaminidase activity [GO:0004563]; N-acetyl-beta-D-galactosaminidase activity [GO:0102148]	lysosome [GO:0005764]; beta-N-acetylhexosaminidase activity [GO:0004563]; N-acetyl-beta-D-galactosaminidase activity [GO:0102148]; carbohydrate metabolic process [GO:0005975]	GO:0004563; GO:0005764; GO:0005975; GO:0102148	SUBCELLULAR LOCATION: Lysosome {ECO:0000256|ARBA:ARBA00004371}.
11	0.93025	28.9684	tr|A0A670K8T4|A0A670K8T4_PODMU;tr|A0A670KA28|A0A670KA28_PODMU;tr|A0A1L7UUR5|A0A1L7UUR5_PODSI	tr|A0A670K8T4|A0A670K8T4_PODMU;tr|A0A670KA28|A0A670KA28_PODMU	A0A670K8T4_PODMU	A0A670K8T4_PODMU	A0A670K8T4	A0A670K8T4_PODMU	unreviewed	Uncharacterized protein	HSPA8	Podarcis muralis (Wall lizard) (Lacerta muralis)	646			ATP binding [GO:0005524]	ATP binding [GO:0005524]	GO:0005524
12	0.872734	28.95	tr|A0A670JY74|A0A670JY74_PODMU;tr|A0A670JY69|A0A670JY69_PODMU;tr|A0A670IL01|A0A670IL01_PODMU;tr|A0A670IK28|A0A670IK28_PODMU;tr|A0A670IK10|A0A670IK10_PODMU;tr|A0A670IKY0|A0A670IKY0_PODMU;tr|A0A670IKX2|A0A670IKX2_PODMU;tr|A0A670IK46|A0A670IK46_PODMU	tr|A0A670JY74|A0A670JY74_PODMU;tr|A0A670JY69|A0A670JY69_PODMU	A0A670JY74_PODMU	A0A670JY74_PODMU	A0A670JY74	A0A670JY74_PODMU	unreviewed	Glyceraldehyde-3-phosphate dehydrogenase (EC 1.2.1.12)	GAPDH	Podarcis muralis (Wall lizard) (Lacerta muralis)	333	glucose metabolic process [GO:0006006]; glycolytic process [GO:0006096]		glyceraldehyde-3-phosphate dehydrogenase (NAD+) (phosphorylating) activity [GO:0004365]; NAD binding [GO:0051287]; NADP binding [GO:0050661]	glyceraldehyde-3-phosphate dehydrogenase (NAD+) (phosphorylating) activity [GO:0004365]; NAD binding [GO:0051287]; NADP binding [GO:0050661]; glucose metabolic process [GO:0006006]; glycolytic process [GO:0006096]	GO:0004365; GO:0006006; GO:0006096; GO:0050661; GO:0051287
13	0.469624	28.9056	tr|A0A670HW54|A0A670HW54_PODMU;tr|A0A670K4E7|A0A670K4E7_PODMU;tr|A0A670KIW3|A0A670KIW3_PODMU;tr|A0A670KI33|A0A670KI33_PODMU;tr|A0A670KDA2|A0A670KDA2_PODMU;tr|A0A670HUT7|A0A670HUT7_PODMU;tr|A0A670J8G0|A0A670J8G0_PODMU	tr|A0A670HW54|A0A670HW54_PODMU;tr|A0A670K4E7|A0A670K4E7_PODMU;tr|A0A670KIW3|A0A670KIW3_PODMU;tr|A0A670KI33|A0A670KI33_PODMU;tr|A0A670KDA2|A0A670KDA2_PODMU;tr|A0A670HUT7|A0A670HUT7_PODMU	A0A670HW54_PODMU	A0A670HW54_PODMU	A0A670HW54	A0A670HW54_PODMU	unreviewed	40S ribosomal protein S27a (Ubiquitin carboxyl extension protein 80) (Ubiquitin-40S ribosomal protein S27a)	RPS27A	Podarcis muralis (Wall lizard) (Lacerta muralis)	156	translation [GO:0006412]	ribosome [GO:0005840]	metal ion binding [GO:0046872]; structural constituent of ribosome [GO:0003735]	ribosome [GO:0005840]; metal ion binding [GO:0046872]; structural constituent of ribosome [GO:0003735]; translation [GO:0006412]	GO:0003735; GO:0005840; GO:0006412; GO:0046872
14	1.27888	28.7197	tr|A0A670IH97|A0A670IH97_PODMU;tr|A0A670II81|A0A670II81_PODMU	tr|A0A670IH97|A0A670IH97_PODMU;tr|A0A670II81|A0A670II81_PODMU	A0A670IH97_PODMU	A0A670IH97_PODMU	A0A670IH97	A0A670IH97_PODMU	unreviewed	Carboxypeptidase (EC 3.4.16.-)	CTSA	Podarcis muralis (Wall lizard) (Lacerta muralis)	530			serine-type carboxypeptidase activity [GO:0004185]	serine-type carboxypeptidase activity [GO:0004185]	GO:0004185
15	1.4402	28.526	tr|A0A670K9E9|A0A670K9E9_PODMU;tr|A0A670J9B2|A0A670J9B2_PODMU;tr|A0A670IH22|A0A670IH22_PODMU;tr|A0A670JBN4|A0A670JBN4_PODMU;tr|A0A670JW74|A0A670JW74_PODMU;tr|A0A670JA69|A0A670JA69_PODMU;tr|A0A670IAB1|A0A670IAB1_PODMU;tr|A0A670K6N9|A0A670K6N9_PODMU;tr|A0A670IAB0|A0A670IAB0_PODMU;tr|A0A670K8U6|A0A670K8U6_PODMU	tr|A0A670K9E9|A0A670K9E9_PODMU;tr|A0A670J9B2|A0A670J9B2_PODMU;tr|A0A670IH22|A0A670IH22_PODMU;tr|A0A670JBN4|A0A670JBN4_PODMU;tr|A0A670JW74|A0A670JW74_PODMU	A0A670K9E9_PODMU	A0A670K9E9_PODMU	A0A670K9E9	A0A670K9E9_PODMU	unreviewed	Histone H2A	LOC114582712	Podarcis muralis (Wall lizard) (Lacerta muralis)	129		nucleosome [GO:0000786]; nucleus [GO:0005634]	DNA binding [GO:0003677]; protein heterodimerization activity [GO:0046982]	nucleosome [GO:0000786]; nucleus [GO:0005634]; DNA binding [GO:0003677]; protein heterodimerization activity [GO:0046982]	GO:0000786; GO:0003677; GO:0005634; GO:0046982	SUBCELLULAR LOCATION: Chromosome {ECO:0000256|ARBA:ARBA00004286}. Nucleus {ECO:0000256|ARBA:ARBA00004123, ECO:0000256|RuleBase:RU003767}.
16	1.09438	28.4763	tr|A0A670JD32|A0A670JD32_PODMU	tr|A0A670JD32|A0A670JD32_PODMU	A0A670JD32_PODMU	A0A670JD32_PODMU	A0A670JD32	A0A670JD32_PODMU	unreviewed	Histone H3	LOC114581771	Podarcis muralis (Wall lizard) (Lacerta muralis)	136		nucleosome [GO:0000786]; nucleus [GO:0005634]	DNA binding [GO:0003677]; protein heterodimerization activity [GO:0046982]	nucleosome [GO:0000786]; nucleus [GO:0005634]; DNA binding [GO:0003677]; protein heterodimerization activity [GO:0046982]	GO:0000786; GO:0003677; GO:0005634; GO:0046982
17	0.639929	28.4228	tr|A0A670I2N3|A0A670I2N3_PODMU	tr|A0A670I2N3|A0A670I2N3_PODMU	A0A670I2N3_PODMU	A0A670I2N3_PODMU	A0A670I2N3	A0A670I2N3_PODMU	unreviewed	Superoxide dismutase [Cu-Zn] (EC 1.15.1.1)	SOD1	Podarcis muralis (Wall lizard) (Lacerta muralis)	155			metal ion binding [GO:0046872]; superoxide dismutase activity [GO:0004784]	metal ion binding [GO:0046872]; superoxide dismutase activity [GO:0004784]	GO:0004784; GO:0046872		FUNCTION: Destroys radicals which are normally produced within the cells and which are toxic to biological systems. {ECO:0000256|RuleBase:RU000393}.
18	0.741752	28.3988	tr|A0A670ICE5|A0A670ICE5_PODMU;tr|A0A670I226|A0A670I226_PODMU;tr|A0A670I1R8|A0A670I1R8_PODMU;tr|A0A670IQX3|A0A670IQX3_PODMU	tr|A0A670ICE5|A0A670ICE5_PODMU	A0A670ICE5_PODMU	A0A670ICE5_PODMU	A0A670ICE5	A0A670ICE5_PODMU	unreviewed	Elongation factor 1-alpha	EEF1A1	Podarcis muralis (Wall lizard) (Lacerta muralis)	462			GTPase activity [GO:0003924]; GTP binding [GO:0005525]; translation elongation factor activity [GO:0003746]	GTP binding [GO:0005525]; GTPase activity [GO:0003924]; translation elongation factor activity [GO:0003746]	GO:0003746; GO:0003924; GO:0005525		FUNCTION: This protein promotes the GTP-dependent binding of aminoacyl-tRNA to the A-site of ribosomes during protein biosynthesis. {ECO:0000256|RuleBase:RU000325}.
19	0.433	28.3161	tr|A0A670HUL4|A0A670HUL4_PODMU;tr|A0A670HT98|A0A670HT98_PODMU	tr|A0A670HUL4|A0A670HUL4_PODMU;tr|A0A670HT98|A0A670HT98_PODMU	A0A670HUL4_PODMU	A0A670HUL4_PODMU	A0A670HUL4	A0A670HUL4_PODMU	unreviewed	Voltage-dependent anion-selective channel protein 2	VDAC2	Podarcis muralis (Wall lizard) (Lacerta muralis)	283		mitochondrial outer membrane [GO:0005741]; pore complex [GO:0046930]	porin activity [GO:0015288]; voltage-gated anion channel activity [GO:0008308]	mitochondrial outer membrane [GO:0005741]; pore complex [GO:0046930]; porin activity [GO:0015288]; voltage-gated anion channel activity [GO:0008308]	GO:0005741; GO:0008308; GO:0015288; GO:0046930	SUBCELLULAR LOCATION: Mitochondrion outer membrane {ECO:0000256|ARBA:ARBA00004294}.
20	0.54604	28.2918	tr|A0A670HU92|A0A670HU92_PODMU	tr|A0A670HU92|A0A670HU92_PODMU	A0A670HU92_PODMU	A0A670HU92_PODMU	A0A670HU92	A0A670HU92_PODMU	unreviewed	Mannosyl-glycoprotein endo-beta-N-acetylglucosaminidase (EC 3.2.1.96)	ENGASE	Podarcis muralis (Wall lizard) (Lacerta muralis)	811	metabolic process [GO:0008152]	cytosol [GO:0005829]	mannosyl-glycoprotein endo-beta-N-acetylglucosaminidase activity [GO:0033925]	cytosol [GO:0005829]; mannosyl-glycoprotein endo-beta-N-acetylglucosaminidase activity [GO:0033925]; metabolic process [GO:0008152]	GO:0005829; GO:0008152; GO:0033925	SUBCELLULAR LOCATION: Cytoplasm, cytosol {ECO:0000256|ARBA:ARBA00004514}.
21	1.43039	28.245	tr|A0A670K7U8|A0A670K7U8_PODMU;tr|A0A670J8V6|A0A670J8V6_PODMU;tr|A0A670J9F8|A0A670J9F8_PODMU	tr|A0A670K7U8|A0A670K7U8_PODMU;tr|A0A670J8V6|A0A670J8V6_PODMU;tr|A0A670J9F8|A0A670J9F8_PODMU	A0A670K7U8_PODMU	A0A670K7U8_PODMU	A0A670K7U8	A0A670K7U8_PODMU	unreviewed	Histone H4		Podarcis muralis (Wall lizard) (Lacerta muralis)	101	DNA-templated transcription, initiation [GO:0006352]	nucleosome [GO:0000786]; nucleus [GO:0005634]	DNA binding [GO:0003677]; protein heterodimerization activity [GO:0046982]	nucleosome [GO:0000786]; nucleus [GO:0005634]; DNA binding [GO:0003677]; protein heterodimerization activity [GO:0046982]; DNA-templated transcription, initiation [GO:0006352]	GO:0000786; GO:0003677; GO:0005634; GO:0006352; GO:0046982	SUBCELLULAR LOCATION: Chromosome {ECO:0000256|ARBA:ARBA00004286}. Nucleus {ECO:0000256|ARBA:ARBA00004123}.	FUNCTION: Core component of nucleosome. Nucleosomes wrap and compact DNA into chromatin, limiting DNA accessibility to the cellular machineries which require DNA as a template. Histones thereby play a central role in transcription regulation, DNA repair, DNA replication and chromosomal stability. DNA accessibility is regulated via a complex set of post-translational modifications of histones, als…
22	1.76289	28.1822	tr|A0A670K3F4|A0A670K3F4_PODMU;tr|A0A670JA07|A0A670JA07_PODMU;tr|A0A670J9S5|A0A670J9S5_PODMU;tr|A0A670K5T0|A0A670K5T0_PODMU;tr|A0A670IGQ3|A0A670IGQ3_PODMU;tr|A0A670J9E0|A0A670J9E0_PODMU;tr|A0A670J038|A0A670J038_PODMU	tr|A0A670K3F4|A0A670K3F4_PODMU;tr|A0A670JA07|A0A670JA07_PODMU;tr|A0A670J9S5|A0A670J9S5_PODMU;tr|A0A670K5T0|A0A670K5T0_PODMU;tr|A0A670IGQ3|A0A670IGQ3_PODMU;tr|A0A670J9E0|A0A670J9E0_PODMU;tr|A0A670J038|A0A670J038_PODMU	A0A670K3F4_PODMU	A0A670K3F4_PODMU	A0A670K3F4	A0A670K3F4_PODMU	unreviewed	Histone H2B	LOC114581794	Podarcis muralis (Wall lizard) (Lacerta muralis)	126		nucleosome [GO:0000786]; nucleus [GO:0005634]	DNA binding [GO:0003677]; protein heterodimerization activity [GO:0046982]	nucleosome [GO:0000786]; nucleus [GO:0005634]; DNA binding [GO:0003677]; protein heterodimerization activity [GO:0046982]	GO:0000786; GO:0003677; GO:0005634; GO:0046982	SUBCELLULAR LOCATION: Nucleus {ECO:0000256|RuleBase:RU000451}.
23	0.608396	28.0234	tr|A0A670K0C8|A0A670K0C8_PODMU	tr|A0A670K0C8|A0A670K0C8_PODMU	A0A670K0C8_PODMU	A0A670K0C8_PODMU	A0A670K0C8	A0A670K0C8_PODMU	unreviewed	S_100 domain-containing protein	S100A14	Podarcis muralis (Wall lizard) (Lacerta muralis)	102			calcium ion binding [GO:0005509]	calcium ion binding [GO:0005509]	GO:0005509
24	0.593407	28.0087	tr|A0A670HXK7|A0A670HXK7_PODMU	tr|A0A670HXK7|A0A670HXK7_PODMU	A0A670HXK7_PODMU	A0A670HXK7_PODMU	A0A670HXK7	A0A670HXK7_PODMU	unreviewed	Phospholipase A2 (EC 3.1.1.4)		Podarcis muralis (Wall lizard) (Lacerta muralis)	731	phospholipid catabolic process [GO:0009395]	cytosol [GO:0005829]	metal ion binding [GO:0046872]; phospholipase A2 activity [GO:0004623]; phospholipase A2 activity (consuming 1,2-dipalmitoylphosphatidylcholine) [GO:0102567]; phospholipase A2 activity consuming 1,2-dioleoylphosphatidylethanolamine) [GO:0102568]	cytosol [GO:0005829]; metal ion binding [GO:0046872]; phospholipase A2 activity [GO:0004623]; phospholipase A2 activity (consuming 1,2-dipalmitoylphosphatidylcholine) [GO:0102567]; phospholipase A2 activity consuming 1,2-dioleoylphosphatidylethanolamine) [GO:0102568]; phospholipid catabolic process [GO:0009395]	GO:0004623; GO:0005829; GO:0009395; GO:0046872; GO:0102567; GO:0102568	SUBCELLULAR LOCATION: Cytoplasm, cytosol {ECO:0000256|ARBA:ARBA00004514}.
25	0.5666	27.9776	tr|A0A670I4X7|A0A670I4X7_PODMU;tr|A0A670I422|A0A670I422_PODMU	tr|A0A670I4X7|A0A670I4X7_PODMU;tr|A0A670I422|A0A670I422_PODMU	A0A670I4X7_PODMU	A0A670I4X7_PODMU	A0A670I4X7	A0A670I4X7_PODMU	unreviewed	Thioredoxin domain-containing protein	PRDX4	Podarcis muralis (Wall lizard) (Lacerta muralis)	276			peroxidase activity [GO:0004601]; peroxiredoxin activity [GO:0051920]	peroxidase activity [GO:0004601]; peroxiredoxin activity [GO:0051920]	GO:0004601; GO:0051920
26	0.856891	27.8999	tr|A0A670JM37|A0A670JM37_PODMU;tr|A0A670JNK0|A0A670JNK0_PODMU	tr|A0A670JM37|A0A670JM37_PODMU;tr|A0A670JNK0|A0A670JNK0_PODMU	A0A670JM37_PODMU	A0A670JM37_PODMU	A0A670JM37	A0A670JM37_PODMU	unreviewed	SERPIN domain-containing protein	SERPINE2	Podarcis muralis (Wall lizard) (Lacerta muralis)	386		extracellular space [GO:0005615]		extracellular space [GO:0005615]	GO:0005615
27	1.97207	27.8884	tr|A0A670JPK3|A0A670JPK3_PODMU	tr|A0A670JPK3|A0A670JPK3_PODMU	A0A670JPK3_PODMU	A0A670JPK3_PODMU	A0A670JPK3	A0A670JPK3_PODMU	unreviewed	IF rod domain-containing protein	LOC114581896	Podarcis muralis (Wall lizard) (Lacerta muralis)	472		intermediate filament [GO:0005882]	structural molecule activity [GO:0005198]	intermediate filament [GO:0005882]; structural molecule activity [GO:0005198]	GO:0005198; GO:0005882
28	1.5982	27.4108	tr|A0A670KKI2|A0A670KKI2_PODMU;tr|A0A670KJ10|A0A670KJ10_PODMU;tr|A0A670KKI3|A0A670KKI3_PODMU;tr|A0A670KH14|A0A670KH14_PODMU;tr|A0A670KJ06|A0A670KJ06_PODMU;tr|A0A670KFR1|A0A670KFR1_PODMU;tr|A0A670KKH5|A0A670KKH5_PODMU;tr|A0A670KIY2|A0A670KIY2_PODMU;tr|A0A670KFR5|A0A670KFR5_PODMU;tr|A0A670KN03|A0A670KN03_PODMU;tr|A0A670KH87|A0A670KH87_PODMU;tr|A0A670KJ56|A0A670KJ56_PODMU;tr|A0A670KH66|A0A670KH66_PO…	tr|A0A670KKI2|A0A670KKI2_PODMU;tr|A0A670KJ10|A0A670KJ10_PODMU;tr|A0A670KKI3|A0A670KKI3_PODMU;tr|A0A670KH14|A0A670KH14_PODMU;tr|A0A670KJ06|A0A670KJ06_PODMU;tr|A0A670KFR1|A0A670KFR1_PODMU;tr|A0A670KKH5|A0A670KKH5_PODMU;tr|A0A670KIY2|A0A670KIY2_PODMU;tr|A0A670KFR5|A0A670KFR5_PODMU;tr|A0A670KN03|A0A670KN03_PODMU;tr|A0A670KH87|A0A670KH87_PODMU;tr|A0A670KJ56|A0A670KJ56_PODMU;tr|A0A670KH66|A0A670KH66_PO…	A0A670KKI2_PODMU	A0A670KKI2_PODMU	A0A670KKI2	A0A670KKI2_PODMU	unreviewed	Aldo_ket_red domain-containing protein		Podarcis muralis (Wall lizard) (Lacerta muralis)	278			oxidoreductase activity [GO:0016491]	oxidoreductase activity [GO:0016491]	GO:0016491
29	0.769911	27.3819	tr|A0A670IG25|A0A670IG25_PODMU;tr|A0A670HV20|A0A670HV20_PODMU	tr|A0A670IG25|A0A670IG25_PODMU	A0A670IG25_PODMU	A0A670IG25_PODMU	A0A670IG25	A0A670IG25_PODMU	unreviewed	Inositol-1-monophosphatase (EC 3.1.3.25)	IMPA1	Podarcis muralis (Wall lizard) (Lacerta muralis)	347	inositol biosynthetic process [GO:0006021]; inositol phosphate dephosphorylation [GO:0046855]; phosphatidylinositol phosphorylation [GO:0046854]		inositol monophosphate 1-phosphatase activity [GO:0008934]; inositol monophosphate 3-phosphatase activity [GO:0052832]; inositol monophosphate 4-phosphatase activity [GO:0052833]; metal ion binding [GO:0046872]	inositol monophosphate 1-phosphatase activity [GO:0008934]; inositol monophosphate 3-phosphatase activity [GO:0052832]; inositol monophosphate 4-phosphatase activity [GO:0052833]; metal ion binding [GO:0046872]; inositol biosynthetic process [GO:0006021]; inositol phosphate dephosphorylation [GO:0046855]; phosphatidylinositol phosphorylation [GO:0046854]	GO:0006021; GO:0008934; GO:0046854; GO:0046855; GO:0046872; GO:0052832; GO:0052833
30	1.3439	27.3735	tr|A0A670JN74|A0A670JN74_PODMU;tr|A0A670JK71|A0A670JK71_PODMU;tr|A0A670JK67|A0A670JK67_PODMU;tr|A0A670JLT9|A0A670JLT9_PODMU;CON__P35900;CON__Q9D312;tr|A0A670JPL0|A0A670JPL0_PODMU;CON__Q8N1A0	tr|A0A670JN74|A0A670JN74_PODMU;tr|A0A670JK71|A0A670JK71_PODMU;tr|A0A670JK67|A0A670JK67_PODMU	A0A670JN74_PODMU	A0A670JN74_PODMU	A0A670JN74	A0A670JN74_PODMU	unreviewed	IF rod domain-containing protein	LOC114582343	Podarcis muralis (Wall lizard) (Lacerta muralis)	462		intermediate filament [GO:0005882]	structural molecule activity [GO:0005198]	intermediate filament [GO:0005882]; structural molecule activity [GO:0005198]	GO:0005198; GO:0005882
31	0.668782	27.3441	tr|A0A670I5T3|A0A670I5T3_PODMU	tr|A0A670I5T3|A0A670I5T3_PODMU	A0A670I5T3_PODMU	A0A670I5T3_PODMU	A0A670I5T3	A0A670I5T3_PODMU	unreviewed	Hyaluronidase (EC 3.2.1.35)	HYAL3	Podarcis muralis (Wall lizard) (Lacerta muralis)	465	carbohydrate metabolic process [GO:0005975]; hyaluronan catabolic process [GO:0030214]; single fertilization [GO:0007338]	acrosomal vesicle [GO:0001669]; early endosome [GO:0005769]; endoplasmic reticulum [GO:0005783]; plasma membrane [GO:0005886]	hyalurononglucosaminidase activity [GO:0004415]	acrosomal vesicle [GO:0001669]; early endosome [GO:0005769]; endoplasmic reticulum [GO:0005783]; plasma membrane [GO:0005886]; hyalurononglucosaminidase activity [GO:0004415]; carbohydrate metabolic process [GO:0005975]; hyaluronan catabolic process [GO:0030214]; single fertilization [GO:0007338]	GO:0001669; GO:0004415; GO:0005769; GO:0005783; GO:0005886; GO:0005975; GO:0007338; GO:0030214	SUBCELLULAR LOCATION: Cell membrane {ECO:0000256|ARBA:ARBA00004236}. Cytoplasmic vesicle, secretory vesicle, acrosome {ECO:0000256|ARBA:ARBA00004218}. Early endosome {ECO:0000256|ARBA:ARBA00004412}. Endoplasmic reticulum {ECO:0000256|ARBA:ARBA00004240}. Endosome {ECO:0000256|ARBA:ARBA00004177}. Membrane {ECO:0000256|ARBA:ARBA00004370}.
32	0.790186	27.1185	tr|A0A670IHJ9|A0A670IHJ9_PODMU	tr|A0A670IHJ9|A0A670IHJ9_PODMU	A0A670IHJ9_PODMU	A0A670IHJ9_PODMU	A0A670IHJ9	A0A670IHJ9_PODMU	unreviewed	ML domain-containing protein	GM2A	Podarcis muralis (Wall lizard) (Lacerta muralis)	209	ganglioside catabolic process [GO:0006689]		enzyme activator activity [GO:0008047]	enzyme activator activity [GO:0008047]; ganglioside catabolic process [GO:0006689]	GO:0006689; GO:0008047
33	1.45337	27.1103	tr|A0A670JNL2|A0A670JNL2_PODMU;tr|A0A670JR78|A0A670JR78_PODMU;tr|A0A670JKI6|A0A670JKI6_PODMU;CON__Q2M2I5	tr|A0A670JNL2|A0A670JNL2_PODMU;tr|A0A670JR78|A0A670JR78_PODMU;tr|A0A670JKI6|A0A670JKI6_PODMU	A0A670JNL2_PODMU	A0A670JNL2_PODMU	A0A670JNL2	A0A670JNL2_PODMU	unreviewed	IF rod domain-containing protein	KRT15	Podarcis muralis (Wall lizard) (Lacerta muralis)	469		intermediate filament [GO:0005882]	structural molecule activity [GO:0005198]	intermediate filament [GO:0005882]; structural molecule activity [GO:0005198]	GO:0005198; GO:0005882
34	1.16116	27.0024	tr|A0A670K3I9|A0A670K3I9_PODMU;tr|A0A670K912|A0A670K912_PODMU;tr|A0A670HMW6|A0A670HMW6_PODMU;tr|A0A670HMB2|A0A670HMB2_PODMU;tr|A0A670K5J4|A0A670K5J4_PODMU;tr|A0A670IMN8|A0A670IMN8_PODMU;tr|A0A670JSZ2|A0A670JSZ2_PODMU;tr|A0A670JRF1|A0A670JRF1_PODMU;tr|A0A670JT08|A0A670JT08_PODMU	tr|A0A670K3I9|A0A670K3I9_PODMU;tr|A0A670K912|A0A670K912_PODMU;tr|A0A670HMW6|A0A670HMW6_PODMU;tr|A0A670HMB2|A0A670HMB2_PODMU;tr|A0A670K5J4|A0A670K5J4_PODMU;tr|A0A670IMN8|A0A670IMN8_PODMU;tr|A0A670JSZ2|A0A670JSZ2_PODMU;tr|A0A670JRF1|A0A670JRF1_PODMU	A0A670K3I9_PODMU	A0A670K3I9_PODMU	A0A670K3I9	A0A670K3I9_PODMU	unreviewed	Uncharacterized protein	CALM2 CALM1	Podarcis muralis (Wall lizard) (Lacerta muralis)	149	calcium-mediated signaling [GO:0019722]		calcium ion binding [GO:0005509]	calcium ion binding [GO:0005509]; calcium-mediated signaling [GO:0019722]	GO:0005509; GO:0019722
35	1.74048	26.9646	tr|A0A670KFG6|A0A670KFG6_PODMU;tr|A0A670KMQ2|A0A670KMQ2_PODMU;tr|A0A670KFE8|A0A670KFE8_PODMU	tr|A0A670KFG6|A0A670KFG6_PODMU;tr|A0A670KMQ2|A0A670KMQ2_PODMU;tr|A0A670KFE8|A0A670KFE8_PODMU	A0A670KFG6_PODMU	A0A670KFG6_PODMU	A0A670KFG6	A0A670KFG6_PODMU	unreviewed	P-type phospholipid transporter (EC 7.6.2.1)	ATP8B3	Podarcis muralis (Wall lizard) (Lacerta muralis)	508	phospholipid transport [GO:0015914]	integral component of membrane [GO:0016021]	ATPase-coupled intramembrane lipid transporter activity [GO:0140326]; ATP binding [GO:0005524]; magnesium ion binding [GO:0000287]	integral component of membrane [GO:0016021]; ATP binding [GO:0005524]; ATPase-coupled intramembrane lipid transporter activity [GO:0140326]; magnesium ion binding [GO:0000287]; phospholipid transport [GO:0015914]	GO:0000287; GO:0005524; GO:0015914; GO:0016021; GO:0140326	SUBCELLULAR LOCATION: Membrane {ECO:0000256|ARBA:ARBA00004141}; Multi-pass membrane protein {ECO:0000256|ARBA:ARBA00004141}.
36	1.13702	26.7833	tr|A0A670I8A7|A0A670I8A7_PODMU;tr|A0A670I8N3|A0A670I8N3_PODMU	tr|A0A670I8A7|A0A670I8A7_PODMU;tr|A0A670I8N3|A0A670I8N3_PODMU	A0A670I8A7_PODMU	A0A670I8A7_PODMU	A0A670I8A7	A0A670I8A7_PODMU	unreviewed	Tubulin beta chain	LOC114600950	Podarcis muralis (Wall lizard) (Lacerta muralis)	445	microtubule-based process [GO:0007017]	cytoplasm [GO:0005737]; microtubule [GO:0005874]	GTPase activity [GO:0003924]; GTP binding [GO:0005525]; structural constituent of cytoskeleton [GO:0005200]	cytoplasm [GO:0005737]; microtubule [GO:0005874]; GTP binding [GO:0005525]; GTPase activity [GO:0003924]; structural constituent of cytoskeleton [GO:0005200]; microtubule-based process [GO:0007017]	GO:0003924; GO:0005200; GO:0005525; GO:0005737; GO:0005874; GO:0007017	SUBCELLULAR LOCATION: Cytoplasm, cytoskeleton {ECO:0000256|ARBA:ARBA00004245}.	FUNCTION: Tubulin is the major constituent of microtubules. It binds two moles of GTP, one at an exchangeable site on the beta chain and one at a non-exchangeable site on the alpha chain. {ECO:0000256|RuleBase:RU000352}.
37	0.83609	26.7439	tr|A0A670I7S4|A0A670I7S4_PODMU;tr|A0A670K0Q9|A0A670K0Q9_PODMU	tr|A0A670I7S4|A0A670I7S4_PODMU;tr|A0A670K0Q9|A0A670K0Q9_PODMU	A0A670I7S4_PODMU	A0A670I7S4_PODMU	A0A670I7S4	A0A670I7S4_PODMU	unreviewed	10 kDa heat shock protein, mitochondrial (Chaperonin 10)		Podarcis muralis (Wall lizard) (Lacerta muralis)	101	protein folding [GO:0006457]		ATP binding [GO:0005524]	ATP binding [GO:0005524]; protein folding [GO:0006457]	GO:0005524; GO:0006457
38	0.592248	26.6969	tr|A0A670I6E8|A0A670I6E8_PODMU	tr|A0A670I6E8|A0A670I6E8_PODMU	A0A670I6E8_PODMU	A0A670I6E8_PODMU	A0A670I6E8	A0A670I6E8_PODMU	unreviewed	Reelin domain-containing protein		Podarcis muralis (Wall lizard) (Lacerta muralis)	386
39	1.31912	26.6714	tr|A0A670JX31|A0A670JX31_PODMU;tr|A0A670I895|A0A670I895_PODMU;tr|A0A670ILN8|A0A670ILN8_PODMU;tr|A0A670JU29|A0A670JU29_PODMU;tr|A0A670IXF8|A0A670IXF8_PODMU;tr|A0A670IBP8|A0A670IBP8_PODMU	tr|A0A670JX31|A0A670JX31_PODMU;tr|A0A670I895|A0A670I895_PODMU;tr|A0A670ILN8|A0A670ILN8_PODMU;tr|A0A670JU29|A0A670JU29_PODMU;tr|A0A670IXF8|A0A670IXF8_PODMU;tr|A0A670IBP8|A0A670IBP8_PODMU	A0A670JX31_PODMU	A0A670JX31_PODMU	A0A670JX31	A0A670JX31_PODMU	unreviewed	Uncharacterized protein	LOC114587228	Podarcis muralis (Wall lizard) (Lacerta muralis)	377
40	0.582588	26.504	tr|A0A670JW73|A0A670JW73_PODMU	tr|A0A670JW73|A0A670JW73_PODMU	A0A670JW73_PODMU	A0A670JW73_PODMU	A0A670JW73	A0A670JW73_PODMU	unreviewed	GFO_IDH_MocA domain-containing protein	LOC114582780	Podarcis muralis (Wall lizard) (Lacerta muralis)	344			oxidoreductase activity [GO:0016491]	oxidoreductase activity [GO:0016491]	GO:0016491
41	1.11964	26.4872	tr|A0A670IG69|A0A670IG69_PODMU	tr|A0A670IG69|A0A670IG69_PODMU	A0A670IG69_PODMU	A0A670IG69_PODMU	A0A670IG69	A0A670IG69_PODMU	unreviewed	FABP domain-containing protein	FABP5	Podarcis muralis (Wall lizard) (Lacerta muralis)	135			lipid binding [GO:0008289]	lipid binding [GO:0008289]	GO:0008289
42	1.69867	26.4317	tr|A0A670I7M3|A0A670I7M3_PODMU;tr|A0A670I7V5|A0A670I7V5_PODMU;tr|A0A670I7Z2|A0A670I7Z2_PODMU;tr|A0A670I7P6|A0A670I7P6_PODMU;tr|A0A670I7L9|A0A670I7L9_PODMU;tr|A0A670I7K1|A0A670I7K1_PODMU;tr|A0A670I7H0|A0A670I7H0_PODMU	tr|A0A670I7M3|A0A670I7M3_PODMU	A0A670I7M3_PODMU	A0A670I7M3_PODMU	A0A670I7M3	A0A670I7M3_PODMU	unreviewed	Lipocln_cytosolic_FA-bd_dom domain-containing protein	LOC114592741	Podarcis muralis (Wall lizard) (Lacerta muralis)	168			small molecule binding [GO:0036094]	small molecule binding [GO:0036094]	GO:0036094
43	1.99217	26.3943	tr|A0A670KIC9|A0A670KIC9_PODMU	tr|A0A670KIC9|A0A670KIC9_PODMU	A0A670KIC9_PODMU	A0A670KIC9_PODMU	A0A670KIC9	A0A670KIC9_PODMU	unreviewed	Calreticulin	CALR	Podarcis muralis (Wall lizard) (Lacerta muralis)	416	protein folding [GO:0006457]	endoplasmic reticulum lumen [GO:0005788]	calcium ion binding [GO:0005509]; unfolded protein binding [GO:0051082]	endoplasmic reticulum lumen [GO:0005788]; calcium ion binding [GO:0005509]; unfolded protein binding [GO:0051082]; protein folding [GO:0006457]	GO:0005509; GO:0005788; GO:0006457; GO:0051082	SUBCELLULAR LOCATION: Endoplasmic reticulum lumen {ECO:0000256|PIRNR:PIRNR002356}.
44	0.933257	26.3536	tr|A0A670IS14|A0A670IS14_PODMU	tr|A0A670IS14|A0A670IS14_PODMU	A0A670IS14_PODMU	A0A670IS14_PODMU	A0A670IS14	A0A670IS14_PODMU	unreviewed	Peroxiredoxin-1 (EC 1.11.1.24)	PRDX1	Podarcis muralis (Wall lizard) (Lacerta muralis)	199			peroxidase activity [GO:0004601]; peroxiredoxin activity [GO:0051920]	peroxidase activity [GO:0004601]; peroxiredoxin activity [GO:0051920]	GO:0004601; GO:0051920		FUNCTION: Thiol-specific peroxidase that catalyzes the reduction of hydrogen peroxide and organic hydroperoxides to water and alcohols, respectively. {ECO:0000256|PIRNR:PIRNR000239}.
45	0.602251	26.2023	tr|A0A670IWY7|A0A670IWY7_PODMU	tr|A0A670IWY7|A0A670IWY7_PODMU	A0A670IWY7_PODMU	A0A670IWY7_PODMU	A0A670IWY7	A0A670IWY7_PODMU	unreviewed	Carboxymethylenebutenolidase homolog	LOC114600090	Podarcis muralis (Wall lizard) (Lacerta muralis)	247		cytosol [GO:0005829]	hydrolase activity [GO:0016787]	cytosol [GO:0005829]; hydrolase activity [GO:0016787]	GO:0005829; GO:0016787	SUBCELLULAR LOCATION: Cytoplasm, cytosol {ECO:0000256|ARBA:ARBA00004514}.
46	0.600991	26.1963	tr|A0A670K6H4|A0A670K6H4_PODMU;tr|A0A670JNY6|A0A670JNY6_PODMU	tr|A0A670K6H4|A0A670K6H4_PODMU;tr|A0A670JNY6|A0A670JNY6_PODMU	A0A670K6H4_PODMU	A0A670K6H4_PODMU	A0A670K6H4	A0A670K6H4_PODMU	unreviewed	Uncharacterized protein	ARF3	Podarcis muralis (Wall lizard) (Lacerta muralis)	181			GTP binding [GO:0005525]	GTP binding [GO:0005525]	GO:0005525
47	0.579916	26.1872	tr|A0A670INK9|A0A670INK9_PODMU	tr|A0A670INK9|A0A670INK9_PODMU	A0A670INK9_PODMU	A0A670INK9_PODMU	A0A670INK9	A0A670INK9_PODMU	unreviewed	Uncharacterized protein	LOC114601499	Podarcis muralis (Wall lizard) (Lacerta muralis)	547			cysteine-type peptidase activity [GO:0008234]	cysteine-type peptidase activity [GO:0008234]	GO:0008234
48	0.743496	26.187	tr|A0A670JJL9|A0A670JJL9_PODMU;tr|A0A670JJI9|A0A670JJI9_PODMU;tr|A0A670JM74|A0A670JM74_PODMU;tr|A0A670JJD2|A0A670JJD2_PODMU	tr|A0A670JJL9|A0A670JJL9_PODMU;tr|A0A670JJI9|A0A670JJI9_PODMU;tr|A0A670JM74|A0A670JM74_PODMU;tr|A0A670JJD2|A0A670JJD2_PODMU	A0A670JJL9_PODMU	A0A670JJL9_PODMU	A0A670JJL9	A0A670JJL9_PODMU	unreviewed	Aldehyde dehydrogenase 7 family member A1	ALDH7A1	Podarcis muralis (Wall lizard) (Lacerta muralis)	542			oxidoreductase activity, acting on the aldehyde or oxo group of donors, NAD or NADP as acceptor [GO:0016620]	oxidoreductase activity, acting on the aldehyde or oxo group of donors, NAD or NADP as acceptor [GO:0016620]	GO:0016620
49	0.98527	26.1031	tr|A0A670IL40|A0A670IL40_PODMU;tr|A0A670IME0|A0A670IME0_PODMU	tr|A0A670IL40|A0A670IL40_PODMU;tr|A0A670IME0|A0A670IME0_PODMU	A0A670IL40_PODMU	A0A670IL40_PODMU	A0A670IL40	A0A670IL40_PODMU	unreviewed	Uricase (EC 1.7.3.3) (Urate oxidase)		Podarcis muralis (Wall lizard) (Lacerta muralis)	306	purine nucleobase metabolic process [GO:0006144]; urate catabolic process [GO:0019628]	peroxisome [GO:0005777]	urate oxidase activity [GO:0004846]	peroxisome [GO:0005777]; urate oxidase activity [GO:0004846]; purine nucleobase metabolic process [GO:0006144]; urate catabolic process [GO:0019628]	GO:0004846; GO:0005777; GO:0006144; GO:0019628	SUBCELLULAR LOCATION: Peroxisome {ECO:0000256|ARBA:ARBA00004275, ECO:0000256|PIRNR:PIRNR000241}.	FUNCTION: Catalyzes the oxidation of uric acid to 5-hydroxyisourate, which is further processed to form (S)-allantoin. {ECO:0000256|ARBA:ARBA00003860, ECO:0000256|PIRNR:PIRNR000241, ECO:0000256|RuleBase:RU004455}.
50	0.899633	26.0917	tr|A0A670HL54|A0A670HL54_PODMU	tr|A0A670HL54|A0A670HL54_PODMU	A0A670HL54_PODMU	A0A670HL54_PODMU	A0A670HL54	A0A670HL54_PODMU	unreviewed	Isocitrate dehydrogenase [NADP] (EC 1.1.1.42)	IDH1	Podarcis muralis (Wall lizard) (Lacerta muralis)	415	glyoxylate cycle [GO:0006097]; isocitrate metabolic process [GO:0006102]; tricarboxylic acid cycle [GO:0006099]		isocitrate dehydrogenase (NADP+) activity [GO:0004450]; magnesium ion binding [GO:0000287]; NAD binding [GO:0051287]	isocitrate dehydrogenase (NADP+) activity [GO:0004450]; magnesium ion binding [GO:0000287]; NAD binding [GO:0051287]; glyoxylate cycle [GO:0006097]; isocitrate metabolic process [GO:0006102]; tricarboxylic acid cycle [GO:0006099]	GO:0000287; GO:0004450; GO:0006097; GO:0006099; GO:0006102; GO:0051287
51	0.672946	26.0547	tr|A0A670K3J2|A0A670K3J2_PODMU	tr|A0A670K3J2|A0A670K3J2_PODMU	A0A670K3J2_PODMU	A0A670K3J2_PODMU	A0A670K3J2	A0A670K3J2_PODMU	unreviewed	Proteasome subunit beta (EC 3.4.25.1)	PSMB4	Podarcis muralis (Wall lizard) (Lacerta muralis)	260	proteolysis involved in cellular protein catabolic process [GO:0051603]	cytoplasm [GO:0005737]; nucleus [GO:0005634]; proteasome core complex [GO:0005839]	threonine-type endopeptidase activity [GO:0004298]	cytoplasm [GO:0005737]; nucleus [GO:0005634]; proteasome core complex [GO:0005839]; threonine-type endopeptidase activity [GO:0004298]; proteolysis involved in cellular protein catabolic process [GO:0051603]	GO:0004298; GO:0005634; GO:0005737; GO:0005839; GO:0051603	SUBCELLULAR LOCATION: Cytoplasm {ECO:0000256|PIRNR:PIRNR001213}. Nucleus {ECO:0000256|ARBA:ARBA00004123, ECO:0000256|PIRNR:PIRNR001213}.
52	0.689284	26.0469	tr|A0A670HLM8|A0A670HLM8_PODMU	tr|A0A670HLM8|A0A670HLM8_PODMU	A0A670HLM8_PODMU	A0A670HLM8_PODMU	A0A670HLM8	A0A670HLM8_PODMU	unreviewed	Nucleophosmin	NPM1	Podarcis muralis (Wall lizard) (Lacerta muralis)	294		nucleus [GO:0005634]	nucleic acid binding [GO:0003676]	nucleus [GO:0005634]; nucleic acid binding [GO:0003676]	GO:0003676; GO:0005634
53	1.21139	26.024	tr|A0A670IKA0|A0A670IKA0_PODMU;tr|A0A670KDR4|A0A670KDR4_PODMU	tr|A0A670IKA0|A0A670IKA0_PODMU;tr|A0A670KDR4|A0A670KDR4_PODMU	A0A670IKA0_PODMU	A0A670IKA0_PODMU	A0A670IKA0	A0A670IKA0_PODMU	unreviewed	40S ribosomal protein S20	RPS20	Podarcis muralis (Wall lizard) (Lacerta muralis)	119	translation [GO:0006412]	small ribosomal subunit [GO:0015935]	RNA binding [GO:0003723]; structural constituent of ribosome [GO:0003735]	small ribosomal subunit [GO:0015935]; RNA binding [GO:0003723]; structural constituent of ribosome [GO:0003735]; translation [GO:0006412]	GO:0003723; GO:0003735; GO:0006412; GO:0015935
54	2.00161	26.0107	tr|A0A670KFJ6|A0A670KFJ6_PODMU;CON__Q9DCV7;CON__Q9NSB2;CON__Q6ISB0;tr|A0A670KCH7|A0A670KCH7_PODMU;tr|A0A670KFZ7|A0A670KFZ7_PODMU;tr|A0A670KK47|A0A670KK47_PODMU;CON__Q6KB66-1;tr|A0A670KEB9|A0A670KEB9_PODMU	tr|A0A670KFJ6|A0A670KFJ6_PODMU	A0A670KFJ6_PODMU	A0A670KFJ6_PODMU	A0A670KFJ6	A0A670KFJ6_PODMU	unreviewed	IF rod domain-containing protein	LOC114593004	Podarcis muralis (Wall lizard) (Lacerta muralis)	525		keratin filament [GO:0045095]		keratin filament [GO:0045095]	GO:0045095
55	0.592441	25.9693	tr|A0A670HN32|A0A670HN32_PODMU	tr|A0A670HN32|A0A670HN32_PODMU	A0A670HN32_PODMU	A0A670HN32_PODMU	A0A670HN32	A0A670HN32_PODMU	unreviewed	GST class-pi (EC 2.5.1.18)		Podarcis muralis (Wall lizard) (Lacerta muralis)	211	glutathione metabolic process [GO:0006749]		glutathione transferase activity [GO:0004364]	glutathione transferase activity [GO:0004364]; glutathione metabolic process [GO:0006749]	GO:0004364; GO:0006749
56	0.885242	25.9481	tr|A0A670J0Z1|A0A670J0Z1_PODMU	tr|A0A670J0Z1|A0A670J0Z1_PODMU	A0A670J0Z1_PODMU	A0A670J0Z1_PODMU	A0A670J0Z1	A0A670J0Z1_PODMU	unreviewed	Annexin	ANXA4	Podarcis muralis (Wall lizard) (Lacerta muralis)	295			calcium-dependent phospholipid binding [GO:0005544]; calcium ion binding [GO:0005509]	calcium ion binding [GO:0005509]; calcium-dependent phospholipid binding [GO:0005544]	GO:0005509; GO:0005544
57	2.43489	25.9432	tr|A0A670IA48|A0A670IA48_PODMU;tr|A0A670IA30|A0A670IA30_PODMU;tr|A0A670IA89|A0A670IA89_PODMU	tr|A0A670IA48|A0A670IA48_PODMU;tr|A0A670IA30|A0A670IA30_PODMU;tr|A0A670IA89|A0A670IA89_PODMU	A0A670IA48_PODMU	A0A670IA48_PODMU	A0A670IA48	A0A670IA48_PODMU	unreviewed	Protein disulfide-isomerase (EC 5.3.4.1)	P4HB	Podarcis muralis (Wall lizard) (Lacerta muralis)	489		endoplasmic reticulum lumen [GO:0005788]	protein disulfide isomerase activity [GO:0003756]	endoplasmic reticulum lumen [GO:0005788]; protein disulfide isomerase activity [GO:0003756]	GO:0003756; GO:0005788	SUBCELLULAR LOCATION: Endoplasmic reticulum lumen {ECO:0000256|ARBA:ARBA00004319}.
58	0.675526	25.9379	tr|A0A670JQJ1|A0A670JQJ1_PODMU;tr|A0A670JLF7|A0A670JLF7_PODMU	tr|A0A670JQJ1|A0A670JQJ1_PODMU;tr|A0A670JLF7|A0A670JLF7_PODMU	A0A670JQJ1_PODMU	A0A670JQJ1_PODMU	A0A670JQJ1	A0A670JQJ1_PODMU	unreviewed	Uncharacterized protein		Podarcis muralis (Wall lizard) (Lacerta muralis)	365
59	1.10714	25.9308	tr|A0A670IC50|A0A670IC50_PODMU;tr|A0A670IBK2|A0A670IBK2_PODMU;tr|A0A670ICE2|A0A670ICE2_PODMU	tr|A0A670IC50|A0A670IC50_PODMU	A0A670IC50_PODMU	A0A670IC50_PODMU	A0A670IC50	A0A670IC50_PODMU	unreviewed	Nucleoside diphosphate kinase (EC 2.7.4.6)	NME2	Podarcis muralis (Wall lizard) (Lacerta muralis)	153	CTP biosynthetic process [GO:0006241]; GTP biosynthetic process [GO:0006183]; UTP biosynthetic process [GO:0006228]		ATP binding [GO:0005524]; nucleoside diphosphate kinase activity [GO:0004550]	ATP binding [GO:0005524]; nucleoside diphosphate kinase activity [GO:0004550]; CTP biosynthetic process [GO:0006241]; GTP biosynthetic process [GO:0006183]; UTP biosynthetic process [GO:0006228]	GO:0004550; GO:0005524; GO:0006183; GO:0006228; GO:0006241
60	0.389993	25.901	tr|A0A670J3J9|A0A670J3J9_PODMU	tr|A0A670J3J9|A0A670J3J9_PODMU	A0A670J3J9_PODMU	A0A670J3J9_PODMU	A0A670J3J9	A0A670J3J9_PODMU	unreviewed	Voltage-dependent anion-selective channel protein 1	VDAC1	Podarcis muralis (Wall lizard) (Lacerta muralis)	320	apoptotic process [GO:0006915]	membrane raft [GO:0045121]; mitochondrial outer membrane [GO:0005741]; plasma membrane [GO:0005886]; pore complex [GO:0046930]	porin activity [GO:0015288]; voltage-gated anion channel activity [GO:0008308]	membrane raft [GO:0045121]; mitochondrial outer membrane [GO:0005741]; plasma membrane [GO:0005886]; pore complex [GO:0046930]; porin activity [GO:0015288]; voltage-gated anion channel activity [GO:0008308]; apoptotic process [GO:0006915]	GO:0005741; GO:0005886; GO:0006915; GO:0008308; GO:0015288; GO:0045121; GO:0046930	SUBCELLULAR LOCATION: Cell membrane {ECO:0000256|ARBA:ARBA00004651}; Multi-pass membrane protein {ECO:0000256|ARBA:ARBA00004651}. Membrane raft {ECO:0000256|ARBA:ARBA00004314}; Multi-pass membrane protein {ECO:0000256|ARBA:ARBA00004314}. Membrane {ECO:0000256|ARBA:ARBA00004141}; Multi-pass membrane protein {ECO:0000256|ARBA:ARBA00004141}. Mitochondrion outer membrane {ECO:0000256|ARBA:ARBA0000437…
61	0.88939	25.8985	tr|A0A670IWA5|A0A670IWA5_PODMU	tr|A0A670IWA5|A0A670IWA5_PODMU	A0A670IWA5_PODMU	A0A670IWA5_PODMU	A0A670IWA5	A0A670IWA5_PODMU	unreviewed	RAB7A, member RAS oncogene family	RAB7A	Podarcis muralis (Wall lizard) (Lacerta muralis)	215			GTPase activity [GO:0003924]; GTP binding [GO:0005525]	GTP binding [GO:0005525]; GTPase activity [GO:0003924]	GO:0003924; GO:0005525
62	1.30291	25.8718	tr|A0A670HZ48|A0A670HZ48_PODMU;tr|A0A670KHU2|A0A670KHU2_PODMU;tr|A0A670JXA2|A0A670JXA2_PODMU;tr|A0A670HPC3|A0A670HPC3_PODMU	tr|A0A670HZ48|A0A670HZ48_PODMU;tr|A0A670KHU2|A0A670KHU2_PODMU;tr|A0A670JXA2|A0A670JXA2_PODMU	A0A670HZ48_PODMU	A0A670HZ48_PODMU	A0A670HZ48	A0A670HZ48_PODMU	unreviewed	Peptidyl-prolyl cis-trans isomerase (PPIase) (EC 5.2.1.8)		Podarcis muralis (Wall lizard) (Lacerta muralis)	155	protein folding [GO:0006457]		peptidyl-prolyl cis-trans isomerase activity [GO:0003755]	peptidyl-prolyl cis-trans isomerase activity [GO:0003755]; protein folding [GO:0006457]	GO:0003755; GO:0006457		FUNCTION: PPIases accelerate the folding of proteins. It catalyzes the cis-trans isomerization of proline imidic peptide bonds in oligopeptides. {ECO:0000256|RuleBase:RU363019}.
63	0.53648	25.8717	tr|A0A670IVX8|A0A670IVX8_PODMU;tr|A0A670IUR1|A0A670IUR1_PODMU	tr|A0A670IVX8|A0A670IVX8_PODMU;tr|A0A670IUR1|A0A670IUR1_PODMU	A0A670IVX8_PODMU	A0A670IVX8_PODMU	A0A670IVX8	A0A670IVX8_PODMU	unreviewed	Alpha-mannosidase (EC 3.2.1.-)	MAN2B1	Podarcis muralis (Wall lizard) (Lacerta muralis)	1009	mannose metabolic process [GO:0006013]		alpha-mannosidase activity [GO:0004559]; carbohydrate binding [GO:0030246]; metal ion binding [GO:0046872]	alpha-mannosidase activity [GO:0004559]; carbohydrate binding [GO:0030246]; metal ion binding [GO:0046872]; mannose metabolic process [GO:0006013]	GO:0004559; GO:0006013; GO:0030246; GO:0046872
64	0.843616	25.8594	tr|A0A670HTQ4|A0A670HTQ4_PODMU	tr|A0A670HTQ4|A0A670HTQ4_PODMU	A0A670HTQ4_PODMU	A0A670HTQ4_PODMU	A0A670HTQ4	A0A670HTQ4_PODMU	unreviewed	Prolylcarboxypeptidase	PRCP	Podarcis muralis (Wall lizard) (Lacerta muralis)	492			serine-type peptidase activity [GO:0008236]	serine-type peptidase activity [GO:0008236]	GO:0008236
65	1.06145	25.8557	tr|A0A670HYY6|A0A670HYY6_PODMU;tr|A0A670HYY8|A0A670HYY8_PODMU;tr|A0A670KDW7|A0A670KDW7_PODMU	tr|A0A670HYY6|A0A670HYY6_PODMU;tr|A0A670HYY8|A0A670HYY8_PODMU	A0A670HYY6_PODMU	A0A670HYY6_PODMU	A0A670HYY6	A0A670HYY6_PODMU	unreviewed	ATP synthase subunit beta (EC 7.1.2.2)		Podarcis muralis (Wall lizard) (Lacerta muralis)	516		proton-transporting ATP synthase complex, catalytic core F(1) [GO:0045261]	ATP binding [GO:0005524]; proton-transporting ATPase activity, rotational mechanism [GO:0046961]; proton-transporting ATP synthase activity, rotational mechanism [GO:0046933]	proton-transporting ATP synthase complex, catalytic core F(1) [GO:0045261]; ATP binding [GO:0005524]; proton-transporting ATP synthase activity, rotational mechanism [GO:0046933]; proton-transporting ATPase activity, rotational mechanism [GO:0046961]	GO:0005524; GO:0045261; GO:0046933; GO:0046961		FUNCTION: Mitochondrial membrane ATP synthase (F(1)F(0) ATP synthase or Complex V) produces ATP from ADP in the presence of a proton gradient across the membrane which is generated by electron transport complexes of the respiratory chain. F-type ATPases consist of two structural domains, F(1) - containing the extramembraneous catalytic core, and F(0) - containing the membrane proton channel, link…
66	1.10985	25.8195	tr|A0A670KPH0|A0A670KPH0_PODMU	tr|A0A670KPH0|A0A670KPH0_PODMU	A0A670KPH0_PODMU	A0A670KPH0_PODMU	A0A670KPH0	A0A670KPH0_PODMU	unreviewed	L-lactate dehydrogenase (EC 1.1.1.27)	LDHB	Podarcis muralis (Wall lizard) (Lacerta muralis)	333	carbohydrate metabolic process [GO:0005975]; carboxylic acid metabolic process [GO:0019752]	cytoplasm [GO:0005737]	L-lactate dehydrogenase activity [GO:0004459]	cytoplasm [GO:0005737]; L-lactate dehydrogenase activity [GO:0004459]; carbohydrate metabolic process [GO:0005975]; carboxylic acid metabolic process [GO:0019752]	GO:0004459; GO:0005737; GO:0005975; GO:0019752
67	0.874624	25.7554	tr|A0A670I912|A0A670I912_PODMU;tr|A0A670I8Y2|A0A670I8Y2_PODMU;tr|A0A670I918|A0A670I918_PODMU	tr|A0A670I912|A0A670I912_PODMU;tr|A0A670I8Y2|A0A670I8Y2_PODMU;tr|A0A670I918|A0A670I918_PODMU	A0A670I912_PODMU	A0A670I912_PODMU	A0A670I912	A0A670I912_PODMU	unreviewed	Inorganic diphosphatase (EC 3.6.1.1)	PPA1	Podarcis muralis (Wall lizard) (Lacerta muralis)	288	phosphate-containing compound metabolic process [GO:0006796]	cytoplasm [GO:0005737]	inorganic diphosphatase activity [GO:0004427]; magnesium ion binding [GO:0000287]	cytoplasm [GO:0005737]; inorganic diphosphatase activity [GO:0004427]; magnesium ion binding [GO:0000287]; phosphate-containing compound metabolic process [GO:0006796]	GO:0000287; GO:0004427; GO:0005737; GO:0006796
68	0.806102	25.7497	tr|A0A670J6S3|A0A670J6S3_PODMU	tr|A0A670J6S3|A0A670J6S3_PODMU	A0A670J6S3_PODMU	A0A670J6S3_PODMU	A0A670J6S3	A0A670J6S3_PODMU	unreviewed	RNAse_Pc domain-containing protein		Podarcis muralis (Wall lizard) (Lacerta muralis)	149			endonuclease activity [GO:0004519]; nucleic acid binding [GO:0003676]	endonuclease activity [GO:0004519]; nucleic acid binding [GO:0003676]	GO:0003676; GO:0004519
69	0.94897	25.7461	tr|A0A670IFS2|A0A670IFS2_PODMU;tr|A0A670IGG0|A0A670IGG0_PODMU;tr|A0A670IHP2|A0A670IHP2_PODMU;tr|A0A670IFY8|A0A670IFY8_PODMU;tr|A0A670IHQ7|A0A670IHQ7_PODMU	tr|A0A670IFS2|A0A670IFS2_PODMU;tr|A0A670IGG0|A0A670IGG0_PODMU;tr|A0A670IHP2|A0A670IHP2_PODMU;tr|A0A670IFY8|A0A670IFY8_PODMU	A0A670IFS2_PODMU	A0A670IFS2_PODMU	A0A670IFS2	A0A670IFS2_PODMU	unreviewed	GOLD domain-containing protein	TMED10	Podarcis muralis (Wall lizard) (Lacerta muralis)	232		endoplasmic reticulum membrane [GO:0005789]; integral component of membrane [GO:0016021]		endoplasmic reticulum membrane [GO:0005789]; integral component of membrane [GO:0016021]	GO:0005789; GO:0016021	SUBCELLULAR LOCATION: Endoplasmic reticulum membrane {ECO:0000256|ARBA:ARBA00004115}; Single-pass type I membrane protein {ECO:0000256|ARBA:ARBA00004115}. Membrane {ECO:0000256|RuleBase:RU003827}; Single-pass type I membrane protein {ECO:0000256|RuleBase:RU003827}.
70	0.53124	25.7455	tr|A0A670HXB1|A0A670HXB1_PODMU	tr|A0A670HXB1|A0A670HXB1_PODMU	A0A670HXB1_PODMU	A0A670HXB1_PODMU	A0A670HXB1	A0A670HXB1_PODMU	unreviewed	SERPIN domain-containing protein		Podarcis muralis (Wall lizard) (Lacerta muralis)	380		extracellular space [GO:0005615]		extracellular space [GO:0005615]	GO:0005615
71	1.00368	25.7279	tr|A0A670I2R0|A0A670I2R0_PODMU	tr|A0A670I2R0|A0A670I2R0_PODMU	A0A670I2R0_PODMU	A0A670I2R0_PODMU	A0A670I2R0	A0A670I2R0_PODMU	unreviewed	Tubulin alpha chain	LOC114599454	Podarcis muralis (Wall lizard) (Lacerta muralis)	449	microtubule-based process [GO:0007017]	cytoplasm [GO:0005737]; microtubule [GO:0005874]	GTPase activity [GO:0003924]; GTP binding [GO:0005525]; structural constituent of cytoskeleton [GO:0005200]	cytoplasm [GO:0005737]; microtubule [GO:0005874]; GTP binding [GO:0005525]; GTPase activity [GO:0003924]; structural constituent of cytoskeleton [GO:0005200]; microtubule-based process [GO:0007017]	GO:0003924; GO:0005200; GO:0005525; GO:0005737; GO:0005874; GO:0007017	SUBCELLULAR LOCATION: Cytoplasm, cytoskeleton {ECO:0000256|ARBA:ARBA00004245}.	FUNCTION: Tubulin is the major constituent of microtubules. It binds two moles of GTP, one at an exchangeable site on the beta chain and one at a non-exchangeable site on the alpha chain. {ECO:0000256|RuleBase:RU000352}.
72	1.58691	25.694	tr|A0A670JZL9|A0A670JZL9_PODMU	tr|A0A670JZL9|A0A670JZL9_PODMU	A0A670JZL9_PODMU	A0A670JZL9_PODMU	A0A670JZL9	A0A670JZL9_PODMU	unreviewed	RRM domain-containing protein		Podarcis muralis (Wall lizard) (Lacerta muralis)	194		cytoplasm [GO:0005737]	RNA binding [GO:0003723]	cytoplasm [GO:0005737]; RNA binding [GO:0003723]	GO:0003723; GO:0005737	SUBCELLULAR LOCATION: Cytoplasm {ECO:0000256|ARBA:ARBA00004496}.
73	1.21752	25.674	tr|A0A670JR71|A0A670JR71_PODMU;tr|A0A670JVV0|A0A670JVV0_PODMU	tr|A0A670JR71|A0A670JR71_PODMU;tr|A0A670JVV0|A0A670JVV0_PODMU	A0A670JR71_PODMU	A0A670JR71_PODMU	A0A670JR71	A0A670JR71_PODMU	unreviewed	Malate dehydrogenase (EC 1.1.1.37)	MDH2	Podarcis muralis (Wall lizard) (Lacerta muralis)	338	carbohydrate metabolic process [GO:0005975]; malate metabolic process [GO:0006108]; tricarboxylic acid cycle [GO:0006099]		L-malate dehydrogenase activity [GO:0030060]	L-malate dehydrogenase activity [GO:0030060]; carbohydrate metabolic process [GO:0005975]; malate metabolic process [GO:0006108]; tricarboxylic acid cycle [GO:0006099]	GO:0005975; GO:0006099; GO:0006108; GO:0030060
74	1.18367	25.6725	tr|A0A670J2A6|A0A670J2A6_PODMU;tr|A0A670J4B3|A0A670J4B3_PODMU;tr|A0A670I6X9|A0A670I6X9_PODMU;tr|A0A670I6W5|A0A670I6W5_PODMU;tr|A0A670I750|A0A670I750_PODMU;tr|A0A670I6Z6|A0A670I6Z6_PODMU	tr|A0A670J2A6|A0A670J2A6_PODMU;tr|A0A670J4B3|A0A670J4B3_PODMU	A0A670J2A6_PODMU	A0A670J2A6_PODMU	A0A670J2A6	A0A670J2A6_PODMU	unreviewed	RNA helicase (EC 3.6.4.13)	EIF4A1	Podarcis muralis (Wall lizard) (Lacerta muralis)	406			ATP binding [GO:0005524]; nucleic acid binding [GO:0003676]; RNA helicase activity [GO:0003724]	ATP binding [GO:0005524]; nucleic acid binding [GO:0003676]; RNA helicase activity [GO:0003724]	GO:0003676; GO:0003724; GO:0005524
75	1.10936	25.6586	tr|A0A670KE34|A0A670KE34_PODMU	tr|A0A670KE34|A0A670KE34_PODMU	A0A670KE34_PODMU	A0A670KE34_PODMU	A0A670KE34	A0A670KE34_PODMU	unreviewed	60S ribosomal protein L14	RPL14	Podarcis muralis (Wall lizard) (Lacerta muralis)	124	translation [GO:0006412]	ribosome [GO:0005840]	RNA binding [GO:0003723]; structural constituent of ribosome [GO:0003735]	ribosome [GO:0005840]; RNA binding [GO:0003723]; structural constituent of ribosome [GO:0003735]; translation [GO:0006412]	GO:0003723; GO:0003735; GO:0005840; GO:0006412
76	0.727512	25.6384	tr|A0A670ISP2|A0A670ISP2_PODMU;tr|A0A670IUF4|A0A670IUF4_PODMU	tr|A0A670ISP2|A0A670ISP2_PODMU;tr|A0A670IUF4|A0A670IUF4_PODMU	A0A670ISP2_PODMU	A0A670ISP2_PODMU	A0A670ISP2	A0A670ISP2_PODMU	unreviewed	Heme oxygenase (biliverdin-producing) (EC 1.14.14.18)	HMOX1	Podarcis muralis (Wall lizard) (Lacerta muralis)	289	heme oxidation [GO:0006788]	integral component of membrane [GO:0016021]	heme oxygenase (decyclizing) activity [GO:0004392]; metal ion binding [GO:0046872]	integral component of membrane [GO:0016021]; heme oxygenase (decyclizing) activity [GO:0004392]; metal ion binding [GO:0046872]; heme oxidation [GO:0006788]	GO:0004392; GO:0006788; GO:0016021; GO:0046872
77	1.94234	25.6208	tr|A0A670K3R9|A0A670K3R9_PODMU	tr|A0A670K3R9|A0A670K3R9_PODMU	A0A670K3R9_PODMU	A0A670K3R9_PODMU	A0A670K3R9	A0A670K3R9_PODMU	unreviewed	MARVEL domain-containing protein	MAL2	Podarcis muralis (Wall lizard) (Lacerta muralis)	188	transcytosis [GO:0045056]	integral component of membrane [GO:0016021]; membrane raft [GO:0045121]		integral component of membrane [GO:0016021]; membrane raft [GO:0045121]; transcytosis [GO:0045056]	GO:0016021; GO:0045056; GO:0045121
78	1.20792	25.6101	tr|A0A670J906|A0A670J906_PODMU;tr|A0A670J9S9|A0A670J9S9_PODMU;tr|W8VSF1|W8VSF1_LACAG;tr|A0A670JUW1|A0A670JUW1_PODMU;tr|A0A670JUV4|A0A670JUV4_PODMU;tr|A0A670JT32|A0A670JT32_PODMU;tr|A0A670JXE4|A0A670JXE4_PODMU;tr|A0A670JVQ5|A0A670JVQ5_PODMU	tr|A0A670J906|A0A670J906_PODMU;tr|A0A670J9S9|A0A670J9S9_PODMU;tr|W8VSF1|W8VSF1_LACAG	A0A670J906_PODMU	A0A670J906_PODMU	A0A670J906	A0A670J906_PODMU	unreviewed	2-phospho-D-glycerate hydro-lyase (EC 4.2.1.11)	ENO1	Podarcis muralis (Wall lizard) (Lacerta muralis)	453	glycolytic process [GO:0006096]	phosphopyruvate hydratase complex [GO:0000015]	magnesium ion binding [GO:0000287]; phosphopyruvate hydratase activity [GO:0004634]	phosphopyruvate hydratase complex [GO:0000015]; magnesium ion binding [GO:0000287]; phosphopyruvate hydratase activity [GO:0004634]; glycolytic process [GO:0006096]	GO:0000015; GO:0000287; GO:0004634; GO:0006096
79	3.09497	25.6099	tr|A0A670KDC9|A0A670KDC9_PODMU;tr|A0A670KDD3|A0A670KDD3_PODMU	tr|A0A670KDC9|A0A670KDC9_PODMU;tr|A0A670KDD3|A0A670KDD3_PODMU	A0A670KDC9_PODMU	A0A670KDC9_PODMU	A0A670KDC9	A0A670KDC9_PODMU	unreviewed	Protein disulfide-isomerase (EC 5.3.4.1)	PDIA3	Podarcis muralis (Wall lizard) (Lacerta muralis)	498		endoplasmic reticulum lumen [GO:0005788]	protein disulfide isomerase activity [GO:0003756]	endoplasmic reticulum lumen [GO:0005788]; protein disulfide isomerase activity [GO:0003756]	GO:0003756; GO:0005788	SUBCELLULAR LOCATION: Endoplasmic reticulum lumen {ECO:0000256|ARBA:ARBA00004319}.
80	1.01199	25.592	tr|A0A670JX88|A0A670JX88_PODMU	tr|A0A670JX88|A0A670JX88_PODMU	A0A670JX88_PODMU	A0A670JX88_PODMU	A0A670JX88	A0A670JX88_PODMU	unreviewed	GOLD domain-containing protein	TMED2	Podarcis muralis (Wall lizard) (Lacerta muralis)	201	protein transport [GO:0015031]	endoplasmic reticulum-Golgi intermediate compartment membrane [GO:0033116]; endoplasmic reticulum membrane [GO:0005789]; Golgi apparatus [GO:0005794]; integral component of membrane [GO:0016021]		endoplasmic reticulum membrane [GO:0005789]; endoplasmic reticulum-Golgi intermediate compartment membrane [GO:0033116]; Golgi apparatus [GO:0005794]; integral component of membrane [GO:0016021]; protein transport [GO:0015031]	GO:0005789; GO:0005794; GO:0015031; GO:0016021; GO:0033116	SUBCELLULAR LOCATION: Endoplasmic reticulum membrane {ECO:0000256|ARBA:ARBA00004115}; Single-pass type I membrane protein {ECO:0000256|ARBA:ARBA00004115}. Endoplasmic reticulum-Golgi intermediate compartment membrane {ECO:0000256|ARBA:ARBA00004151}; Single-pass type I membrane protein {ECO:0000256|ARBA:ARBA00004151}. Golgi apparatus, cis-Golgi network membrane {ECO:0000256|ARBA:ARBA00004619}; Sin…
81	0.623759	25.5644	tr|A0A670I7K8|A0A670I7K8_PODMU;tr|A0A670I7R5|A0A670I7R5_PODMU;tr|A0A670I7D1|A0A670I7D1_PODMU	tr|A0A670I7K8|A0A670I7K8_PODMU;tr|A0A670I7R5|A0A670I7R5_PODMU;tr|A0A670I7D1|A0A670I7D1_PODMU	A0A670I7K8_PODMU	A0A670I7K8_PODMU	A0A670I7K8	A0A670I7K8_PODMU	unreviewed	Signal sequence receptor subunit alpha (Translocon-associated protein subunit alpha)	SSR1	Podarcis muralis (Wall lizard) (Lacerta muralis)	290		endoplasmic reticulum membrane [GO:0005789]; integral component of membrane [GO:0016021]		endoplasmic reticulum membrane [GO:0005789]; integral component of membrane [GO:0016021]	GO:0005789; GO:0016021	SUBCELLULAR LOCATION: Endoplasmic reticulum membrane {ECO:0000256|ARBA:ARBA00004115}; Single-pass type I membrane protein {ECO:0000256|ARBA:ARBA00004115}. Membrane {ECO:0000256|ARBA:ARBA00004479}; Single-pass type I membrane protein {ECO:0000256|ARBA:ARBA00004479}.
82	1.55769	25.5579	tr|A0A670J2S8|A0A670J2S8_PODMU;tr|A0A670IYQ4|A0A670IYQ4_PODMU;tr|A0A670IZ85|A0A670IZ85_PODMU	tr|A0A670J2S8|A0A670J2S8_PODMU	A0A670J2S8_PODMU	A0A670J2S8_PODMU	A0A670J2S8	A0A670J2S8_PODMU	unreviewed	Uncharacterized protein	RPL22	Podarcis muralis (Wall lizard) (Lacerta muralis)	128	translation [GO:0006412]	ribosome [GO:0005840]	structural constituent of ribosome [GO:0003735]	ribosome [GO:0005840]; structural constituent of ribosome [GO:0003735]; translation [GO:0006412]	GO:0003735; GO:0005840; GO:0006412
83	1.0561	25.5461	tr|A0A670JIF3|A0A670JIF3_PODMU;tr|A0A670JH01|A0A670JH01_PODMU;tr|A0A670JJL4|A0A670JJL4_PODMU;tr|A0A670JH11|A0A670JH11_PODMU	tr|A0A670JIF3|A0A670JIF3_PODMU;tr|A0A670JH01|A0A670JH01_PODMU;tr|A0A670JJL4|A0A670JJL4_PODMU;tr|A0A670JH11|A0A670JH11_PODMU	A0A670JIF3_PODMU	A0A670JIF3_PODMU	A0A670JIF3	A0A670JIF3_PODMU	unreviewed	Uncharacterized protein	HSD17B4	Podarcis muralis (Wall lizard) (Lacerta muralis)	734	fatty acid beta-oxidation [GO:0006635]	peroxisome [GO:0005777]	oxidoreductase activity [GO:0016491]	peroxisome [GO:0005777]; oxidoreductase activity [GO:0016491]; fatty acid beta-oxidation [GO:0006635]	GO:0005777; GO:0006635; GO:0016491	SUBCELLULAR LOCATION: Peroxisome {ECO:0000256|ARBA:ARBA00004275}.
84	1.64284	25.5382	tr|A0A670IPW3|A0A670IPW3_PODMU	tr|A0A670IPW3|A0A670IPW3_PODMU	A0A670IPW3_PODMU	A0A670IPW3_PODMU	A0A670IPW3	A0A670IPW3_PODMU	unreviewed	14_3_3 domain-containing protein	SFN	Podarcis muralis (Wall lizard) (Lacerta muralis)	246
85	1.01881	25.5242	tr|A0A670IXZ1|A0A670IXZ1_PODMU;tr|A0A670ISL1|A0A670ISL1_PODMU	tr|A0A670IXZ1|A0A670IXZ1_PODMU;tr|A0A670ISL1|A0A670ISL1_PODMU	A0A670IXZ1_PODMU	A0A670IXZ1_PODMU	A0A670IXZ1	A0A670IXZ1_PODMU	unreviewed	Histone H2A	H2AZ1	Podarcis muralis (Wall lizard) (Lacerta muralis)	128		nucleosome [GO:0000786]; nucleus [GO:0005634]	DNA binding [GO:0003677]; protein heterodimerization activity [GO:0046982]	nucleosome [GO:0000786]; nucleus [GO:0005634]; DNA binding [GO:0003677]; protein heterodimerization activity [GO:0046982]	GO:0000786; GO:0003677; GO:0005634; GO:0046982	SUBCELLULAR LOCATION: Chromosome {ECO:0000256|ARBA:ARBA00004286}. Nucleus {ECO:0000256|ARBA:ARBA00004123, ECO:0000256|RuleBase:RU003767}.
86	1.06379	25.4539	tr|A0A670J9B4|A0A670J9B4_PODMU	tr|A0A670J9B4|A0A670J9B4_PODMU	A0A670J9B4_PODMU	A0A670J9B4_PODMU	A0A670J9B4	A0A670J9B4_PODMU	unreviewed	Fructose-bisphosphate aldolase (EC 4.1.2.13)		Podarcis muralis (Wall lizard) (Lacerta muralis)	374	glycolytic process [GO:0006096]		fructose-bisphosphate aldolase activity [GO:0004332]	fructose-bisphosphate aldolase activity [GO:0004332]; glycolytic process [GO:0006096]	GO:0004332; GO:0006096
87	0.929506	25.4446	tr|A0A670KDJ5|A0A670KDJ5_PODMU;tr|A0A670K7V9|A0A670K7V9_PODMU;tr|A0A670KDH7|A0A670KDH7_PODMU;tr|A0A670K5Q3|A0A670K5Q3_PODMU;tr|A0A670KDG9|A0A670KDG9_PODMU	tr|A0A670KDJ5|A0A670KDJ5_PODMU;tr|A0A670K7V9|A0A670K7V9_PODMU;tr|A0A670KDH7|A0A670KDH7_PODMU;tr|A0A670K5Q3|A0A670K5Q3_PODMU;tr|A0A670KDG9|A0A670KDG9_PODMU	A0A670KDJ5_PODMU	A0A670KDJ5_PODMU	A0A670KDJ5	A0A670KDJ5_PODMU	unreviewed	WD_REPEATS_REGION domain-containing protein	RACK1	Podarcis muralis (Wall lizard) (Lacerta muralis)	317
88	1.24352	25.4377	tr|A0A670JI45|A0A670JI45_PODMU;tr|A0A670KF45|A0A670KF45_PODMU	tr|A0A670JI45|A0A670JI45_PODMU	A0A670JI45_PODMU	A0A670JI45_PODMU	A0A670JI45	A0A670JI45_PODMU	unreviewed	40S ribosomal protein S27	RPS27	Podarcis muralis (Wall lizard) (Lacerta muralis)	82	translation [GO:0006412]	ribosome [GO:0005840]	metal ion binding [GO:0046872]; structural constituent of ribosome [GO:0003735]	ribosome [GO:0005840]; metal ion binding [GO:0046872]; structural constituent of ribosome [GO:0003735]; translation [GO:0006412]	GO:0003735; GO:0005840; GO:0006412; GO:0046872
89	1.20164	25.3954	tr|A0A670IL71|A0A670IL71_PODMU	tr|A0A670IL71|A0A670IL71_PODMU	A0A670IL71_PODMU	A0A670IL71_PODMU	A0A670IL71	A0A670IL71_PODMU	unreviewed	Uncharacterized protein	SDR16C5	Podarcis muralis (Wall lizard) (Lacerta muralis)	311		integral component of membrane [GO:0016021]	oxidoreductase activity [GO:0016491]	integral component of membrane [GO:0016021]; oxidoreductase activity [GO:0016491]	GO:0016021; GO:0016491
90	0.942447	25.3563	tr|A0A670KLD5|A0A670KLD5_PODMU	tr|A0A670KLD5|A0A670KLD5_PODMU	A0A670KLD5_PODMU	A0A670KLD5_PODMU	A0A670KLD5	A0A670KLD5_PODMU	unreviewed	Uncharacterized protein	HPSE	Podarcis muralis (Wall lizard) (Lacerta muralis)	539		membrane [GO:0016020]	hydrolase activity, acting on glycosyl bonds [GO:0016798]	membrane [GO:0016020]; hydrolase activity, acting on glycosyl bonds [GO:0016798]	GO:0016020; GO:0016798
91	1.55141	25.3498	tr|A0A670IH74|A0A670IH74_PODMU	tr|A0A670IH74|A0A670IH74_PODMU	A0A670IH74_PODMU	A0A670IH74_PODMU	A0A670IH74	A0A670IH74_PODMU	unreviewed	Histone H2B		Podarcis muralis (Wall lizard) (Lacerta muralis)	127		nucleosome [GO:0000786]; nucleus [GO:0005634]	DNA binding [GO:0003677]; protein heterodimerization activity [GO:0046982]	nucleosome [GO:0000786]; nucleus [GO:0005634]; DNA binding [GO:0003677]; protein heterodimerization activity [GO:0046982]	GO:0000786; GO:0003677; GO:0005634; GO:0046982	SUBCELLULAR LOCATION: Nucleus {ECO:0000256|RuleBase:RU000451}.
92	1.29978	25.3274	tr|A0A670KKJ9|A0A670KKJ9_PODMU;tr|A0A670KH57|A0A670KH57_PODMU	tr|A0A670KKJ9|A0A670KKJ9_PODMU;tr|A0A670KH57|A0A670KH57_PODMU	A0A670KKJ9_PODMU	A0A670KKJ9_PODMU	A0A670KKJ9	A0A670KKJ9_PODMU	unreviewed	Aldo_ket_red domain-containing protein	LOC114604979	Podarcis muralis (Wall lizard) (Lacerta muralis)	311			oxidoreductase activity [GO:0016491]	oxidoreductase activity [GO:0016491]	GO:0016491
93	0.7734	25.3141	tr|A0A670HLF9|A0A670HLF9_PODMU	tr|A0A670HLF9|A0A670HLF9_PODMU	A0A670HLF9_PODMU	A0A670HLF9_PODMU	A0A670HLF9	A0A670HLF9_PODMU	unreviewed	Neutral ceramidase (EC 3.5.1.23)	ASAH2	Podarcis muralis (Wall lizard) (Lacerta muralis)	716	ceramide catabolic process [GO:0046514]	integral component of membrane [GO:0016021]	ceramidase activity [GO:0102121]; N-acylsphingosine amidohydrolase activity [GO:0017040]	integral component of membrane [GO:0016021]; ceramidase activity [GO:0102121]; N-acylsphingosine amidohydrolase activity [GO:0017040]; ceramide catabolic process [GO:0046514]	GO:0016021; GO:0017040; GO:0046514; GO:0102121
94	0.92927	25.3011	tr|A0A670KEW9|A0A670KEW9_PODMU	tr|A0A670KEW9|A0A670KEW9_PODMU	A0A670KEW9_PODMU	A0A670KEW9_PODMU	A0A670KEW9	A0A670KEW9_PODMU	unreviewed	Uncharacterized protein	LOC114582617	Podarcis muralis (Wall lizard) (Lacerta muralis)	671		cytoplasm [GO:0005737]	iron ion binding [GO:0005506]; oxidoreductase activity, acting on single donors with incorporation of molecular oxygen, incorporation of two atoms of oxygen [GO:0016702]	cytoplasm [GO:0005737]; iron ion binding [GO:0005506]; oxidoreductase activity, acting on single donors with incorporation of molecular oxygen, incorporation of two atoms of oxygen [GO:0016702]	GO:0005506; GO:0005737; GO:0016702
95	0.997694	25.2936	tr|A0A670KBX2|A0A670KBX2_PODMU	tr|A0A670KBX2|A0A670KBX2_PODMU	A0A670KBX2_PODMU	A0A670KBX2_PODMU	A0A670KBX2	A0A670KBX2_PODMU	unreviewed	B30.2/SPRY domain-containing protein	LOC114588606	Podarcis muralis (Wall lizard) (Lacerta muralis)	225			toxin activity [GO:0090729]	toxin activity [GO:0090729]	GO:0090729
96	1.65661	25.2869	tr|A0A670KBN3|A0A670KBN3_PODMU;tr|A0A670JK85|A0A670JK85_PODMU	tr|A0A670KBN3|A0A670KBN3_PODMU;tr|A0A670JK85|A0A670JK85_PODMU	A0A670KBN3_PODMU	A0A670KBN3_PODMU	A0A670KBN3	A0A670KBN3_PODMU	unreviewed	Tr-type G domain-containing protein	EEF2	Podarcis muralis (Wall lizard) (Lacerta muralis)	858	translation [GO:0006412]		GTPase activity [GO:0003924]; GTP binding [GO:0005525]	GTP binding [GO:0005525]; GTPase activity [GO:0003924]; translation [GO:0006412]	GO:0003924; GO:0005525; GO:0006412
97	1.38545	25.2483	tr|A0A670IAX3|A0A670IAX3_PODMU	tr|A0A670IAX3|A0A670IAX3_PODMU	A0A670IAX3_PODMU	A0A670IAX3_PODMU	A0A670IAX3	A0A670IAX3_PODMU	unreviewed	Uncharacterized protein	RPLP1	Podarcis muralis (Wall lizard) (Lacerta muralis)	113	translational elongation [GO:0006414]	ribosome [GO:0005840]	structural constituent of ribosome [GO:0003735]	ribosome [GO:0005840]; structural constituent of ribosome [GO:0003735]; translational elongation [GO:0006414]	GO:0003735; GO:0005840; GO:0006414		FUNCTION: Plays an important role in the elongation step of protein synthesis. {ECO:0000256|ARBA:ARBA00003362}.
98	1.08072	25.2321	tr|A0A670JWG6|A0A670JWG6_PODMU;tr|A0A670JT54|A0A670JT54_PODMU	tr|A0A670JWG6|A0A670JWG6_PODMU;tr|A0A670JT54|A0A670JT54_PODMU	A0A670JWG6_PODMU	A0A670JWG6_PODMU	A0A670JWG6	A0A670JWG6_PODMU	unreviewed	Triosephosphate isomerase (EC 5.3.1.1)	TPI1	Podarcis muralis (Wall lizard) (Lacerta muralis)	248	gluconeogenesis [GO:0006094]; glycolytic process [GO:0006096]		methylglyoxal synthase activity [GO:0008929]; triose-phosphate isomerase activity [GO:0004807]	methylglyoxal synthase activity [GO:0008929]; triose-phosphate isomerase activity [GO:0004807]; gluconeogenesis [GO:0006094]; glycolytic process [GO:0006096]	GO:0004807; GO:0006094; GO:0006096; GO:0008929		FUNCTION: It is also responsible for the non-negligible production of methylglyoxal a reactive cytotoxic side-product that modifies and can alter proteins, DNA and lipids. {ECO:0000256|ARBA:ARBA00004104}.; FUNCTION: Triosephosphate isomerase is an extremely efficient metabolic enzyme that catalyzes the interconversion between dihydroxyacetone phosphate (DHAP) and D-glyceraldehyde-3-phosphate (G3P…
99	1.11543	25.2115	tr|A0A670J2W8|A0A670J2W8_PODMU	tr|A0A670J2W8|A0A670J2W8_PODMU	A0A670J2W8_PODMU	A0A670J2W8_PODMU	A0A670J2W8	A0A670J2W8_PODMU	unreviewed	Proteasome subunit alpha type	SORT1	Podarcis muralis (Wall lizard) (Lacerta muralis)	241	proteasome-mediated ubiquitin-dependent protein catabolic process [GO:0043161]	cytoplasm [GO:0005737]; nucleus [GO:0005634]; proteasome core complex, alpha-subunit complex [GO:0019773]		cytoplasm [GO:0005737]; nucleus [GO:0005634]; proteasome core complex, alpha-subunit complex [GO:0019773]; proteasome-mediated ubiquitin-dependent protein catabolic process [GO:0043161]	GO:0005634; GO:0005737; GO:0019773; GO:0043161	SUBCELLULAR LOCATION: Cytoplasm {ECO:0000256|RuleBase:RU000551}. Nucleus {ECO:0000256|ARBA:ARBA00004123, ECO:0000256|RuleBase:RU000551}.
100	0.97355	25.1471	tr|A0A670JZI0|A0A670JZI0_PODMU	tr|A0A670JZI0|A0A670JZI0_PODMU	A0A670JZI0_PODMU	A0A670JZI0_PODMU	A0A670JZI0	A0A670JZI0_PODMU	unreviewed	Ig-like domain-containing protein		Podarcis muralis (Wall lizard) (Lacerta muralis)	121
101	0.742695	25.1396	tr|A0A670J4I5|A0A670J4I5_PODMU	tr|A0A670J4I5|A0A670J4I5_PODMU	A0A670J4I5_PODMU	A0A670J4I5_PODMU	A0A670J4I5	A0A670J4I5_PODMU	unreviewed	Uncharacterized protein		Podarcis muralis (Wall lizard) (Lacerta muralis)	94		integral component of membrane [GO:0016021]		integral component of membrane [GO:0016021]	GO:0016021	SUBCELLULAR LOCATION: Membrane {ECO:0000256|ARBA:ARBA00004141}; Multi-pass membrane protein {ECO:0000256|ARBA:ARBA00004141}.
102	0.931292	25.1262	tr|A0A670K259|A0A670K259_PODMU	tr|A0A670K259|A0A670K259_PODMU	A0A670K259_PODMU	A0A670K259_PODMU	A0A670K259	A0A670K259_PODMU	unreviewed	Uncharacterized protein	RPS16	Podarcis muralis (Wall lizard) (Lacerta muralis)	146	translation [GO:0006412]	ribosome [GO:0005840]	structural constituent of ribosome [GO:0003735]	ribosome [GO:0005840]; structural constituent of ribosome [GO:0003735]; translation [GO:0006412]	GO:0003735; GO:0005840; GO:0006412
103	0.810211	25.1107	tr|A0A670I928|A0A670I928_PODMU	tr|A0A670I928|A0A670I928_PODMU	A0A670I928_PODMU	A0A670I928_PODMU	A0A670I928	A0A670I928_PODMU	unreviewed	Uncharacterized protein	ARL8B	Podarcis muralis (Wall lizard) (Lacerta muralis)	186	protein transport [GO:0015031]		GTPase activity [GO:0003924]; GTP binding [GO:0005525]	GTP binding [GO:0005525]; GTPase activity [GO:0003924]; protein transport [GO:0015031]	GO:0003924; GO:0005525; GO:0015031	SUBCELLULAR LOCATION: Endosome membrane {ECO:0000256|ARBA:ARBA00004608}. Late endosome membrane {ECO:0000256|ARBA:ARBA00004414}. Lysosome membrane {ECO:0000256|ARBA:ARBA00004656}.
104	0.935239	25.1049	tr|A0A670JPX1|A0A670JPX1_PODMU;tr|A0A670HSX6|A0A670HSX6_PODMU;CON__P62894	tr|A0A670JPX1|A0A670JPX1_PODMU	A0A670JPX1_PODMU	A0A670JPX1_PODMU	A0A670JPX1	A0A670JPX1_PODMU	unreviewed	Cytochrome c domain-containing protein	LOC114607597	Podarcis muralis (Wall lizard) (Lacerta muralis)	105		mitochondrial intermembrane space [GO:0005758]; respirasome [GO:0070469]	electron transfer activity [GO:0009055]; heme binding [GO:0020037]; metal ion binding [GO:0046872]	mitochondrial intermembrane space [GO:0005758]; respirasome [GO:0070469]; electron transfer activity [GO:0009055]; heme binding [GO:0020037]; metal ion binding [GO:0046872]	GO:0005758; GO:0009055; GO:0020037; GO:0046872; GO:0070469	SUBCELLULAR LOCATION: Mitochondrion intermembrane space {ECO:0000256|ARBA:ARBA00004569}.	FUNCTION: Electron carrier protein. The oxidized form of the cytochrome c heme group can accept an electron from the heme group of the cytochrome c1 subunit of cytochrome reductase. Cytochrome c then transfers this electron to the cytochrome oxidase complex, the final protein carrier in the mitochondrial electron-transport chain. {ECO:0000256|RuleBase:RU004427}.
105	1.10784	25.1021	tr|A0A670KI94|A0A670KI94_PODMU	tr|A0A670KI94|A0A670KI94_PODMU	A0A670KI94_PODMU	A0A670KI94_PODMU	A0A670KI94	A0A670KI94_PODMU	unreviewed	Tubulin domain-containing protein		Podarcis muralis (Wall lizard) (Lacerta muralis)	246	microtubule-based process [GO:0007017]	cytoplasm [GO:0005737]; microtubule [GO:0005874]	GTPase activity [GO:0003924]; GTP binding [GO:0005525]; structural constituent of cytoskeleton [GO:0005200]	cytoplasm [GO:0005737]; microtubule [GO:0005874]; GTP binding [GO:0005525]; GTPase activity [GO:0003924]; structural constituent of cytoskeleton [GO:0005200]; microtubule-based process [GO:0007017]	GO:0003924; GO:0005200; GO:0005525; GO:0005737; GO:0005874; GO:0007017	SUBCELLULAR LOCATION: Cytoplasm, cytoskeleton {ECO:0000256|ARBA:ARBA00004245}.
106	1.04378	25.0915	tr|A0A670IXF0|A0A670IXF0_PODMU;tr|A0A670IXE2|A0A670IXE2_PODMU;tr|A0A670IZL5|A0A670IZL5_PODMU;tr|A0A670IXE6|A0A670IXE6_PODMU	tr|A0A670IXF0|A0A670IXF0_PODMU;tr|A0A670IXE2|A0A670IXE2_PODMU;tr|A0A670IZL5|A0A670IZL5_PODMU;tr|A0A670IXE6|A0A670IXE6_PODMU	A0A670IXF0_PODMU	A0A670IXF0_PODMU	A0A670IXF0	A0A670IXF0_PODMU	unreviewed	PKS_ER domain-containing protein	LOC114591404	Podarcis muralis (Wall lizard) (Lacerta muralis)	375			oxidoreductase activity [GO:0016491]; zinc ion binding [GO:0008270]	oxidoreductase activity [GO:0016491]; zinc ion binding [GO:0008270]	GO:0008270; GO:0016491
107	1.49175	25.0912	tr|A0A670IPV5|A0A670IPV5_PODMU;sp|P82447|LEG1_PODHI	tr|A0A670IPV5|A0A670IPV5_PODMU;sp|P82447|LEG1_PODHI	A0A670IPV5_PODMU	A0A670IPV5_PODMU	A0A670IPV5	A0A670IPV5_PODMU	unreviewed	Galectin	LGALS1	Podarcis muralis (Wall lizard) (Lacerta muralis)	134			carbohydrate binding [GO:0030246]	carbohydrate binding [GO:0030246]	GO:0030246
108	1.59555	25.0864	tr|A0A670JFY0|A0A670JFY0_PODMU	tr|A0A670JFY0|A0A670JFY0_PODMU	A0A670JFY0_PODMU	A0A670JFY0_PODMU	A0A670JFY0	A0A670JFY0_PODMU	unreviewed	40S ribosomal protein S17	RPS17	Podarcis muralis (Wall lizard) (Lacerta muralis)	134	translation [GO:0006412]	ribosome [GO:0005840]	structural constituent of ribosome [GO:0003735]	ribosome [GO:0005840]; structural constituent of ribosome [GO:0003735]; translation [GO:0006412]	GO:0003735; GO:0005840; GO:0006412
109	1.12213	25.0847	tr|A0A670J876|A0A670J876_PODMU;tr|A0A670J833|A0A670J833_PODMU;tr|A0A670J871|A0A670J871_PODMU;tr|A0A670KAJ1|A0A670KAJ1_PODMU;tr|A0A670K8A1|A0A670K8A1_PODMU	tr|A0A670J876|A0A670J876_PODMU;tr|A0A670J833|A0A670J833_PODMU;tr|A0A670J871|A0A670J871_PODMU;tr|A0A670KAJ1|A0A670KAJ1_PODMU	A0A670J876_PODMU	A0A670J876_PODMU	A0A670J876	A0A670J876_PODMU	unreviewed	40S ribosomal protein S4	LOC114606585	Podarcis muralis (Wall lizard) (Lacerta muralis)	263	translation [GO:0006412]	ribosome [GO:0005840]	rRNA binding [GO:0019843]; structural constituent of ribosome [GO:0003735]	ribosome [GO:0005840]; rRNA binding [GO:0019843]; structural constituent of ribosome [GO:0003735]; translation [GO:0006412]	GO:0003735; GO:0005840; GO:0006412; GO:0019843
110	0.771515	25.0796	tr|A0A670HXP3|A0A670HXP3_PODMU;tr|A0A670HZ91|A0A670HZ91_PODMU;tr|A0A670HZE4|A0A670HZE4_PODMU;tr|A0A670HXQ7|A0A670HXQ7_PODMU;tr|A0A670HXN5|A0A670HXN5_PODMU;tr|A0A670HZ66|A0A670HZ66_PODMU	tr|A0A670HXP3|A0A670HXP3_PODMU;tr|A0A670HZ91|A0A670HZ91_PODMU;tr|A0A670HZE4|A0A670HZE4_PODMU;tr|A0A670HXQ7|A0A670HXQ7_PODMU;tr|A0A670HXN5|A0A670HXN5_PODMU;tr|A0A670HZ66|A0A670HZ66_PODMU	A0A670HXP3_PODMU	A0A670HXP3_PODMU	A0A670HXP3	A0A670HXP3_PODMU	unreviewed	SERPIN domain-containing protein		Podarcis muralis (Wall lizard) (Lacerta muralis)	358		extracellular space [GO:0005615]		extracellular space [GO:0005615]	GO:0005615
111	0.964176	25.0783	tr|A0A670K874|A0A670K874_PODMU;tr|A0A670KDT3|A0A670KDT3_PODMU	tr|A0A670K874|A0A670K874_PODMU	A0A670K874_PODMU	A0A670K874_PODMU	A0A670K874	A0A670K874_PODMU	unreviewed	2-iminobutanoate/2-iminopropanoate deaminase (EC 3.5.99.10) (Translation inhibitor L-PSP ribonuclease)	RIDA	Podarcis muralis (Wall lizard) (Lacerta muralis)	139			2-iminobutanoate/2-iminopropanoate deaminase [GO:0120241]	2-iminobutanoate/2-iminopropanoate deaminase [GO:0120241]	GO:0120241		FUNCTION: Catalyzes the hydrolytic deamination of enamine/imine intermediates that form during the course of normal metabolism. May facilitate the release of ammonia from these potentially toxic reactive metabolites, reducing their impact on cellular components. It may act on enamine/imine intermediates formed by several types of pyridoxal-5'-phosphate-dependent dehydratases including L-threonine…
112	1.3349	25.0723	tr|A0A670HR48|A0A670HR48_PODMU;tr|A0A670HT04|A0A670HT04_PODMU;tr|A0A670HRP2|A0A670HRP2_PODMU;tr|A0A4P9IUW4|A0A4P9IUW4_9SAUR	tr|A0A670HR48|A0A670HR48_PODMU;tr|A0A670HT04|A0A670HT04_PODMU;tr|A0A670HRP2|A0A670HRP2_PODMU;tr|A0A4P9IUW4|A0A4P9IUW4_9SAUR	A0A670HR48_PODMU	A0A670HR48_PODMU	A0A670HR48	A0A670HR48_PODMU	unreviewed	Catalase (EC 1.11.1.6)		Podarcis muralis (Wall lizard) (Lacerta muralis)	482	hydrogen peroxide catabolic process [GO:0042744]; response to oxidative stress [GO:0006979]	peroxisome [GO:0005777]	catalase activity [GO:0004096]; heme binding [GO:0020037]; metal ion binding [GO:0046872]	peroxisome [GO:0005777]; catalase activity [GO:0004096]; heme binding [GO:0020037]; metal ion binding [GO:0046872]; hydrogen peroxide catabolic process [GO:0042744]; response to oxidative stress [GO:0006979]	GO:0004096; GO:0005777; GO:0006979; GO:0020037; GO:0042744; GO:0046872	SUBCELLULAR LOCATION: Peroxisome {ECO:0000256|ARBA:ARBA00004275}.	FUNCTION: Occurs in almost all aerobically respiring organisms and serves to protect cells from the toxic effects of hydrogen peroxide. {ECO:0000256|RuleBase:RU004142}.
113	0.579514	25.0646	tr|A0A670HRX9|A0A670HRX9_PODMU;tr|A0A670IXY6|A0A670IXY6_PODMU;tr|A0A670HSF6|A0A670HSF6_PODMU	tr|A0A670HRX9|A0A670HRX9_PODMU;tr|A0A670IXY6|A0A670IXY6_PODMU	A0A670HRX9_PODMU	A0A670HRX9_PODMU	A0A670HRX9	A0A670HRX9_PODMU	unreviewed	Exo-alpha-sialidase (EC 3.2.1.18)	NEU3	Podarcis muralis (Wall lizard) (Lacerta muralis)	394	lipid catabolic process [GO:0016042]		exo-alpha-(2->3)-sialidase activity [GO:0052794]; exo-alpha-(2->6)-sialidase activity [GO:0052795]; exo-alpha-(2->8)-sialidase activity [GO:0052796]	exo-alpha-(2->3)-sialidase activity [GO:0052794]; exo-alpha-(2->6)-sialidase activity [GO:0052795]; exo-alpha-(2->8)-sialidase activity [GO:0052796]; lipid catabolic process [GO:0016042]	GO:0016042; GO:0052794; GO:0052795; GO:0052796
114	0.871218	25.0645	tr|A0A670ITH6|A0A670ITH6_PODMU	tr|A0A670ITH6|A0A670ITH6_PODMU	A0A670ITH6_PODMU	A0A670ITH6_PODMU	A0A670ITH6	A0A670ITH6_PODMU	unreviewed	Annexin	ANXA5	Podarcis muralis (Wall lizard) (Lacerta muralis)	321	negative regulation of coagulation [GO:0050819]		calcium-dependent phospholipid binding [GO:0005544]; calcium ion binding [GO:0005509]	calcium ion binding [GO:0005509]; calcium-dependent phospholipid binding [GO:0005544]; negative regulation of coagulation [GO:0050819]	GO:0005509; GO:0005544; GO:0050819
115	1.00809	25.0442	tr|A0A670K5Q5|A0A670K5Q5_PODMU	tr|A0A670K5Q5|A0A670K5Q5_PODMU	A0A670K5Q5_PODMU	A0A670K5Q5_PODMU	A0A670K5Q5	A0A670K5Q5_PODMU	unreviewed	40S ribosomal protein S28	RPS28	Podarcis muralis (Wall lizard) (Lacerta muralis)	69	translation [GO:0006412]	ribosome [GO:0005840]	structural constituent of ribosome [GO:0003735]	ribosome [GO:0005840]; structural constituent of ribosome [GO:0003735]; translation [GO:0006412]	GO:0003735; GO:0005840; GO:0006412
116	2.04961	25.0425	tr|A0A670I3W0|A0A670I3W0_PODMU;tr|A0A670JZY4|A0A670JZY4_PODMU;tr|A0A670JWP6|A0A670JWP6_PODMU;tr|A0A670JY82|A0A670JY82_PODMU;tr|A0A670JV11|A0A670JV11_PODMU	tr|A0A670I3W0|A0A670I3W0_PODMU	A0A670I3W0_PODMU	A0A670I3W0_PODMU	A0A670I3W0	A0A670I3W0_PODMU	unreviewed	HATPase_c domain-containing protein	HSP90AB1	Podarcis muralis (Wall lizard) (Lacerta muralis)	728	protein folding [GO:0006457]		ATP binding [GO:0005524]; unfolded protein binding [GO:0051082]	ATP binding [GO:0005524]; unfolded protein binding [GO:0051082]; protein folding [GO:0006457]	GO:0005524; GO:0006457; GO:0051082
117	0.960092	25.0388	tr|A0A670JUA0|A0A670JUA0_PODMU	tr|A0A670JUA0|A0A670JUA0_PODMU	A0A670JUA0_PODMU	A0A670JUA0_PODMU	A0A670JUA0	A0A670JUA0_PODMU	unreviewed	GTP-binding nuclear protein Ran	RAN	Podarcis muralis (Wall lizard) (Lacerta muralis)	217	nucleocytoplasmic transport [GO:0006913]; protein transport [GO:0015031]	nucleus [GO:0005634]	GTPase activity [GO:0003924]; GTP binding [GO:0005525]	nucleus [GO:0005634]; GTP binding [GO:0005525]; GTPase activity [GO:0003924]; nucleocytoplasmic transport [GO:0006913]; protein transport [GO:0015031]	GO:0003924; GO:0005525; GO:0005634; GO:0006913; GO:0015031	SUBCELLULAR LOCATION: Nucleus {ECO:0000256|ARBA:ARBA00004123, ECO:0000256|RuleBase:RU363057}.	FUNCTION: GTP-binding protein involved in nucleocytoplasmic transport. Required for the import of protein into the nucleus and also for RNA export. Involved in chromatin condensation and control of cell cycle. {ECO:0000256|RuleBase:RU363057}.
118	0.664725	25.0332	tr|A0A670JHR3|A0A670JHR3_PODMU	tr|A0A670JHR3|A0A670JHR3_PODMU	A0A670JHR3_PODMU	A0A670JHR3_PODMU	A0A670JHR3	A0A670JHR3_PODMU	unreviewed	V-type proton ATPase proteolipid subunit	ATP6V0C	Podarcis muralis (Wall lizard) (Lacerta muralis)	191		integral component of membrane [GO:0016021]; proton-transporting V-type ATPase, V0 domain [GO:0033179]; vacuolar membrane [GO:0005774]	proton transmembrane transporter activity [GO:0015078]	integral component of membrane [GO:0016021]; proton-transporting V-type ATPase, V0 domain [GO:0033179]; vacuolar membrane [GO:0005774]; proton transmembrane transporter activity [GO:0015078]	GO:0005774; GO:0015078; GO:0016021; GO:0033179	SUBCELLULAR LOCATION: Membrane {ECO:0000256|ARBA:ARBA00004141}; Multi-pass membrane protein {ECO:0000256|ARBA:ARBA00004141}. Vacuole membrane {ECO:0000256|ARBA:ARBA00004128, ECO:0000256|RuleBase:RU363060}; Multi-pass membrane protein {ECO:0000256|ARBA:ARBA00004128, ECO:0000256|RuleBase:RU363060}.	FUNCTION: Proton-conducting pore forming subunit of the membrane integral V0 complex of vacuolar ATPase. V-ATPase is responsible for acidifying a variety of intracellular compartments in eukaryotic cells. {ECO:0000256|RuleBase:RU363060}.
119	1.13435	25.0266	tr|A0A670JT26|A0A670JT26_PODMU	tr|A0A670JT26|A0A670JT26_PODMU	A0A670JT26_PODMU	A0A670JT26_PODMU	A0A670JT26	A0A670JT26_PODMU	unreviewed	Complement component 1 Q subcomponent-binding protein, mitochondrial	C1QBP	Podarcis muralis (Wall lizard) (Lacerta muralis)	174	adaptive immune response [GO:0002250]	mitochondrial matrix [GO:0005759]; plasma membrane [GO:0005886]		mitochondrial matrix [GO:0005759]; plasma membrane [GO:0005886]; adaptive immune response [GO:0002250]	GO:0002250; GO:0005759; GO:0005886	SUBCELLULAR LOCATION: Cell membrane {ECO:0000256|ARBA:ARBA00004296}; Peripheral membrane protein {ECO:0000256|ARBA:ARBA00004296}; Extracellular side {ECO:0000256|ARBA:ARBA00004296}.
120	0.561109	25.0199	tr|A0A670IZ69|A0A670IZ69_PODMU;tr|A0A670IZX7|A0A670IZX7_PODMU;tr|A0A670HSQ2|A0A670HSQ2_PODMU	tr|A0A670IZ69|A0A670IZ69_PODMU;tr|A0A670IZX7|A0A670IZX7_PODMU	A0A670IZ69_PODMU	A0A670IZ69_PODMU	A0A670IZ69	A0A670IZ69_PODMU	unreviewed	Activated RNA polymerase II transcriptional coactivator p15 (SUB1 homolog)	SUB1	Podarcis muralis (Wall lizard) (Lacerta muralis)	103	regulation of transcription, DNA-templated [GO:0006355]	nucleus [GO:0005634]	DNA binding [GO:0003677]	nucleus [GO:0005634]; DNA binding [GO:0003677]; regulation of transcription, DNA-templated [GO:0006355]	GO:0003677; GO:0005634; GO:0006355	SUBCELLULAR LOCATION: Nucleus {ECO:0000256|ARBA:ARBA00004123}.
121	1.34471	24.9986	tr|A0A670IGY7|A0A670IGY7_PODMU;tr|K4HBL5|K4HBL5_9SAUR;tr|A0A670JUI0|A0A670JUI0_PODMU	tr|A0A670IGY7|A0A670IGY7_PODMU;tr|K4HBL5|K4HBL5_9SAUR	A0A670IGY7_PODMU	A0A670IGY7_PODMU	A0A670IGY7	A0A670IGY7_PODMU	unreviewed	Uncharacterized protein		Podarcis muralis (Wall lizard) (Lacerta muralis)	154	translation [GO:0006412]	ribosome [GO:0005840]	structural constituent of ribosome [GO:0003735]	ribosome [GO:0005840]; structural constituent of ribosome [GO:0003735]; translation [GO:0006412]	GO:0003735; GO:0005840; GO:0006412
122	1.10018	24.9897	tr|A0A670I4E5|A0A670I4E5_PODMU;tr|A0A670I4C8|A0A670I4C8_PODMU;tr|A0A670I4A2|A0A670I4A2_PODMU;tr|A0A670I2Y3|A0A670I2Y3_PODMU;tr|A0A670I2X5|A0A670I2X5_PODMU;tr|A0A670I2W9|A0A670I2W9_PODMU;tr|A0A670I2U3|A0A670I2U3_PODMU;tr|A0A670I478|A0A670I478_PODMU;tr|A0A670I303|A0A670I303_PODMU;tr|A0A670I355|A0A670I355_PODMU;tr|A0A670I340|A0A670I340_PODMU;tr|A0A670I2Y9|A0A670I2Y9_PODMU	tr|A0A670I4E5|A0A670I4E5_PODMU;tr|A0A670I4C8|A0A670I4C8_PODMU;tr|A0A670I4A2|A0A670I4A2_PODMU;tr|A0A670I2Y3|A0A670I2Y3_PODMU;tr|A0A670I2X5|A0A670I2X5_PODMU;tr|A0A670I2W9|A0A670I2W9_PODMU;tr|A0A670I2U3|A0A670I2U3_PODMU;tr|A0A670I478|A0A670I478_PODMU;tr|A0A670I303|A0A670I303_PODMU;tr|A0A670I355|A0A670I355_PODMU	A0A670I4E5_PODMU	A0A670I4E5_PODMU	A0A670I4E5	A0A670I4E5_PODMU	unreviewed	Uncharacterized protein		Podarcis muralis (Wall lizard) (Lacerta muralis)	103
123	0.890038	24.9835	tr|A0A670JGF0|A0A670JGF0_PODMU	tr|A0A670JGF0|A0A670JGF0_PODMU	A0A670JGF0_PODMU	A0A670JGF0_PODMU	A0A670JGF0	A0A670JGF0_PODMU	unreviewed	Ribosomal protein SA	RPSA	Podarcis muralis (Wall lizard) (Lacerta muralis)	136	translation [GO:0006412]	small ribosomal subunit [GO:0015935]	structural constituent of ribosome [GO:0003735]	small ribosomal subunit [GO:0015935]; structural constituent of ribosome [GO:0003735]; translation [GO:0006412]	GO:0003735; GO:0006412; GO:0015935
124	1.28817	24.9691	tr|A0A670K0Y9|A0A670K0Y9_PODMU;tr|A0A670I5M8|A0A670I5M8_PODMU;tr|A0A670I987|A0A670I987_PODMU	tr|A0A670K0Y9|A0A670K0Y9_PODMU	A0A670K0Y9_PODMU	A0A670K0Y9_PODMU	A0A670K0Y9	A0A670K0Y9_PODMU	unreviewed	40S ribosomal protein S15a	RPS15A	Podarcis muralis (Wall lizard) (Lacerta muralis)	130	translation [GO:0006412]	ribosome [GO:0005840]	structural constituent of ribosome [GO:0003735]	ribosome [GO:0005840]; structural constituent of ribosome [GO:0003735]; translation [GO:0006412]	GO:0003735; GO:0005840; GO:0006412
125	1.4351	24.9659	tr|A0A670JVE0|A0A670JVE0_PODMU;tr|A0A670KE22|A0A670KE22_PODMU	tr|A0A670JVE0|A0A670JVE0_PODMU	A0A670JVE0_PODMU	A0A670JVE0_PODMU	A0A670JVE0	A0A670JVE0_PODMU	unreviewed	Uncharacterized protein	BANF1	Podarcis muralis (Wall lizard) (Lacerta muralis)	89		nucleus [GO:0005634]	DNA binding [GO:0003677]	nucleus [GO:0005634]; DNA binding [GO:0003677]	GO:0003677; GO:0005634	SUBCELLULAR LOCATION: Nucleus {ECO:0000256|ARBA:ARBA00004123}.
126	0.954873	24.9643	tr|A0A670HLZ8|A0A670HLZ8_PODMU	tr|A0A670HLZ8|A0A670HLZ8_PODMU	A0A670HLZ8_PODMU	A0A670HLZ8_PODMU	A0A670HLZ8	A0A670HLZ8_PODMU	unreviewed	Uncharacterized protein	HADHB	Podarcis muralis (Wall lizard) (Lacerta muralis)	473			transferase activity, transferring acyl groups other than amino-acyl groups [GO:0016747]	transferase activity, transferring acyl groups other than amino-acyl groups [GO:0016747]	GO:0016747
127	0.627114	24.9614	tr|A0A670IJN3|A0A670IJN3_PODMU	tr|A0A670IJN3|A0A670IJN3_PODMU	A0A670IJN3_PODMU	A0A670IJN3_PODMU	A0A670IJN3	A0A670IJN3_PODMU	unreviewed	Uncharacterized protein	SLC25A6	Podarcis muralis (Wall lizard) (Lacerta muralis)	298	mitochondrial ADP transmembrane transport [GO:0140021]; mitochondrial ATP transmembrane transport [GO:1990544]	integral component of membrane [GO:0016021]; mitochondrial inner membrane [GO:0005743]	ATP:ADP antiporter activity [GO:0005471]	integral component of membrane [GO:0016021]; mitochondrial inner membrane [GO:0005743]; ATP:ADP antiporter activity [GO:0005471]; mitochondrial ADP transmembrane transport [GO:0140021]; mitochondrial ATP transmembrane transport [GO:1990544]	GO:0005471; GO:0005743; GO:0016021; GO:0140021; GO:1990544	SUBCELLULAR LOCATION: Membrane {ECO:0000256|ARBA:ARBA00004141}; Multi-pass membrane protein {ECO:0000256|ARBA:ARBA00004141}.
128	1.24194	24.957	tr|A0A670HM68|A0A670HM68_PODMU	tr|A0A670HM68|A0A670HM68_PODMU	A0A670HM68_PODMU	A0A670HM68_PODMU	A0A670HM68	A0A670HM68_PODMU	unreviewed	Creatine kinase (EC 2.7.3.2)	CKB	Podarcis muralis (Wall lizard) (Lacerta muralis)	376	phosphocreatine biosynthetic process [GO:0046314]		ATP binding [GO:0005524]; creatine kinase activity [GO:0004111]	ATP binding [GO:0005524]; creatine kinase activity [GO:0004111]; phosphocreatine biosynthetic process [GO:0046314]	GO:0004111; GO:0005524; GO:0046314
129	1.328	24.9238	tr|A0A670IY38|A0A670IY38_PODMU;tr|A0A670JQ80|A0A670JQ80_PODMU	tr|A0A670IY38|A0A670IY38_PODMU;tr|A0A670JQ80|A0A670JQ80_PODMU	A0A670IY38_PODMU	A0A670IY38_PODMU	A0A670IY38	A0A670IY38_PODMU	unreviewed	60S ribosomal protein L27	RPL27	Podarcis muralis (Wall lizard) (Lacerta muralis)	136	translation [GO:0006412]	ribosome [GO:0005840]; rough endoplasmic reticulum [GO:0005791]	structural constituent of ribosome [GO:0003735]	ribosome [GO:0005840]; rough endoplasmic reticulum [GO:0005791]; structural constituent of ribosome [GO:0003735]; translation [GO:0006412]	GO:0003735; GO:0005791; GO:0005840; GO:0006412	SUBCELLULAR LOCATION: Rough endoplasmic reticulum {ECO:0000256|ARBA:ARBA00004427}.
130	1.0274	24.9226	tr|A0A670KFQ2|A0A670KFQ2_PODMU;tr|A0A670KJE8|A0A670KJE8_PODMU	tr|A0A670KFQ2|A0A670KFQ2_PODMU;tr|A0A670KJE8|A0A670KJE8_PODMU	A0A670KFQ2_PODMU	A0A670KFQ2_PODMU	A0A670KFQ2	A0A670KFQ2_PODMU	unreviewed	Proteasome 20S subunit beta 6	PSMB6	Podarcis muralis (Wall lizard) (Lacerta muralis)	196	proteolysis involved in cellular protein catabolic process [GO:0051603]	nucleus [GO:0005634]; proteasome core complex [GO:0005839]	peptidase activity [GO:0008233]	nucleus [GO:0005634]; proteasome core complex [GO:0005839]; peptidase activity [GO:0008233]; proteolysis involved in cellular protein catabolic process [GO:0051603]	GO:0005634; GO:0005839; GO:0008233; GO:0051603	SUBCELLULAR LOCATION: Nucleus {ECO:0000256|ARBA:ARBA00004123}.
131	1.36729	24.919	tr|A0A670I0F3|A0A670I0F3_PODMU	tr|A0A670I0F3|A0A670I0F3_PODMU	A0A670I0F3_PODMU	A0A670I0F3_PODMU	A0A670I0F3	A0A670I0F3_PODMU	unreviewed	60S ribosomal protein L8	RPL8	Podarcis muralis (Wall lizard) (Lacerta muralis)	257	translation [GO:0006412]	large ribosomal subunit [GO:0015934]	RNA binding [GO:0003723]; structural constituent of ribosome [GO:0003735]	large ribosomal subunit [GO:0015934]; RNA binding [GO:0003723]; structural constituent of ribosome [GO:0003735]; translation [GO:0006412]	GO:0003723; GO:0003735; GO:0006412; GO:0015934
132	0.639331	24.8652	tr|A0A670JPH5|A0A670JPH5_PODMU	tr|A0A670JPH5|A0A670JPH5_PODMU	A0A670JPH5_PODMU	A0A670JPH5_PODMU	A0A670JPH5	A0A670JPH5_PODMU	unreviewed	Biliverdin reductase A (BVR A) (EC 1.3.1.24)	BLVRA	Podarcis muralis (Wall lizard) (Lacerta muralis)	296	heme catabolic process [GO:0042167]	cytoplasm [GO:0005737]	biliberdin reductase NAD+ activity [GO:0106276]; biliverdin reductase (NADP+) activity [GO:0106277]; zinc ion binding [GO:0008270]	cytoplasm [GO:0005737]; biliberdin reductase NAD+ activity [GO:0106276]; biliverdin reductase (NADP+) activity [GO:0106277]; zinc ion binding [GO:0008270]; heme catabolic process [GO:0042167]	GO:0005737; GO:0008270; GO:0042167; GO:0106276; GO:0106277	SUBCELLULAR LOCATION: Cytoplasm {ECO:0000256|PIRNR:PIRNR037032}.	FUNCTION: Reduces the gamma-methene bridge of the open tetrapyrrole, biliverdin IX alpha, to bilirubin with the concomitant oxidation of a NADH or NADPH cofactor. {ECO:0000256|PIRNR:PIRNR037032}.
133	1.63819	24.8437	tr|A0A670JX46|A0A670JX46_PODMU	tr|A0A670JX46|A0A670JX46_PODMU	A0A670JX46_PODMU	A0A670JX46_PODMU	A0A670JX46	A0A670JX46_PODMU	unreviewed	Protein S100 (S100 calcium-binding protein)	S100A16	Podarcis muralis (Wall lizard) (Lacerta muralis)	121			calcium ion binding [GO:0005509]	calcium ion binding [GO:0005509]	GO:0005509
134	0.692581	24.8348	tr|A0A670K9M5|A0A670K9M5_PODMU;tr|A0A670K9M0|A0A670K9M0_PODMU	tr|A0A670K9M5|A0A670K9M5_PODMU;tr|A0A670K9M0|A0A670K9M0_PODMU	A0A670K9M5_PODMU	A0A670K9M5_PODMU	A0A670K9M5	A0A670K9M5_PODMU	unreviewed	Annexin	ANXA2	Podarcis muralis (Wall lizard) (Lacerta muralis)	339		basement membrane [GO:0005604]; membrane [GO:0016020]	calcium-dependent phospholipid binding [GO:0005544]; calcium ion binding [GO:0005509]; cytoskeletal protein binding [GO:0008092]; phospholipase inhibitor activity [GO:0004859]	basement membrane [GO:0005604]; membrane [GO:0016020]; calcium ion binding [GO:0005509]; calcium-dependent phospholipid binding [GO:0005544]; cytoskeletal protein binding [GO:0008092]; phospholipase inhibitor activity [GO:0004859]	GO:0004859; GO:0005509; GO:0005544; GO:0005604; GO:0008092; GO:0016020	SUBCELLULAR LOCATION: Membrane {ECO:0000256|ARBA:ARBA00004370}. Secreted, extracellular space, extracellular matrix, basement membrane {ECO:0000256|ARBA:ARBA00004302}.
135	0.801084	24.8279	tr|A0A670HMA0|A0A670HMA0_PODMU;tr|A0A670HKH6|A0A670HKH6_PODMU	tr|A0A670HMA0|A0A670HMA0_PODMU;tr|A0A670HKH6|A0A670HKH6_PODMU	A0A670HMA0_PODMU	A0A670HMA0_PODMU	A0A670HMA0	A0A670HMA0_PODMU	unreviewed	Asparaginyl endopeptidase (EC 3.4.22.34) (Legumain) (Protease, cysteine 1)	LGMN	Podarcis muralis (Wall lizard) (Lacerta muralis)	433	proteolysis involved in cellular protein catabolic process [GO:0051603]		cysteine-type endopeptidase activity [GO:0004197]	cysteine-type endopeptidase activity [GO:0004197]; proteolysis involved in cellular protein catabolic process [GO:0051603]	GO:0004197; GO:0051603
136	1.48888	24.8264	tr|A0A670I7J5|A0A670I7J5_PODMU;tr|A0A291NZX5|A0A291NZX5_9SAUR;tr|A0A670JYM7|A0A670JYM7_PODMU	tr|A0A670I7J5|A0A670I7J5_PODMU;tr|A0A291NZX5|A0A291NZX5_9SAUR	A0A670I7J5_PODMU	A0A670I7J5_PODMU	A0A670I7J5	A0A670I7J5_PODMU	unreviewed	Uncharacterized protein	HSPA2	Podarcis muralis (Wall lizard) (Lacerta muralis)	634			ATP binding [GO:0005524]	ATP binding [GO:0005524]	GO:0005524
137	1.27152	24.8153	tr|A0A670KGU9|A0A670KGU9_PODMU	tr|A0A670KGU9|A0A670KGU9_PODMU	A0A670KGU9_PODMU	A0A670KGU9_PODMU	A0A670KGU9	A0A670KGU9_PODMU	unreviewed	Uncharacterized protein	LOC114604416	Podarcis muralis (Wall lizard) (Lacerta muralis)	113
138	1.32401	24.8122	tr|A0A670IB49|A0A670IB49_PODMU	tr|A0A670IB49|A0A670IB49_PODMU	A0A670IB49_PODMU	A0A670IB49_PODMU	A0A670IB49	A0A670IB49_PODMU	unreviewed	3-hydroxyacyl-[acyl-carrier-protein] dehydratase (EC 1.1.1.100) (EC 1.3.1.39) (EC 2.3.1.38) (EC 2.3.1.39) (EC 2.3.1.41) (EC 2.3.1.85) (EC 3.1.2.14) (EC 4.2.1.59) (3-oxoacyl-[acyl-carrier-protein] reductase) (3-oxoacyl-[acyl-carrier-protein] synthase) (Acyl-[acyl-carrier-protein] hydrolase) (Enoyl-[acyl-carrier-protein] reductase) (Fatty acid synthase) ([Acyl-carrier-protein] S-acetyltransferase) …	FASN	Podarcis muralis (Wall lizard) (Lacerta muralis)	2511	fatty acid biosynthetic process [GO:0006633]		(3R)-hydroxymyristoyl-[acyl-carrier-protein] dehydratase activity [GO:0008659]; [acyl-carrier-protein] S-acetyltransferase activity [GO:0004313]; [acyl-carrier-protein] S-malonyltransferase activity [GO:0004314]; 3-hydroxydecanoyl-[acyl-carrier-protein] dehydratase activity [GO:0008693]; 3-hydroxyoctanoyl-[acyl-carrier-protein] dehydratase activity [GO:0047451]; 3-hydroxypalmitoyl-[acyl-carrier-p…	(3R)-hydroxymyristoyl-[acyl-carrier-protein] dehydratase activity [GO:0008659]; 3-hydroxydecanoyl-[acyl-carrier-protein] dehydratase activity [GO:0008693]; 3-hydroxyoctanoyl-[acyl-carrier-protein] dehydratase activity [GO:0047451]; 3-hydroxypalmitoyl-[acyl-carrier-protein] dehydratase activity [GO:0004317]; 3-oxo-glutaryl-[acp] methyl ester reductase activity [GO:0102131]; 3-oxo-pimeloyl-[acp] me…	GO:0004313; GO:0004314; GO:0004315; GO:0004316; GO:0004317; GO:0004320; GO:0006633; GO:0008659; GO:0008693; GO:0016295; GO:0016296; GO:0031177; GO:0047117; GO:0047451; GO:0102131; GO:0102132		FUNCTION: Fatty acid synthetase is a multifunctional enzyme that catalyzes the de novo biosynthesis of long-chain saturated fatty acids starting from acetyl-CoA and malonyl-CoA in the presence of NADPH. This multifunctional protein contains 7 catalytic activities and a site for the binding of the prosthetic group 4'-phosphopantetheine of the acyl carrier protein ([ACP]) domain. {ECO:0000256|ARBA:…
139	1.15521	24.8105	tr|A0A670I2E7|A0A670I2E7_PODMU	tr|A0A670I2E7|A0A670I2E7_PODMU	A0A670I2E7_PODMU	A0A670I2E7_PODMU	A0A670I2E7	A0A670I2E7_PODMU	unreviewed	Proteasome subunit alpha type	PSMA7	Podarcis muralis (Wall lizard) (Lacerta muralis)	242	ubiquitin-dependent protein catabolic process [GO:0006511]	cytoplasm [GO:0005737]; nucleus [GO:0005634]; proteasome core complex, alpha-subunit complex [GO:0019773]		cytoplasm [GO:0005737]; nucleus [GO:0005634]; proteasome core complex, alpha-subunit complex [GO:0019773]; ubiquitin-dependent protein catabolic process [GO:0006511]	GO:0005634; GO:0005737; GO:0006511; GO:0019773	SUBCELLULAR LOCATION: Cytoplasm {ECO:0000256|RuleBase:RU000551}. Nucleus {ECO:0000256|ARBA:ARBA00004123, ECO:0000256|RuleBase:RU000551}.
140	1.19977	24.7898	tr|A0A670KD41|A0A670KD41_PODMU;tr|A0A670KBV0|A0A670KBV0_PODMU	tr|A0A670KD41|A0A670KD41_PODMU;tr|A0A670KBV0|A0A670KBV0_PODMU	A0A670KD41_PODMU	A0A670KD41_PODMU	A0A670KD41	A0A670KD41_PODMU	unreviewed	Uncharacterized protein		Podarcis muralis (Wall lizard) (Lacerta muralis)	577
141	1.07566	24.7853	tr|A0A670K9I9|A0A670K9I9_PODMU	tr|A0A670K9I9|A0A670K9I9_PODMU	A0A670K9I9_PODMU	A0A670K9I9_PODMU	A0A670K9I9	A0A670K9I9_PODMU	unreviewed	Ribosomal_L23eN domain-containing protein		Podarcis muralis (Wall lizard) (Lacerta muralis)	143	translation [GO:0006412]	ribosome [GO:0005840]	rRNA binding [GO:0019843]; structural constituent of ribosome [GO:0003735]	ribosome [GO:0005840]; rRNA binding [GO:0019843]; structural constituent of ribosome [GO:0003735]; translation [GO:0006412]	GO:0003735; GO:0005840; GO:0006412; GO:0019843
142	0.576251	24.7746	tr|A0A670KA23|A0A670KA23_PODMU	tr|A0A670KA23|A0A670KA23_PODMU	A0A670KA23_PODMU	A0A670KA23_PODMU	A0A670KA23	A0A670KA23_PODMU	unreviewed	Proteasome subunit beta (EC 3.4.25.1)	PSMB5	Podarcis muralis (Wall lizard) (Lacerta muralis)	284	proteasome-mediated ubiquitin-dependent protein catabolic process [GO:0043161]	cytoplasm [GO:0005737]; nucleus [GO:0005634]; proteasome core complex [GO:0005839]	threonine-type endopeptidase activity [GO:0004298]	cytoplasm [GO:0005737]; nucleus [GO:0005634]; proteasome core complex [GO:0005839]; threonine-type endopeptidase activity [GO:0004298]; proteasome-mediated ubiquitin-dependent protein catabolic process [GO:0043161]	GO:0004298; GO:0005634; GO:0005737; GO:0005839; GO:0043161	SUBCELLULAR LOCATION: Cytoplasm {ECO:0000256|RuleBase:RU004203}. Nucleus {ECO:0000256|ARBA:ARBA00004123, ECO:0000256|RuleBase:RU004203}.	FUNCTION: Component of the 20S core proteasome complex involved in the proteolytic degradation of most intracellular proteins. This complex plays numerous essential roles within the cell by associating with different regulatory particles. Associated with two 19S regulatory particles, forms the 26S proteasome and thus participates in the ATP-dependent degradation of ubiquitinated proteins. The 26S…
143	2.18922	24.7569	tr|A0A670JAD6|A0A670JAD6_PODMU;tr|A0A670K7J5|A0A670K7J5_PODMU	tr|A0A670JAD6|A0A670JAD6_PODMU	A0A670JAD6_PODMU	A0A670JAD6_PODMU	A0A670JAD6	A0A670JAD6_PODMU	unreviewed	Transitional endoplasmic reticulum ATPase (EC 3.6.4.6) (Valosin-containing protein)	VCP	Podarcis muralis (Wall lizard) (Lacerta muralis)	806	autophagy [GO:0006914]		ATPase activity [GO:0016887]; ATP binding [GO:0005524]; lipid binding [GO:0008289]	ATP binding [GO:0005524]; ATPase activity [GO:0016887]; lipid binding [GO:0008289]; autophagy [GO:0006914]	GO:0005524; GO:0006914; GO:0008289; GO:0016887
144	2.73542	24.751	tr|A0A670HY92|A0A670HY92_PODMU;tr|A0A670HZT2|A0A670HZT2_PODMU;tr|A0A670HZN6|A0A670HZN6_PODMU;tr|A0A670HY72|A0A670HY72_PODMU;tr|A0A670HY67|A0A670HY67_PODMU;tr|A0A670HYE8|A0A670HYE8_PODMU;tr|A0A670HYG4|A0A670HYG4_PODMU	tr|A0A670HY92|A0A670HY92_PODMU;tr|A0A670HZT2|A0A670HZT2_PODMU;tr|A0A670HZN6|A0A670HZN6_PODMU;tr|A0A670HY72|A0A670HY72_PODMU;tr|A0A670HY67|A0A670HY67_PODMU;tr|A0A670HYE8|A0A670HYE8_PODMU;tr|A0A670HYG4|A0A670HYG4_PODMU	A0A670HY92_PODMU	A0A670HY92_PODMU	A0A670HY92	A0A670HY92_PODMU	unreviewed	SERPIN domain-containing protein	LOC114584892	Podarcis muralis (Wall lizard) (Lacerta muralis)	386		extracellular space [GO:0005615]		extracellular space [GO:0005615]	GO:0005615
145	1.16872	24.7478	tr|A0A670HTJ1|A0A670HTJ1_PODMU;tr|A0A670HRL7|A0A670HRL7_PODMU;tr|A0A670JRC9|A0A670JRC9_PODMU	tr|A0A670HTJ1|A0A670HTJ1_PODMU;tr|A0A670HRL7|A0A670HRL7_PODMU;tr|A0A670JRC9|A0A670JRC9_PODMU	A0A670HTJ1_PODMU	A0A670HTJ1_PODMU	A0A670HTJ1	A0A670HTJ1_PODMU	unreviewed	Tubulin alpha chain	LOC114587623	Podarcis muralis (Wall lizard) (Lacerta muralis)	451	microtubule-based process [GO:0007017]	cytoplasm [GO:0005737]; microtubule [GO:0005874]	GTPase activity [GO:0003924]; GTP binding [GO:0005525]; structural constituent of cytoskeleton [GO:0005200]	cytoplasm [GO:0005737]; microtubule [GO:0005874]; GTP binding [GO:0005525]; GTPase activity [GO:0003924]; structural constituent of cytoskeleton [GO:0005200]; microtubule-based process [GO:0007017]	GO:0003924; GO:0005200; GO:0005525; GO:0005737; GO:0005874; GO:0007017	SUBCELLULAR LOCATION: Cytoplasm, cytoskeleton {ECO:0000256|ARBA:ARBA00004245}.	FUNCTION: Tubulin is the major constituent of microtubules. It binds two moles of GTP, one at an exchangeable site on the beta chain and one at a non-exchangeable site on the alpha chain. {ECO:0000256|RuleBase:RU000352}.
146	1.38306	24.7432	tr|A0A670KIS9|A0A670KIS9_PODMU;tr|A0A670IXJ1|A0A670IXJ1_PODMU;tr|A0A670IYG5|A0A670IYG5_PODMU;tr|A0A670HQT8|A0A670HQT8_PODMU	tr|A0A670KIS9|A0A670KIS9_PODMU	A0A670KIS9_PODMU	A0A670KIS9_PODMU	A0A670KIS9	A0A670KIS9_PODMU	unreviewed	60S ribosomal protein L7a	LOC114602754	Podarcis muralis (Wall lizard) (Lacerta muralis)	265	ribosome biogenesis [GO:0042254]	cytosolic large ribosomal subunit [GO:0022625]	RNA binding [GO:0003723]	cytosolic large ribosomal subunit [GO:0022625]; RNA binding [GO:0003723]; ribosome biogenesis [GO:0042254]	GO:0003723; GO:0022625; GO:0042254		FUNCTION: Component of the ribosome. {ECO:0000256|RuleBase:RU367042}.
147	0.917824	24.7311	tr|A0A670I9U3|A0A670I9U3_PODMU	tr|A0A670I9U3|A0A670I9U3_PODMU	A0A670I9U3_PODMU	A0A670I9U3_PODMU	A0A670I9U3	A0A670I9U3_PODMU	unreviewed	Uncharacterized protein	PIGR	Podarcis muralis (Wall lizard) (Lacerta muralis)	631		integral component of membrane [GO:0016021]		integral component of membrane [GO:0016021]	GO:0016021
148	1.11698	24.729	tr|A0A670JF94|A0A670JF94_PODMU	tr|A0A670JF94|A0A670JF94_PODMU	A0A670JF94_PODMU	A0A670JF94_PODMU	A0A670JF94	A0A670JF94_PODMU	unreviewed	ATP synthase subunit alpha	ATP5F1A	Podarcis muralis (Wall lizard) (Lacerta muralis)	609		proton-transporting ATP synthase complex, catalytic core F(1) [GO:0045261]	ATP binding [GO:0005524]; proton-transporting ATP synthase activity, rotational mechanism [GO:0046933]	proton-transporting ATP synthase complex, catalytic core F(1) [GO:0045261]; ATP binding [GO:0005524]; proton-transporting ATP synthase activity, rotational mechanism [GO:0046933]	GO:0005524; GO:0045261; GO:0046933		FUNCTION: Produces ATP from ADP in the presence of a proton gradient across the membrane. {ECO:0000256|RuleBase:RU003551}.
149	0.499477	24.7185	tr|A0A670IXT5|A0A670IXT5_PODMU;tr|A0A670IX04|A0A670IX04_PODMU	tr|A0A670IXT5|A0A670IXT5_PODMU;tr|A0A670IX04|A0A670IX04_PODMU	A0A670IXT5_PODMU	A0A670IXT5_PODMU	A0A670IXT5	A0A670IXT5_PODMU	unreviewed	Uncharacterized protein	TXNL1	Podarcis muralis (Wall lizard) (Lacerta muralis)	324		cytoplasm [GO:0005737]		cytoplasm [GO:0005737]	GO:0005737
150	1.67633	24.716	tr|A0A670KHS6|A0A670KHS6_PODMU;tr|A0A670KHT2|A0A670KHT2_PODMU	tr|A0A670KHS6|A0A670KHS6_PODMU;tr|A0A670KHT2|A0A670KHT2_PODMU	A0A670KHS6_PODMU	A0A670KHS6_PODMU	A0A670KHS6	A0A670KHS6_PODMU	unreviewed	Bleomycin hydrolase (EC 3.4.22.40)	BLMH	Podarcis muralis (Wall lizard) (Lacerta muralis)	456		cytoplasm [GO:0005737]	cysteine-type endopeptidase activity [GO:0004197]	cytoplasm [GO:0005737]; cysteine-type endopeptidase activity [GO:0004197]	GO:0004197; GO:0005737	SUBCELLULAR LOCATION: Cytoplasm {ECO:0000256|PIRNR:PIRNR005700}.
151	0.53233	24.7153	tr|A0A670IL97|A0A670IL97_PODMU;tr|A0A670IK40|A0A670IK40_PODMU	tr|A0A670IL97|A0A670IL97_PODMU;tr|A0A670IK40|A0A670IK40_PODMU	A0A670IL97_PODMU	A0A670IL97_PODMU	A0A670IL97	A0A670IL97_PODMU	unreviewed	NTF2 domain-containing protein	NUTF2	Podarcis muralis (Wall lizard) (Lacerta muralis)	127
152	1.65457	24.7099	tr|A0A670JFA3|A0A670JFA3_PODMU	tr|A0A670JFA3|A0A670JFA3_PODMU	A0A670JFA3_PODMU	A0A670JFA3_PODMU	A0A670JFA3	A0A670JFA3_PODMU	unreviewed	Ribosomal protein	RPL10A	Podarcis muralis (Wall lizard) (Lacerta muralis)	216	translation [GO:0006412]	large ribosomal subunit [GO:0015934]	RNA binding [GO:0003723]; structural constituent of ribosome [GO:0003735]	large ribosomal subunit [GO:0015934]; RNA binding [GO:0003723]; structural constituent of ribosome [GO:0003735]; translation [GO:0006412]	GO:0003723; GO:0003735; GO:0006412; GO:0015934
153	1.86656	24.7069	tr|A0A670JQL9|A0A670JQL9_PODMU;tr|A0A670JN02|A0A670JN02_PODMU	tr|A0A670JQL9|A0A670JQL9_PODMU;tr|A0A670JN02|A0A670JN02_PODMU	A0A670JQL9_PODMU	A0A670JQL9_PODMU	A0A670JQL9	A0A670JQL9_PODMU	unreviewed	IF rod domain-containing protein	KRT23	Podarcis muralis (Wall lizard) (Lacerta muralis)	430		intermediate filament [GO:0005882]	structural molecule activity [GO:0005198]	intermediate filament [GO:0005882]; structural molecule activity [GO:0005198]	GO:0005198; GO:0005882
154	1.92834	24.7027	tr|A0A670K6A1|A0A670K6A1_PODMU;tr|A0A670KAE3|A0A670KAE3_PODMU	tr|A0A670K6A1|A0A670K6A1_PODMU;tr|A0A670KAE3|A0A670KAE3_PODMU	A0A670K6A1_PODMU	A0A670K6A1_PODMU	A0A670K6A1	A0A670K6A1_PODMU	unreviewed	14_3_3 domain-containing protein	YWHAZ	Podarcis muralis (Wall lizard) (Lacerta muralis)	245
155	1.16738	24.6912	tr|A0A670J7M2|A0A670J7M2_PODMU;tr|A0A670J7M9|A0A670J7M9_PODMU;tr|A0A670J5W5|A0A670J5W5_PODMU;tr|A0A670J8V0|A0A670J8V0_PODMU;tr|A0A670J8T3|A0A670J8T3_PODMU;tr|A0A670J8U5|A0A670J8U5_PODMU;tr|A0A670J7L5|A0A670J7L5_PODMU;tr|A0A670J538|A0A670J538_PODMU	tr|A0A670J7M2|A0A670J7M2_PODMU	A0A670J7M2_PODMU	A0A670J7M2_PODMU	A0A670J7M2	A0A670J7M2_PODMU	unreviewed	Uncharacterized protein		Podarcis muralis (Wall lizard) (Lacerta muralis)	410		integral component of membrane [GO:0016021]	carboxylic ester hydrolase activity [GO:0052689]	integral component of membrane [GO:0016021]; carboxylic ester hydrolase activity [GO:0052689]	GO:0016021; GO:0052689
156	0.988695	24.6831	tr|A0A670K5Y3|A0A670K5Y3_PODMU	tr|A0A670K5Y3|A0A670K5Y3_PODMU	A0A670K5Y3_PODMU	A0A670K5Y3_PODMU	A0A670K5Y3	A0A670K5Y3_PODMU	unreviewed	CSD domain-containing protein	YBX1	Podarcis muralis (Wall lizard) (Lacerta muralis)	357			nucleic acid binding [GO:0003676]	nucleic acid binding [GO:0003676]	GO:0003676
157	1.61669	24.6779	tr|A0A670HM88|A0A670HM88_PODMU	tr|A0A670HM88|A0A670HM88_PODMU	A0A670HM88_PODMU	A0A670HM88_PODMU	A0A670HM88	A0A670HM88_PODMU	unreviewed	40S ribosomal protein S13	RPS13	Podarcis muralis (Wall lizard) (Lacerta muralis)	151	translation [GO:0006412]	ribosome [GO:0005840]	structural constituent of ribosome [GO:0003735]	ribosome [GO:0005840]; structural constituent of ribosome [GO:0003735]; translation [GO:0006412]	GO:0003735; GO:0005840; GO:0006412
158	1.12315	24.616	tr|A0A670IMK6|A0A670IMK6_PODMU;tr|A0A670HVX7|A0A670HVX7_PODMU;tr|A0A670JBX2|A0A670JBX2_PODMU;tr|A0A670K5U1|A0A670K5U1_PODMU;tr|A0A670K613|A0A670K613_PODMU;tr|A0A670KCR3|A0A670KCR3_PODMU;tr|A0A670JBW4|A0A670JBW4_PODMU;tr|A0A670HXE7|A0A670HXE7_PODMU	tr|A0A670IMK6|A0A670IMK6_PODMU;tr|A0A670HVX7|A0A670HVX7_PODMU;tr|A0A670JBX2|A0A670JBX2_PODMU;tr|A0A670K5U1|A0A670K5U1_PODMU;tr|A0A670K613|A0A670K613_PODMU;tr|A0A670KCR3|A0A670KCR3_PODMU;tr|A0A670JBW4|A0A670JBW4_PODMU;tr|A0A670HXE7|A0A670HXE7_PODMU	A0A670IMK6_PODMU	A0A670IMK6_PODMU	A0A670IMK6	A0A670IMK6_PODMU	unreviewed	Histone domain-containing protein		Podarcis muralis (Wall lizard) (Lacerta muralis)	126		nucleosome [GO:0000786]	DNA binding [GO:0003677]; protein heterodimerization activity [GO:0046982]	nucleosome [GO:0000786]; DNA binding [GO:0003677]; protein heterodimerization activity [GO:0046982]	GO:0000786; GO:0003677; GO:0046982
159	1.03636	24.5931	tr|A0A670IKU7|A0A670IKU7_PODMU	tr|A0A670IKU7|A0A670IKU7_PODMU	A0A670IKU7_PODMU	A0A670IKU7_PODMU	A0A670IKU7	A0A670IKU7_PODMU	unreviewed	Transmembrane p24 trafficking protein 9	TMED9	Podarcis muralis (Wall lizard) (Lacerta muralis)	223		endoplasmic reticulum membrane [GO:0005789]; integral component of membrane [GO:0016021]		endoplasmic reticulum membrane [GO:0005789]; integral component of membrane [GO:0016021]	GO:0005789; GO:0016021	SUBCELLULAR LOCATION: Endoplasmic reticulum membrane {ECO:0000256|ARBA:ARBA00004115}; Single-pass type I membrane protein {ECO:0000256|ARBA:ARBA00004115}. Membrane {ECO:0000256|RuleBase:RU003827}; Single-pass type I membrane protein {ECO:0000256|RuleBase:RU003827}.
160	1.12608	24.5694	tr|A0A670IGJ9|A0A670IGJ9_PODMU	tr|A0A670IGJ9|A0A670IGJ9_PODMU	A0A670IGJ9_PODMU	A0A670IGJ9_PODMU	A0A670IGJ9	A0A670IGJ9_PODMU	unreviewed	Ribosomal_L18_c domain-containing protein	RPL5	Podarcis muralis (Wall lizard) (Lacerta muralis)	297	translation [GO:0006412]	ribosome [GO:0005840]	5S rRNA binding [GO:0008097]; structural constituent of ribosome [GO:0003735]	ribosome [GO:0005840]; 5S rRNA binding [GO:0008097]; structural constituent of ribosome [GO:0003735]; translation [GO:0006412]	GO:0003735; GO:0005840; GO:0006412; GO:0008097
161	1.20082	24.5636	tr|A0A670IL10|A0A670IL10_PODMU	tr|A0A670IL10|A0A670IL10_PODMU	A0A670IL10_PODMU	A0A670IL10_PODMU	A0A670IL10	A0A670IL10_PODMU	unreviewed	Epididymal secretory protein E1 (NPC intracellular cholesterol transporter 2)	NPC2	Podarcis muralis (Wall lizard) (Lacerta muralis)	152	intracellular cholesterol transport [GO:0032367]	extracellular region [GO:0005576]		extracellular region [GO:0005576]; intracellular cholesterol transport [GO:0032367]	GO:0005576; GO:0032367	SUBCELLULAR LOCATION: Secreted {ECO:0000256|ARBA:ARBA00004613}.
162	1.84213	24.5624	tr|A0A670ISK8|A0A670ISK8_PODMU	tr|A0A670ISK8|A0A670ISK8_PODMU	A0A670ISK8_PODMU	A0A670ISK8_PODMU	A0A670ISK8	A0A670ISK8_PODMU	unreviewed	40S ribosomal protein S8	RPS8	Podarcis muralis (Wall lizard) (Lacerta muralis)	208	translation [GO:0006412]	ribosome [GO:0005840]	structural constituent of ribosome [GO:0003735]	ribosome [GO:0005840]; structural constituent of ribosome [GO:0003735]; translation [GO:0006412]	GO:0003735; GO:0005840; GO:0006412
163	0.740822	24.527	tr|A0A670KJ68|A0A670KJ68_PODMU	tr|A0A670KJ68|A0A670KJ68_PODMU	A0A670KJ68_PODMU	A0A670KJ68_PODMU	A0A670KJ68	A0A670KJ68_PODMU	unreviewed	Aldo_ket_red domain-containing protein		Podarcis muralis (Wall lizard) (Lacerta muralis)	198			oxidoreductase activity [GO:0016491]	oxidoreductase activity [GO:0016491]	GO:0016491
164	0.878598	24.5177	tr|A0A670K8T3|A0A670K8T3_PODMU	tr|A0A670K8T3|A0A670K8T3_PODMU	A0A670K8T3_PODMU	A0A670K8T3_PODMU	A0A670K8T3	A0A670K8T3_PODMU	unreviewed	Alpha-galactosidase (EC 3.2.1.-)	NAGA	Podarcis muralis (Wall lizard) (Lacerta muralis)	429	carbohydrate metabolic process [GO:0005975]	lysosome [GO:0005764]	hydrolase activity, hydrolyzing O-glycosyl compounds [GO:0004553]	lysosome [GO:0005764]; hydrolase activity, hydrolyzing O-glycosyl compounds [GO:0004553]; carbohydrate metabolic process [GO:0005975]	GO:0004553; GO:0005764; GO:0005975	SUBCELLULAR LOCATION: Lysosome {ECO:0000256|ARBA:ARBA00004371}.
165	0.72003	24.5091	tr|A0A670I7T1|A0A670I7T1_PODMU	tr|A0A670I7T1|A0A670I7T1_PODMU	A0A670I7T1_PODMU	A0A670I7T1_PODMU	A0A670I7T1	A0A670I7T1_PODMU	unreviewed	Non-specific lipid-transfer protein (EC 2.3.1.176) (Propanoyl-CoA C-acyltransferase) (SCP-chi) (SCPX) (Sterol carrier protein 2) (Sterol carrier protein X)	SCP2	Podarcis muralis (Wall lizard) (Lacerta muralis)	540	lipid transport [GO:0006869]	mitochondrion [GO:0005739]; peroxisome [GO:0005777]	lipid binding [GO:0008289]; propanoyl-CoA C-acyltransferase activity [GO:0033814]; propionyl-CoA C2-trimethyltridecanoyltransferase activity [GO:0050632]	mitochondrion [GO:0005739]; peroxisome [GO:0005777]; lipid binding [GO:0008289]; propanoyl-CoA C-acyltransferase activity [GO:0033814]; propionyl-CoA C2-trimethyltridecanoyltransferase activity [GO:0050632]; lipid transport [GO:0006869]	GO:0005739; GO:0005777; GO:0006869; GO:0008289; GO:0033814; GO:0050632	SUBCELLULAR LOCATION: Cytoplasm {ECO:0000256|ARBA:ARBA00004496}. Mitochondrion {ECO:0000256|ARBA:ARBA00004173}. Peroxisome {ECO:0000256|ARBA:ARBA00004275}.
166	1.09367	24.5016	tr|A0A670KCT9|A0A670KCT9_PODMU;tr|A0A670KF35|A0A670KF35_PODMU	tr|A0A670KCT9|A0A670KCT9_PODMU;tr|A0A670KF35|A0A670KF35_PODMU	A0A670KCT9_PODMU	A0A670KCT9_PODMU	A0A670KCT9	A0A670KCT9_PODMU	unreviewed	Uncharacterized protein	LOC114582384	Podarcis muralis (Wall lizard) (Lacerta muralis)	633		cytoplasm [GO:0005737]	iron ion binding [GO:0005506]; oxidoreductase activity, acting on single donors with incorporation of molecular oxygen, incorporation of two atoms of oxygen [GO:0016702]	cytoplasm [GO:0005737]; iron ion binding [GO:0005506]; oxidoreductase activity, acting on single donors with incorporation of molecular oxygen, incorporation of two atoms of oxygen [GO:0016702]	GO:0005506; GO:0005737; GO:0016702
167	1.12519	24.4945	tr|A0A670K0R2|A0A670K0R2_PODMU	tr|A0A670K0R2|A0A670K0R2_PODMU	A0A670K0R2_PODMU	A0A670K0R2_PODMU	A0A670K0R2	A0A670K0R2_PODMU	unreviewed	Profilin	PFN1	Podarcis muralis (Wall lizard) (Lacerta muralis)	330	actin cytoskeleton organization [GO:0030036]		actin binding [GO:0003779]	actin binding [GO:0003779]; actin cytoskeleton organization [GO:0030036]	GO:0003779; GO:0030036
168	1.1016	24.4887	tr|A0A670IU86|A0A670IU86_PODMU	tr|A0A670IU86|A0A670IU86_PODMU	A0A670IU86_PODMU	A0A670IU86_PODMU	A0A670IU86	A0A670IU86_PODMU	unreviewed	Signal peptidase complex subunit 3 (EC 3.4.-.-)	SPCS3	Podarcis muralis (Wall lizard) (Lacerta muralis)	180	signal peptide processing [GO:0006465]	integral component of membrane [GO:0016021]; signal peptidase complex [GO:0005787]		integral component of membrane [GO:0016021]; signal peptidase complex [GO:0005787]; signal peptide processing [GO:0006465]	GO:0005787; GO:0006465; GO:0016021	SUBCELLULAR LOCATION: Endoplasmic reticulum membrane {ECO:0000256|PIRNR:PIRNR016089}. Membrane {ECO:0000256|ARBA:ARBA00004606}; Single-pass type II membrane protein {ECO:0000256|ARBA:ARBA00004606}.
169	1.10179	24.4849	tr|A0A670K9D1|A0A670K9D1_PODMU;tr|A0A670K837|A0A670K837_PODMU	tr|A0A670K9D1|A0A670K9D1_PODMU;tr|A0A670K837|A0A670K837_PODMU	A0A670K9D1_PODMU	A0A670K9D1_PODMU	A0A670K9D1	A0A670K9D1_PODMU	unreviewed	Saposin A-type domain-containing protein	IFI30	Podarcis muralis (Wall lizard) (Lacerta muralis)	261		extracellular region [GO:0005576]		extracellular region [GO:0005576]	GO:0005576
170	1.57952	24.4839	tr|A0A670IZQ3|A0A670IZQ3_PODMU;tr|A0A670J244|A0A670J244_PODMU	tr|A0A670IZQ3|A0A670IZQ3_PODMU;tr|A0A670J244|A0A670J244_PODMU	A0A670IZQ3_PODMU	A0A670IZQ3_PODMU	A0A670IZQ3	A0A670IZQ3_PODMU	unreviewed	40S ribosomal protein S7	RPS7	Podarcis muralis (Wall lizard) (Lacerta muralis)	194	translation [GO:0006412]	ribosome [GO:0005840]	structural constituent of ribosome [GO:0003735]	ribosome [GO:0005840]; structural constituent of ribosome [GO:0003735]; translation [GO:0006412]	GO:0003735; GO:0005840; GO:0006412
171	0.861352	24.4817	tr|A0A670JKD3|A0A670JKD3_PODMU;tr|A0A670JMX4|A0A670JMX4_PODMU;tr|A0A670JKF3|A0A670JKF3_PODMU	tr|A0A670JKD3|A0A670JKD3_PODMU;tr|A0A670JMX4|A0A670JMX4_PODMU	A0A670JKD3_PODMU	A0A670JKD3_PODMU	A0A670JKD3	A0A670JKD3_PODMU	unreviewed	Proteasome subunit alpha type-2		Podarcis muralis (Wall lizard) (Lacerta muralis)	326	ubiquitin-dependent protein catabolic process [GO:0006511]	nucleus [GO:0005634]; proteasome core complex, alpha-subunit complex [GO:0019773]		nucleus [GO:0005634]; proteasome core complex, alpha-subunit complex [GO:0019773]; ubiquitin-dependent protein catabolic process [GO:0006511]	GO:0005634; GO:0006511; GO:0019773
172	1.55852	24.4713	tr|A0A670HMC9|A0A670HMC9_PODMU;tr|A0A670K8C6|A0A670K8C6_PODMU	tr|A0A670HMC9|A0A670HMC9_PODMU	A0A670HMC9_PODMU	A0A670HMC9_PODMU	A0A670HMC9	A0A670HMC9_PODMU	unreviewed	HATPase_c domain-containing protein	HSP90AA1	Podarcis muralis (Wall lizard) (Lacerta muralis)	728	protein folding [GO:0006457]		ATP binding [GO:0005524]; unfolded protein binding [GO:0051082]	ATP binding [GO:0005524]; unfolded protein binding [GO:0051082]; protein folding [GO:0006457]	GO:0005524; GO:0006457; GO:0051082
173	1.36456	24.4677	tr|A0A670HSK8|A0A670HSK8_PODMU	tr|A0A670HSK8|A0A670HSK8_PODMU	A0A670HSK8_PODMU	A0A670HSK8_PODMU	A0A670HSK8	A0A670HSK8_PODMU	unreviewed	40S ribosomal protein S18	RPS18	Podarcis muralis (Wall lizard) (Lacerta muralis)	151	translation [GO:0006412]	ribosome [GO:0005840]	RNA binding [GO:0003723]; structural constituent of ribosome [GO:0003735]	ribosome [GO:0005840]; RNA binding [GO:0003723]; structural constituent of ribosome [GO:0003735]; translation [GO:0006412]	GO:0003723; GO:0003735; GO:0005840; GO:0006412
174	0.407428	24.444	tr|A0A670JJD1|A0A670JJD1_PODMU;tr|A0A670JJB7|A0A670JJB7_PODMU;tr|A0A670JM24|A0A670JM24_PODMU;tr|A0A670JLY0|A0A670JLY0_PODMU;tr|A0A670JJA7|A0A670JJA7_PODMU;tr|A0A670JKR4|A0A670JKR4_PODMU	tr|A0A670JJD1|A0A670JJD1_PODMU;tr|A0A670JJB7|A0A670JJB7_PODMU;tr|A0A670JM24|A0A670JM24_PODMU;tr|A0A670JLY0|A0A670JLY0_PODMU;tr|A0A670JJA7|A0A670JJA7_PODMU;tr|A0A670JKR4|A0A670JKR4_PODMU	A0A670JJD1_PODMU	A0A670JJD1_PODMU	A0A670JJD1	A0A670JJD1_PODMU	unreviewed	Coatomer subunit beta'	COPB2	Podarcis muralis (Wall lizard) (Lacerta muralis)	880	intracellular protein transport [GO:0006886]; vesicle-mediated transport [GO:0016192]	COPI-coated vesicle membrane [GO:0030663]; Golgi membrane [GO:0000139]; membrane coat [GO:0030117]	structural molecule activity [GO:0005198]	COPI-coated vesicle membrane [GO:0030663]; Golgi membrane [GO:0000139]; membrane coat [GO:0030117]; structural molecule activity [GO:0005198]; intracellular protein transport [GO:0006886]; vesicle-mediated transport [GO:0016192]	GO:0000139; GO:0005198; GO:0006886; GO:0016192; GO:0030117; GO:0030663	SUBCELLULAR LOCATION: Cytoplasmic vesicle, COPI-coated vesicle membrane {ECO:0000256|ARBA:ARBA00004347, ECO:0000256|PIRNR:PIRNR005567}; Peripheral membrane protein {ECO:0000256|ARBA:ARBA00004347, ECO:0000256|PIRNR:PIRNR005567}; Cytoplasmic side {ECO:0000256|ARBA:ARBA00004347, ECO:0000256|PIRNR:PIRNR005567}. Golgi apparatus membrane {ECO:0000256|PIRNR:PIRNR005567}; Peripheral membrane protein {ECO…	FUNCTION: The coatomer is a cytosolic protein complex that binds to dilysine motifs and reversibly associates with Golgi non-clathrin-coated vesicles, which further mediate biosynthetic protein transport from the ER, via the Golgi up to the trans Golgi network. Coatomer complex is required for budding from Golgi membranes, and is essential for the retrograde Golgi-to-ER transport of dilysine-tagg…
175	1.17472	24.4413	tr|A0A670I7K3|A0A670I7K3_PODMU;tr|A0A670I7I9|A0A670I7I9_PODMU	tr|A0A670I7K3|A0A670I7K3_PODMU;tr|A0A670I7I9|A0A670I7I9_PODMU	A0A670I7K3_PODMU	A0A670I7K3_PODMU	A0A670I7K3	A0A670I7K3_PODMU	unreviewed	Proteasome subunit beta (EC 3.4.25.1)	PSMB1	Podarcis muralis (Wall lizard) (Lacerta muralis)	239	proteolysis involved in cellular protein catabolic process [GO:0051603]	cytoplasm [GO:0005737]; nucleus [GO:0005634]; proteasome core complex [GO:0005839]	threonine-type endopeptidase activity [GO:0004298]	cytoplasm [GO:0005737]; nucleus [GO:0005634]; proteasome core complex [GO:0005839]; threonine-type endopeptidase activity [GO:0004298]; proteolysis involved in cellular protein catabolic process [GO:0051603]	GO:0004298; GO:0005634; GO:0005737; GO:0005839; GO:0051603	SUBCELLULAR LOCATION: Cytoplasm {ECO:0000256|RuleBase:RU004203}. Nucleus {ECO:0000256|ARBA:ARBA00004123, ECO:0000256|RuleBase:RU004203}.
176	1.16073	24.4404	tr|A0A670KLF3|A0A670KLF3_PODMU;tr|A0A670KJF1|A0A670KJF1_PODMU	tr|A0A670KLF3|A0A670KLF3_PODMU;tr|A0A670KJF1|A0A670KJF1_PODMU	A0A670KLF3_PODMU	A0A670KLF3_PODMU	A0A670KLF3	A0A670KLF3_PODMU	unreviewed	Ribosomal_L16 domain-containing protein	RPL10	Podarcis muralis (Wall lizard) (Lacerta muralis)	215	translation [GO:0006412]	ribosome [GO:0005840]	structural constituent of ribosome [GO:0003735]	ribosome [GO:0005840]; structural constituent of ribosome [GO:0003735]; translation [GO:0006412]	GO:0003735; GO:0005840; GO:0006412
177	1.53501	24.4063	tr|A0A670JDK1|A0A670JDK1_PODMU;tr|A0A670JH86|A0A670JH86_PODMU	tr|A0A670JDK1|A0A670JDK1_PODMU;tr|A0A670JH86|A0A670JH86_PODMU	A0A670JDK1_PODMU	A0A670JDK1_PODMU	A0A670JDK1	A0A670JDK1_PODMU	unreviewed	Uncharacterized protein	RPL4	Podarcis muralis (Wall lizard) (Lacerta muralis)	339	translation [GO:0006412]	ribosome [GO:0005840]	structural constituent of ribosome [GO:0003735]	ribosome [GO:0005840]; structural constituent of ribosome [GO:0003735]; translation [GO:0006412]	GO:0003735; GO:0005840; GO:0006412
178	0.720623	24.3996	tr|A0A670IDC9|A0A670IDC9_PODMU;tr|A0A670IEI1|A0A670IEI1_PODMU	tr|A0A670IDC9|A0A670IDC9_PODMU;tr|A0A670IEI1|A0A670IEI1_PODMU	A0A670IDC9_PODMU	A0A670IDC9_PODMU	A0A670IDC9	A0A670IDC9_PODMU	unreviewed	Uncharacterized protein	SCCPDH	Podarcis muralis (Wall lizard) (Lacerta muralis)	428		integral component of membrane [GO:0016021]	oxidoreductase activity [GO:0016491]	integral component of membrane [GO:0016021]; oxidoreductase activity [GO:0016491]	GO:0016021; GO:0016491
179	1.50381	24.3918	tr|A0A670K5Y8|A0A670K5Y8_PODMU;tr|A0A670J1N8|A0A670J1N8_PODMU;tr|A0A670HQY6|A0A670HQY6_PODMU	tr|A0A670K5Y8|A0A670K5Y8_PODMU	A0A670K5Y8_PODMU	A0A670K5Y8_PODMU	A0A670K5Y8	A0A670K5Y8_PODMU	unreviewed	Uncharacterized protein	LOC114592951	Podarcis muralis (Wall lizard) (Lacerta muralis)	151			calcium ion binding [GO:0005509]	calcium ion binding [GO:0005509]	GO:0005509
180	1.27705	24.3803	tr|A0A670IGJ1|A0A670IGJ1_PODMU;tr|A0A670IGJ0|A0A670IGJ0_PODMU;tr|A0A670IFL3|A0A670IFL3_PODMU	tr|A0A670IGJ1|A0A670IGJ1_PODMU;tr|A0A670IGJ0|A0A670IGJ0_PODMU;tr|A0A670IFL3|A0A670IFL3_PODMU	A0A670IGJ1_PODMU	A0A670IGJ1_PODMU	A0A670IGJ1	A0A670IGJ1_PODMU	unreviewed	Glutathione peroxidase	GPX6	Podarcis muralis (Wall lizard) (Lacerta muralis)	240	response to oxidative stress [GO:0006979]		glutathione peroxidase activity [GO:0004602]	glutathione peroxidase activity [GO:0004602]; response to oxidative stress [GO:0006979]	GO:0004602; GO:0006979
181	0.78524	24.3801	tr|A0A670IT13|A0A670IT13_PODMU;tr|A0A670IT18|A0A670IT18_PODMU	tr|A0A670IT13|A0A670IT13_PODMU;tr|A0A670IT18|A0A670IT18_PODMU	A0A670IT13_PODMU	A0A670IT13_PODMU	A0A670IT13	A0A670IT13_PODMU	unreviewed	Voltage-dependent anion-selective channel protein 3	VDAC3	Podarcis muralis (Wall lizard) (Lacerta muralis)	288	regulation of cilium assembly [GO:1902017]	mitochondrial outer membrane [GO:0005741]; pore complex [GO:0046930]	nucleotide binding [GO:0000166]; porin activity [GO:0015288]; voltage-gated anion channel activity [GO:0008308]	mitochondrial outer membrane [GO:0005741]; pore complex [GO:0046930]; nucleotide binding [GO:0000166]; porin activity [GO:0015288]; voltage-gated anion channel activity [GO:0008308]; regulation of cilium assembly [GO:1902017]	GO:0000166; GO:0005741; GO:0008308; GO:0015288; GO:0046930; GO:1902017	SUBCELLULAR LOCATION: Mitochondrion outer membrane {ECO:0000256|ARBA:ARBA00004294}.	FUNCTION: Forms a channel through the mitochondrial outer membrane that allows diffusion of small hydrophilic molecules. {ECO:0000256|ARBA:ARBA00003232}.
182	0.809556	24.3767	tr|A0A670JXJ2|A0A670JXJ2_PODMU;tr|A0A670JZI3|A0A670JZI3_PODMU	tr|A0A670JXJ2|A0A670JXJ2_PODMU;tr|A0A670JZI3|A0A670JZI3_PODMU	A0A670JXJ2_PODMU	A0A670JXJ2_PODMU	A0A670JXJ2	A0A670JXJ2_PODMU	unreviewed	GFO_IDH_MocA domain-containing protein	LOC114582681	Podarcis muralis (Wall lizard) (Lacerta muralis)	335			oxidoreductase activity [GO:0016491]	oxidoreductase activity [GO:0016491]	GO:0016491
[truncated: 485 more rows]

## Sheet: STRING_BP
#term ID	term description	observed gene count	background gene count	strength	false discovery rate	matching proteins in your network (IDs)	matching proteins in your network (labels)
[truncated: 648 more rows]

## Sheet: STRING_KEGG
#term ID	term description	observed gene count	background gene count	strength	false discovery rate	matching proteins in your network (IDs)	matching proteins in your network (labels)
[truncated: 76 more rows]

[truncated: 1 more sheets: Fig3Avalues]
